# Supplementary material for: MtNF-YA1, A Central Transcriptional Regulator of Symbiotic Nodule Development, Is Also a Determinant of Medicago truncatula Susceptibility toward a Root Pathogen
Source: Front Plant Sci. 2016 Dec 5;7:1837. doi: 10.3389/fpls.2016.01837 (PMC5137509; doi:10.3389/fpls.2016.01837)
Supplement: Supplementary file 2 [file Table_1.XLSX]

## Sheet: Feuil1
Supplementary Table 1: Transcripts regulated by genotype and inoculation effects in the microarrays and valited by qPCR (Log2 expression ratios). Affymetrix probe were used to retrieve MTGI identifiers and Medicago gene models. Genes were annotated and assigned to mapman bins.
	Effect	Mapman name	Mapman BIN	Annotation	Affy Probe	MTGI	Mt genome 4.0	Forward	Reverse	Lenght	Tm
	Genotype	35.2	'not assigned.unknown'	protease inhibitor, putative	Mtr.23266.1.s1_at	MTGI9-TC137543	Medtr1g075380.1	AGGGAGAATGCATCGGTGAAAGC	AAGCGTAAGTCGTCGGTGACAG	68	59.657
	Genotype	11.9.2.1	'lipid metabolism.lipid degradation.lipases.triacylglycerol lipase'	lipase class 3 family protein	Mtr.40304.1.s1_at	MTGI9-TC115259	Medtr5g013230.1	AGCCCAAAGTTGAGTGTGGGTTC	AACGGACTCGGATAGGCTTTGC	77	60.7011
	Genotype	26.3	'misc.gluco-, galacto- and mannosidases'	BGLU46 (BETA GLUCOSIDASE 46) catalytic/ cation binding / hydrolase, hydrolyzing O-glycosyl compounds	Mtr.13035.1.s1_at	MTGI9-TC122098	Medtr2g079580.1	TGGGGACATAAATCCAAGTGGGGT	AGGGGACTAAGCCAACCACCAT	147	60
	Genotype	27.3.64	'RNA.regulation of transcription.PHOR1'	PUB22 (PLANT U-BOX 22) ubiquitin-protein ligase	Mtr.43203.1.s1_at	MTGI9-TC131158	Medtr7g106340.1	TGCATGCTAGGGCATGGAGGAA	CTGGTCTAGAGGATCAGGAGCAGC	148	58
	Genotype	27.3.6	'RNA.regulation of transcription.bHLH,Basic Helix-Loop-Helix family'	basic helix-loop-helix (bHLH) family protein (MYC2)	Mtr.12392.1.s1_at	MTGI9-TC126060	Medtr8g067280.1	CTATGCTCTACGTGCTGTGGTTCC	CCTAGCAGCGATGCTTTGTCCATC	60	59.335
	Genotype	27.3.66	'RNA.regulation of transcription.Psudo ARR transcription factor family'	APRR9 (ARABIDOPSIS PSEUDO-RESPONSE REGULATOR 9) protein binding / transcription regulator/ two-component response regulator	Mtr.13401.1.s1_at	MTGI9-TC120462	Medtr8g024260.1	TGGCAGCATGTCTGGAGAAAGCA	TCAGTCGATTGGCTGCGAGGA	116	59
	Genotype	29.5.11.4.2	'protein.degradation.ubiquitin.E3.RING'	zinc finger (C3HC4-type RING finger) family protein	Mtr.16611.1.s1_at	MTGI9-TC113238	Medtr4g064570.1	TCCACCGGCGTCAAAAGCGG	AAGGCAACTCACGCGCCTCC	134	60
	Genotype	29.5.11.20	'protein.degradation.ubiquitin.proteasom'	RPN1A (26S PROTEASOME REGULATORY SUBUNIT S2 1A) binding / enzyme regulator	Mtr.26164.1.s1_at	MTGI9-TC115850	Medtr4g078780.1	TCTCCGATGGCTCCCGAACCT	GCGGCAGCTTCGTCTTTGGC	77	59
	Genotype	30.1	'signalling.in sugar and nutrient physiology'	EXO (EXORDIUM)	Mtr.37494.1.s1_at	MTGI9-TC117729	Medtr3g074890.1	TGCCCGCACTCTTTGACCCG	GGCATGTTTGTGCTGCACTGCT	106	59
	Genotype	34.7	'transport.phosphate'	PHT41 carbohydrate transmembrane transporter/ inorganic diphosphate transmembrane transporter/ inorganic phosphate transmembrane transporter/ organic anion transmembrane transporter/ sugar:hydrogen symporter	Mtr.43911.1.s1_at	MTGI9-TC138632	Medtr3g463080.1	ACAGGTTACATTCTGCAACATGGC	CACGGTTCCGACCAAATACAGC	78	59.9637
	Genotype	34.13	'transport.peptides and oligopeptides'	NRT1.1 nitrate transmembrane transporter/ transporter	Mtr.27575.1.s1_at	MTGI9-BE205238	Medtr5g012290.1	GGAAGATATCTCACCATCGCCATC	TGCTTGCTGTCTGCTTGTATGC	143	60.2642
	Genotype	34.13	'transport.peptides and oligopeptides'	proton-dependent oligopeptide transport (POT) family protein	Mtr.45376.1.s1_at	MTGI9-TC131096	Medtr7g088790.1	GGCTTTACTTGCAGACTCATTTGC	TCCCAGTTCATAGATGAGGCATCC	73	59.0482
	Genotype	35.2	'not assigned.unknown'	WRKY72 transcription factor	Mtr.27549.1.s1_at	MTGI9-TC125360	Medtr7g009730.1	ACAGGTCCAAAGATGTGCTGATG	TGAAGAGGGTGATTGTGTGTTCC	75	57.974
	Genotype	29.5.11.4.3.2	'protein.degradation.ubiquitin.E3.SCF.FBOX'	F-box family protein	Mtr.16495.1.s1_at	MTGI9-TC113287	Medtr3g023270.1	CAAGTGTTTGGGAATCGGCGAAG	AAGGAAAGAACCTTGAGGGCATC	112	61.5641
	Genotype	29.5.11.4.2	'protein.degradation.ubiquitin.E3.RING'	zinc finger (C3HC4-type RING finger) family protein	Mtr.24065.1.s1_at	MTGI9-BG452562	Medtr8g092840.1	TGCCCTAAGTGCAGACAGTGCC	GGCGGTGCTTCCGATCCAACA	65	59
	Inoculation	20.1	'stress.biotic'	ATHCHIB (ARABIDOPSIS THALIANA BASIC CHITINASE) chitinase	Mtr.10332.1.s1_at	MTGI9-TC114580	Medtr8g074335.1	TGGTGATGATGCCACCCGTAAG	TCCGGTGGTTTCATGAGAAGTTTG	70	59.4722
	Inoculation	20.1.7	'stress.biotic.PR-proteins'	disease resistance protein (TIR-NBS-LRR class), putative	Mtr.12193.1.s1_at	MTGI9-TC121075	Medtr8g469140.1	ACATGGCGGCTAGCTTTGACAGA	GCCCAAGCAATCCCAGCCAGA	57	59
	Inoculation	29.5.11.4.3.2	'protein.degradation.ubiquitin.E3.SCF.FBOX'	F-box	Mtr.13645.1.s1_at	MTGI9-TC127427	Medtr3g436860.2	GGAGTTCATTGCCTGTTGAAGCTGT	GCAGGAAACCAGAAGCGGCCA	73	59
	Inoculation	17.5.2	'hormone metabolism.ethylene.signal transduction'	ethylene-responsive element-binding protein, putative (EFD)	Mtr.41581.1.s1_at	MTGI9-TC131878	Medtr4g008860.1	TGAAGGAGCATGGCTATTTGGC	TTCAGGGTCTTCTGCCTGTAGC	64	58.3108
	Inoculation	20.1	'stress.biotic'	PR4 (PATHOGENESIS-RELATED 4) chitin binding	Mtr.39139.1.s1_at	MTGI9-TC124677	Medtr1g080810.1	ACCTGGGATGCAAACCAGCCC	GAGGGCCCTGGGGTCCACAA	76	60
	Inoculation	26.11	'misc.alcohol dehydrogenases'	cinnamyl-alcohol dehydrogenase, putative (CAD)	Mtr.15494.1.s1_at	MTGI9-TC126530	Medtr3g005210.1	CGTCCGATTGCTTCTTCATCGTG	ACCTTCTTGGGATCATTTGGATCG	72	60.2833
	Inoculation	34.2	'transport.sugars'	MSS1 carbohydrate transmembrane transporter/ hexose:hydrogen symporter/ high-affinity hydrogen:glucose symporter/ sugar:hydrogen symporter	Mtr.433.1.s1_at	MTGI9-TC117825	Medtr1g104780.1	GGGTCCACTTGCTTGGCTTATTCC	TCCTGCAGAACGAGTCTCTAGTGG	61	59.2759
	Inoculation	16.8.2	'secondary metabolism.flavonoids.chalcones'	TT4 (TRANSPARENT TESTA 4) naringenin-chalcone synthase	Mtr.10369.1.s1_at	MTGI9-TC126033	Medtr7g084300.1	AACCGGTGAAGGGTTGGAATGG	TGAAGCACAACTGTCTCAACGG	75	60.4374
	Inoculation	29.5.11.20	'protein.degradation.ubiquitin.proteasom'	EER5 (ENHANCED ETHYLENE RESPONSE 5)	Mtr.39344.1.s1_at	MTGI9-TC128287	#N/A	ACCGCTAATGCGTTTGTTCAGGA	AGAGCCCACGCGGATTCCCA	53	58
	Inoculation	34.2	'transport.sugars'	sugar transporter, putative	Mtr.19796.1.s1_at	MTGI9-TC124098	Medtr2g020710.5	CCTTGGGTGATGATGTCTGAGGTG	TCCAAGCTCCTAACCACGCTAC	91	60.4151
	Reference			Histone H3			Medtr4g097170	CTTTGCTTGGTGCTGTTTAGATGG	ATTCCAAAGGCGGCTGCATA	221	60
	Reference			Translation elongation factor 1-a			Medtr6g021800	TAACAAGATGGATGCTACCACCC	GATTTCATCGTACCTAGCCTTTGA	55	60
	Reference			Ubiquitin family protein / Phosphatidylinositol 3- and 4-kinase			Medtr3g091400	GCAGATAGACACGCTGGGA	AACTCTTGGGCAGGCAATAA	100	60
							M. truncatula miR169q	AAAATATGGCTATGCAACCTGTTTA	CAACTGACATCTTACAATCATCTTACAATCATCTGG		58
							A. euteiches tubuline	CGGCTCTGGTTTGGGTAGTTT	AACCGAGCTTGCTCTTGCG	72	60.123
