# Supplementary material for: MtNF-YA1, A Central Transcriptional Regulator of Symbiotic Nodule Development, Is Also a Determinant of Medicago truncatula Susceptibility toward a Root Pathogen
Source: Front Plant Sci. 2016 Dec 5;7:1837. doi: 10.3389/fpls.2016.01837 (PMC5137509; doi:10.3389/fpls.2016.01837)
Supplement: Supplementary file 3 [file Table_2.XLSX]

## Sheet: Feuil1
Supplementary Table 2: List of probes overexpressed in Mtnf-ya1-1 and induced in A17 at 6 days post inoculation. Induced probes (log2 ratio>1) are in red, repressed probes (log2 ratio <-1) are in green. Genes identifiers are in column A. Probes (column B) are associated to expression ratios displayed in Figure 5 (column C to I) and average expression level in the 18 microarray performed across ge…
Mt genome 4.0	Affymetrix whole genome probes	nf-ya1 0dpi / A17 0dpi	nf-ya1-1 1dpi/ A17 1dpi	nf-ya1-1 6dpi/ A17 6dpi	nf-ya1-1 1dpi / nf-ya1-1 0dpi	A17 1dpi/ A17 0dpi	nf-ya1-1 6dpi / nf-ya1-1 0dpi	A17 6dpi / A17 0dpi	Average expression level (log2)	Annotation	Mapman classification
Medtr4g019225.1	Mtr.9478.1.S1_at	1.67278	0.412813	0.356669	6.45528	7.71525	6.88874	8.20485	8.89762	Laccase	'secondary metabolism.simple phenols'	Redox and lignifcation
Medtr3g005210.1	Mtr.15494.1.S1_at	1.55815	0.213013	-0.937424	-2.03853	-0.69339	0.44964	2.94522	5.48336	Cinnamyl-alcohol dehydrogenase	'misc.alcohol dehydrogenases'
Medtr1g025950.1	Mtr.46050.1.S1_at	1.27912	1.23552	0.663417	1.86958	1.91319	1.82907	2.44477	8.32931	Cinnamyl-alcohol dehydrogenase	'secondary metabolism.phenylpropanoids.lignin biosynthesis.CAD'
Medtr1g076940.1	Mtr.4076.1.S1_s_at	3.14343	0	1.57507	0.37151	1.24613	1.91933	3.48769	9.83642	Isoflavone-7-O-methyltransferase	'secondary metabolism.phenylpropanoids'
Medtr7g014510.1	Mtr.37751.1.S1_at	2.2416	1.89018	0.237416	3.0374	3.38882	3.70063	5.70482	10.2291	Isoflavone-7-O-methyltransferase	'secondary metabolism.phenylpropanoids'
#N/A	Mtr.41020.1.S1_at	3.39394	0	1.50891	0.65392	1.44571	2.0578	3.94282	8.62389	O-methyltransferase family 2 protein	'secondary metabolism.phenylpropanoids'
Medtr7g012070.1	Mtr.41208.1.S1_at	1.78727	0.960524	1.67953	4.89022	5.71696	4.14309	4.25083	7.09692	O-methyltransferase	secondary metabolism.phenylpropanoids.lignin
Medtr4g094812.1	Mtr.28801.1.S1_at	1.74787	0.2777	0.64451	6.12489	7.59506	5.15097	6.25433	11.3562	caffeoyl-CoA 3-O-methyltransferase	secondary metabolism.phenylpropanoids.lignin
Medtr1g036460.1	Mtr.27396.1.S1_at	1.32292	0	-0.179063	3.32103	5.33722	2.44275	3.94473	6.83151	Isoliquiritigenin 2'-O-methyltransferase	secondary metabolism.phenylpropanoids.lignin
Medtr7g011900.1	Mtr.35413.1.S1_at	1.84019	2.19664	0.949602	5.59696	5.24051	7.27083	8.16142	8.16399	Isoliquiritigenin 2'-O-methyltransferase EC=2.1.1.-; AltName: Full=Chalcone O-methyltransferase; Short=ChOMT;	'secondary metabolism.phenylpropanoids.lignin biosynthesis.COMT'
Medtr3g021430.1	Mtr.10220.1.S1_s_at	1.01463	0.876142	0.234133	5.09631	5.2348	6.04456	6.82506	10.2618	Isoliquiritigenin 2'-O-methyltransferase EC=2.1.1.-; AltName: Full=Chalcone O-methyltransferase; Short=ChOMT;	'secondary metabolism.phenylpropanoids.lignin biosynthesis.COMT'
Medtr8g046210.1	Mtr.6667.1.S1_at	1.08482	0.170345	0.261593	3.93463	4.8491	2.56003	3.38325	11.9999	7-ethoxycoumarin O-deethylase	'misc.cytochrome P450'
Medtr3g005210.1	Mtr.15494.1.S1_at	1.55815	0.213013	-0.937424	-2.03853	-0.69339	0.44964	2.94522	5.48336	Dihydroflavonol-4-reductase	'misc.alcohol dehydrogenases'
#N/A	Mtr.40131.1.S1_at	2.77792	1.25622	-0.240754	0.45177	1.97347	0.58241	3.60109	7.94558	Peroxidase 38	'misc.peroxidases'
Medtr2g029560.1	Mtr.43507.1.S1_at	1.75937	1.62316	0.308834	3.39615	3.53236	4.26879	5.71932	11.9045	Peroxidase	'misc.peroxidases'
Medtr4g029180.1	Mtr.10958.1.S1_at	1.50915	0.496069	0.579619	2.49141	3.50449	3.62641	4.55593	11.5984	Peroxidase	'misc.peroxidases'
Medtr4g083710.1	Mtr.35324.1.S1_at	1.43982	0	0	3.46889	5.86952	2.03303	2.65786	5.48202	Peroxidase	'misc.peroxidases'
#N/A	Mtr.37600.1.S1_at	1.42384	0	-1.14697	-1.42754	-0.26656	1.48848	4.0593	7.37938	Peroxidase	'misc.peroxidases'
Medtr4g029170.1	Mtr.40970.1.S1_at	1.32703	0.32024	0.364867	3.44425	4.45104	4.33521	5.29737	11.8282	Peroxidase	'misc.peroxidases'
Medtr3g094630.1	Mtr.42141.1.S1_s_at	1.28752	0.238762	1.17586	4.28645	5.33522	4.68244	4.7941	8.23259	Peroxidase	'misc.peroxidases'
Medtr5g083860.1	Mtr.40611.1.S1_at	1.20389	0.975586	0.323766	2.74154	2.96984	3.22037	4.10049	10.7332	Peroxidase	'misc.peroxidases'
Medtr5g017850.1	Mtr.38635.1.S1_at	1.08637	0.123811	-0.108502	1.72821	2.69077	1.96259	3.15747	11.4767	Peroxidase	'misc.peroxidases'
Medtr7g065265.1	Mtr.10494.1.S1_x_at	1.51528	0.496871	0.0830818	1.84607	2.86447	2.39145	3.82365	10.6637	Glutathione S-transferase	'misc.glutathione S transferases'
#N/A	Mtr.43621.1.S1_at	1.0608	0.167319	-0.0941867	0.88547	1.77895	1.01549	2.17048	13.2678	Glutathione S-transferase	'misc.glutathione S transferases'
Medtr6g066210.1	Mtr.44970.1.S1_at	1.32551	2.26648	0.97016	-0.05838	-0.99935	-0.42021	-0.06486	8.58885	Protease inhibitor	'stress.biotic'	Immunity
#N/A	Mtr.23272.1.S1_at	2.57102	1.5812	0.0725509	1.81239	2.80221	1.88647	4.38494	12.7236	Protease inhibitor	'stress.biotic'
Medtr7g077215.1	Mtr.16274.1.S1_at	1.20814	3.07949	-1.20992	0.82842	-1.04293	1.55309	3.97115	4.60975	Protease inhibitor	'stress.biotic'
Medtr8g096910.1	Mtr.32629.1.S1_s_at	1.98712	1.45366	0.220586	4.13261	4.66606	4.71614	6.48268	11.3919	Thaumatin-like protein Flags: Precursor;	'stress.biotic'
#N/A	Mtr.10325.1.S1_at	1.70477	1.11155	0.312731	2.46721	3.06043	2.59363	3.98567	9.98913	Chitinase	'stress.biotic'
Medtr8g074335.1	Mtr.10332.1.S1_at	1.0351	-0.523502	-0.0290509	1.77965	3.33825	3.36762	4.43176	10.6779	Endochitinase	'stress.biotic'
Medtr1g099310.1	Mtr.12525.1.S1_at	1.72458	0.983092	0.477319	2.30589	3.04738	2.36717	3.61443	12.5439	Acidic chitinase	'stress.biotic'
Medtr8g012795.1	Mtr.7546.1.S1_at	3.82805	0	0.0139826	-0.81291	-0.73515	1.67304	5.48711	10.8736	Thionin, PDF1.4	'stress.biotic'
Medtr2g010600.1	Mtr.8977.1.S1_at	1.51145	3.46403	1.08492	4.85522	2.90264	7.33015	7.75668	9.13506	Pathogenesis-related protein 1C	'stress.biotic'
Medtr2g010590.1	Mtr.43770.1.S1_at	1.41561	3.47226	0.644467	2.97727	0.92062	6.10044	6.87158	8.14501	Pathogenesis-related protein 1C	'stress.biotic'
Medtr1g062590.1	Mtr.8572.1.S1_at	2.82558	2.2928	0.901396	6.38358	6.91636	5.91764	7.84182	9.97001	Thaumatin-like protein 1a	'stress.biotic'
Medtr1g075380.1	Mtr.23266.1.S1_at	3.12243	1.76826	-0.00165796	2.19023	3.5444	2.73978	5.86387	13.137	Protease inhibitor	'stress.biotic.PR-proteins'
Medtr1g075410.1	Mtr.34591.1.S1_s_at	2.5135	1.16267	-0.0279976	1.16081	2.51164	1.59882	4.14031	12.9933	Protease inhibitor	'stress.biotic.PR-proteins'
Medtr1g075340.1	Mtr.14224.1.S1_at	2.38846	0.433383	0.0642517	2.66925	4.62433	3.066	5.39021	13.3014	Protease inhibitor	'stress.biotic.PR-proteins'
Medtr4g017030.1	Mtr.35815.1.S1_at	3.81849	0	2.28091	4.81844	4.99108	6.11224	7.64983	8.38517	Germin-like protein	'stress.abiotic.unspecified'
Medtr5g046430.1	Mtr.50075.1.S1_s_at	2.45686	1.66119	1.43504	5.781	6.57667	6.97159	7.99341	10.3129	Germin-like protein	'stress.abiotic.unspecified'
Medtr6g005340.1	Mtr.43572.1.S1_at	1.9587	0.629541	0.119138	3.48928	4.81844	4.00397	5.84353	12.9808	Germin-like protein	'stress.abiotic.unspecified'
Medtr4g017040.1	Mtr.50074.1.S1_at	1.26653	0.818068	1.2103	5.74774	6.19619	7.00965	7.06588	8.03593	Germin-like protein	'stress.abiotic.unspecified'
