# Supplementary material for: MtNF-YA1, A Central Transcriptional Regulator of Symbiotic Nodule Development, Is Also a Determinant of Medicago truncatula Susceptibility toward a Root Pathogen
Source: Front Plant Sci. 2016 Dec 5;7:1837. doi: 10.3389/fpls.2016.01837 (PMC5137509; doi:10.3389/fpls.2016.01837)
Supplement: Supplementary file 4 [file Table_3.XLSX]

## Sheet: Feuil1
Supplementary Table 3: List of probes repressed in nf-ya1-1 control and repressed in A17 at 6 days post inoculation. Induced probes (log2 ratio>1) are in red, repressed probes (log2 ratio <-1) are in green. Genes identifiers are in column A. Probes are associated to expression ratios displayed in Figure 5 (column C to I) and average expression level in the 18 microarray performed across genotypes…
Mt genome 4.0	Affymetrix whole genome probes	nf-ya1 0dpi / A17 0dpi	nf-ya1-1 1dpi/ A17 1dpi	nf-ya1-1 6dpi/ A17 6dpi	nf-ya1-1 1dpi / nf-ya1-1 0dpi	A17 1dpi/ A17 0dpi	nf-ya1-1 6dpi / nf-ya1-1 0dpi	A17 6dpi / A17 0dpi	Average expression level (log2)	Annotation	Mapman classification
#N/A	Mtr.44988.1.S1_at	-1.62648	-1.49924	-1.31463	-0.69342	-0.82066	-2.33431	-2.64615	5.11556	Zeaxanthin epoxidase	'hormone metabolism.abscisic acid.synthesis-degradation.synthesis.zeaxanthin epoxidase'	ABA
#N/A	Mtr.34140.1.S1_at	-1.23533	-1.23357	-0.181656	-0.88324	-0.88499	-2.76181	-3.81548	8.18767	monooxygenase family protein	'hormone metabolism.abscisic acid.synthesis-degradation.synthesis.zeaxanthin epoxidase'
Medtr5g025610.1	Mtr.37893.1.S1_s_at	-1.51059	-1.73497	1.56956	-0.56941	-0.34504	-1.39713	-4.47727	8.50245	Abscisic acid hydroxylase	'misc.cytochrome P450'
Medtr5g025610.2	Mtr.37893.1.S1_at	-1.82428	-1.03774	0.444816	-0.53938	-1.32592	-1.0425	-3.31159	5.15019	Abscisic acid hydroxylase	'misc.cytochrome P450'
Medtr5g025610.3	Mtr.8870.1.S1_at	-1.28394	-1.3659	1.23826	-0.56214	-0.48017	-1.25101	-3.7732	10.3079	Abscisic acid hydroxylase	'misc.cytochrome P450'
Medtr8g072260.1	Mtr.42059.1.S1_at	-2.06467	-0.868244	0.49377	0.62411	-0.57232	-1.38665	-3.94509	10.581	Abscisic acid hydroxylase	'misc.cytochrome P450'
Medtr5g071550.3	Mtr.40503.1.S1_at	-2.60556	0.765695	-0.609681	0.57235	-2.7989	0.57176	-1.42411	11.0648	PP2C	'protein.postranslational modification'
Medtr1g009200.1	Mtr.32192.1.S1_at	-2.83928	-2.5842	0.247073	0.12842	-0.12667	-0.12691	-3.21327	5.11197	LATD	'transport.peptides and oligopeptides'
#N/A	Mtr.10716.1.S1_at	-2.07228	0.604168	-0.236514	0.96662	-1.70983	0.66331	-1.17246	6.71963	auxin-responsive	'hormone metabolism.auxin.induced-regulated-responsive-activated'	AIA
Medtr8g027920.2	Mtr.14024.1.S1_at	-1.87185	-3.32879	0.405632	-0.25352	1.20341	-0.69847	-2.97596	4.88064	indole-3-acetic acid-amido synthetase	'hormone metabolism.auxin.induced-regulated-responsive-activated'
Medtr2g105270.4	Mtr.40641.1.S1_at	-1.86116	-1.93203	0.0927518	-0.16554	-0.09467	-0.88961	-2.84352	4.50014	Auxin-induced protein	'hormone metabolism.auxin.induced-regulated-responsive-activated'
Medtr0388s0020.1	Mtr.41000.1.S1_at	-1.46116	-1.56334	-1.24519	-0.61039	-0.50821	-0.07103	-0.28701	9.12295	Auxin-induced protein	'hormone metabolism.auxin.induced-regulated-responsive-activated'
Medtr7g051910.1	Mtr.5622.1.S1_at	-1.00967	-0.436686	0.0385746	-0.49072	-1.06371	-0.45436	-1.50261	3.69861	Auxin-induced	'hormone metabolism.auxin.induced-regulated-responsive-activated'
Medtr4g048220.3	Mtr.11764.1.S1_at	-1.3847	-2.36469	0.354024	-0.30865	0.67134	-0.53826	-2.27698	4.4115	NEDD8-activating enzyme E1	'hormone metabolism.auxin.signal transduction'
Medtr4g094532.1	Mtr.38095.1.S1_at	-3.46703	0.226343	-0.419491	0.44368	-3.24969	1.06292	-1.98462	10.3064	ERT2-related protein	'hormone metabolism.ethylene.induced-regulated-responsive-activated'	Ethylene
Medtr1g048610.1	Mtr.37778.1.S1_at	-2.90283	0.27752	-0.692478	0.26369	-2.91666	1.15254	-1.05781	11.252	ERF104	'hormone metabolism.ethylene.signal transduction'
Medtr4g078710.1	Mtr.26158.1.S1_at	-2.56403	0.969131	-0.797285	1.68896	-1.8442	1.51254	-0.25421	9.29717	ERF9	'hormone metabolism.ethylene.signal transduction'
Medtr2g078680.1	Mtr.37589.1.S1_at	-2.03739	-0.387594	-0.259745	0.22125	-1.42854	0.81114	-0.96651	11.8699	EREBP-4	'hormone metabolism.ethylene.signal transduction'
Medtr7g081815.1	Mtr.10987.1.S1_at	-1.64618	1.66306	0	-2.7163	-6.02554	-0.84215	-2.87869	6.96066	ERF13	'hormone metabolism.ethylene.signal transduction'
Medtr2g014340.1	Mtr.26364.1.S1_at	-1.54988	0.181459	-0.378117	0.72278	-1.00856	1.11467	-0.05709	11.2518	ERF4	'hormone metabolism.ethylene.signal transduction'
Medtr5g085330.1	Mtr.42021.1.S1_s_at	-1.73093	-1.62261	-0.694844	2.4779	2.36957	1.34131	0.30523	10.8497	ACC oxidase	'hormone metabolism.ethylene.synthesis-degradation'
Medtr5g085330.1	Mtr.25557.1.S1_at	-1.35824	-1.23176	-0.550922	2.44918	2.32271	1.28371	0.47639	11.2224	ACC oxidase	'hormone metabolism.ethylene.synthesis-degradation'
Medtr6g091760.1	Mtr.20234.1.S1_at	-2.02251	-0.795973	0.0322576	-0.76448	-1.99101	-0.46495	-2.51971	3.71706	ACC synthase	'hormone metabolism.ethylene.synthesis-degradation.1-aminocyclopropane-1-carboxylate synthase'
Medtr7g009730.1	Mtr.27549.1.S1_at	-2.71676	-2.13067	-0.117825	-0.25344	-0.83953	-0.49193	-3.09087	3.69849	WRKY72	not assigned.unknown'	WRKY
Medtr8g099350.1	Mtr.43241.1.S1_at	-3.28218	0.478602	0.0679061	2.46583	-1.29496	1.08181	-2.26828	8.67557	WRKY53	'RNA.regulation of transcription.WRKY domain transcription factor family'
Medtr7g100510.1	Mtr.39806.1.S1_at	-1.5389	0	-0.166365	-1.97578	-1.65918	-2.09271	-3.46525	3.54612	WRKY44	'RNA.regulation of transcription.WRKY domain transcription factor family'
