# Supplementary material for: MtNF-YA1, A Central Transcriptional Regulator of Symbiotic Nodule Development, Is Also a Determinant of Medicago truncatula Susceptibility toward a Root Pathogen
Source: Front Plant Sci. 2016 Dec 5;7:1837. doi: 10.3389/fpls.2016.01837 (PMC5137509; doi:10.3389/fpls.2016.01837)
Supplement: Supplementary file 5 [file Table_4.XLSX]

## Sheet: Ae regulated genes
Supplementary Table 4: Affymetrix whole genome probes regulated by A.euteiches. Induced probes (log2 ratio>1) are in red, repressed probes (log2 ratio <-1) are in green. Genes (column A) are associated their probes (column B) and classified depending on genotype or inoculation effect (column C). For genes displaying genotype effect, the position in the cluster is indicated in column D. Each gene …
Mt genome 4.0	Affymetrix whole genome probes	EFFECT	Cluster position	nf-ya1 0dpi / A17 0dpi	nf-ya1-1 1dpi/ A17 1dpi	nf-ya1-1 6dpi/ A17 6dpi	nf-ya1-1 1dpi / nf-ya1-1 0dpi	A17 1dpi/ A17 0dpi	nf-ya1-1 6dpi / nf-ya1-1 0dpi	A17 6dpi / A17 0dpi	Average expression level (log2)	Annotation (Czaja et al. 2012)	Annotation (Roux et al. 2014)	Mapman BIN	Mapman BIN name
Medtr7g063950.1	Mtr.33562.1.S1_at	GENOTYPE	1	-2.42605	1.97734	0.446296	5.69838	1.29499	6.44533	3.57298	9.51485	hypothetical protein predicted by Glimmer/Critica		35.2	'not assigned.unknown'
Medtr2g010600.1	Mtr.8977.1.S1_at	GENOTYPE	2	1.51145	3.46403	1.08492	4.85522	2.90264	7.33015	7.75668	9.13506	Pathogenesis-related protein 1C Short=PR-1C; Flags: Precursor;		20.1	'stress.biotic'
Medtr4g015730.1	Mtr.9478.1.S1_at	GENOTYPE	3	1.67278	0.412813	0.356669	6.45528	7.71525	6.88874	8.20485	8.89762	Laccase-7 EC=1.10.3.2; AltName: Full=Benzenediol:oxygen oxidoreductase 7; AltName: Full=Urishiol oxidase 7; AltName: Full=Diphenol oxidase 7; Flags: Precursor;		16.10	'secondary metabolism.simple phenols'
Medtr5g046430.1	Mtr.50075.1.S1_s_at	GENOTYPE	4	2.45686	1.66119	1.43504	5.781	6.57667	6.97159	7.99341	10.3129	Germin-like protein subfamily 1 member 7 Flags: Precursor;		20.2.99	'stress.abiotic.unspecified'
Medtr1g062590.1	Mtr.8572.1.S1_at	GENOTYPE	5	2.82558	2.2928	0.901396	6.38358	6.91636	5.91764	7.84182	9.97001	Thaumatin-like protein 1a AltName: Full=Mdtl1; AltName: Full=Pathogenesis-related protein 5a; Short=PR-5a; AltName: Allergen=Mal d 2; Flags: Precursor;		20.1	'stress.biotic'
Medtr5g067830.1	Mtr.9411.1.S1_at	GENOTYPE	6	1.2645	1.43712	0.65926	6.3315	6.15888	6.44839	7.05363	9.59994	Protein SRG1 AltName: Full=Protein SENESCENCE-RELATED GENE 1; Short=AtSRG1;		17.5.1	'hormone metabolism.ethylene.synthesis-degradation'
Medtr4g017040.1	Mtr.50074.1.S1_at	GENOTYPE	7	1.26653	0.818068	1.2103	5.74774	6.19619	7.00965	7.06588	8.03593	Germin-like protein subfamily 1 member 17 Flags: Precursor;		20.2.99	'stress.abiotic.unspecified'
Medtr7g011150.1	Mtr.35413.1.S1_at	GENOTYPE	8	1.84019	2.19664	0.949602	5.59696	5.24051	7.27083	8.16142	8.16399	Isoliquiritigenin 2'-O-methyltransferase EC=2.1.1.-; AltName: Full=Chalcone O-methyltransferase; Short=ChOMT;		16.2.1.9	'secondary metabolism.phenylpropanoids.lignin biosynthesis.COMT'
Medtr7g113410.1	Mtr.20079.1.S1_at	GENOTYPE	9	1.59491	0	0.657451	6.26525	5.55679	7.44243	8.37989	8.09101	lipoxygenase, putative		17.7.1.2	'hormone metabolism.jasmonate.synthesis-degradation.lipoxygenase'
Medtr4g017030.1	Mtr.35815.1.S1_at	GENOTYPE	10	3.81849	0	2.28091	4.81844	4.99108	6.11224	7.64983	8.38517	Germin-like protein subfamily 1 member 7 Flags: Precursor;		20.2.99	'stress.abiotic.unspecified'
Medtr3g022200.1	Mtr.10220.1.S1_s_at	GENOTYPE	11	1.01463	0.876142	0.234133	5.09631	5.2348	6.04456	6.82506	10.2618	Isoliquiritigenin 2'-O-methyltransferase EC=2.1.1.-; AltName: Full=Chalcone O-methyltransferase; Short=ChOMT;		16.2.1.9	'secondary metabolism.phenylpropanoids.lignin biosynthesis.COMT'
Medtr1g080990.2	Mtr.40733.1.S1_at	GENOTYPE	12	1.64641	1.1569	0.676022	5.2745	5.76401	6.02262	6.99301	9.97099	expressed protein		35.2	'not assigned.unknown'
Medtr4g104540.1	Mtr.27713.1.S1_at	GENOTYPE	13	1.61615	0.63798	0.56088	4.91367	5.89184	5.23428	6.28955	8.64826	cytochrome P450, putative		26.10	'misc.cytochrome P450'
Medtr1g044470.1	Mtr.34958.1.S1_at	GENOTYPE	14	1.60791	1.29308	-0.207873	4.66535	4.98019	5.07911	6.8949	10.255	hypothetical protein predicted by Glimmer/Critica		35.2	'not assigned.unknown'
Medtr8g096910.1	Mtr.32629.1.S1_s_at	GENOTYPE	15	1.98712	1.45366	0.220586	4.13261	4.66606	4.71614	6.48268	11.3919	Thaumatin-like protein Flags: Precursor;		35.2	'not assigned.unknown'
Medtr5g021390.1	Mtr.10628.1.S1_at	GENOTYPE	16	1.40197	1.05467	-0.0923298	4.63289	4.98018	4.47349	5.96779	9.31253	cytochrome P450 84A1 (CYP84A1) / ferulate-5-hydroxylase (FAH1)	CP45	26.10	'misc.cytochrome P450'
Medtr7g011330.1	Mtr.41208.1.S1_at	GENOTYPE	17	1.78727	0.960524	1.67953	4.89022	5.71696	4.14309	4.25083	7.09692	O-methyltransferase, putative		16.2.1.9	'secondary metabolism.phenylpropanoids.lignin biosynthesis.COMT'
Medtr8g027345.1	Mtr.42416.1.S1_at	GENOTYPE	18	1.30008	1.50698	0.0927171	5.07292	4.86602	3.50341	4.71077	9.95487	hypothetical protein predicted by Glimmer/Critica		35.2	'not assigned.unknown'
Medtr3g049970.1	Mtr.21701.1.S1_s_at	GENOTYPE	19	1.62906	0.721313	0.458447	4.38078	5.28853	3.55313	4.72375	9.40099	UDP-glucoronosyl/UDP-glucosyl transferase family protein		26.2	'misc.UDP glucosyl and glucoronyl transferases'
Medtr5g006070.1	Mtr.50247.1.S1_at	GENOTYPE	20	1.13773	-0.000631982	-0.20999	3.93437	5.07273	3.59935	4.94707	9.86491	Sugar transport protein 13 AltName: Full=Hexose transporter 13; AltName: Full=Multicopy suppressor of snf4 deficiency protein 1;		34.2	'transport.sugars'
Medtr3g094630.1	Mtr.42141.1.S1_s_at	GENOTYPE	21	1.28752	0.238762	1.17586	4.28645	5.33522	4.68244	4.7941	8.23259	peroxidase, putative		26.12	'misc.peroxidases'
Medtr2g035190.1	Mtr.10311.1.S1_at	GENOTYPE	22	1.11265	-0.21214	-0.25244	4.57735	5.90213	4.14962	5.51471	12.9304	ABA-responsive protein ABR17		20.2.99	'stress.abiotic.unspecified'
Medtr1g060500.1	Mtr.38795.1.S1_at	GENOTYPE	23	2.13315	0.463909	0.609896	5.15798	6.82721	4.03188	5.55513	8.88521	Anther-specific proline-rich protein APG AltName: Full=Protein CEX; Flags: Fragment;		26.28	'misc.GDSL-motif lipase'
Medtr1g018580.1	Mtr.43627.1.S1_at	GENOTYPE	24	2.423	-0.262912	0	5.45203	8.13795	4.07442	7.11203	8.35626	hypothetical protein		35.2	'not assigned.unknown'
Medtr4g130200.1	Mtr.28801.1.S1_at	GENOTYPE	25	1.74787	0.2777	0.64451	6.12489	7.59506	5.15097	6.25433	11.3562	caffeoyl-CoA 3-O-methyltransferase, putative		16.2.1.6	'secondary metabolism.phenylpropanoids.lignin biosynthesis.CCoAOMT'
Medtr7g027960.1	Mtr.1299.1.S1_s_at	GENOTYPE	26	1.12817	-0.887467	0.235049	6.28823	8.30386	4.81506	5.70818	8.86812	cytochrome P450 family protein		26.10	'misc.cytochrome P450'
Medtr1g019360.1	Mtr.24422.1.S1_at	GENOTYPE	27	5.96347	0	-0.867199	-1.43311	1.16963	-0.16629	6.66439	8.25662	expressed protein		35.2	'not assigned.unknown'
Medtr4g078310.1	Mtr.31805.1.S1_at	GENOTYPE	28	5.54872	0	-1.27909	-2.43216	-0.68875	0.08465	6.91247	8.04037	expressed protein		35.2	'not assigned.unknown'
Medtr4g078310.1	Mtr.35915.1.S1_at	GENOTYPE	29	6.08598	0	-1.20544	-2.18313	-1.22102	-0.08966	7.20176	9.27195	expressed protein		35.2	'not assigned.unknown'
Medtr5g030170.1	Mtr.38331.1.S1_s_at	GENOTYPE	30	5.82861	0	-0.680401	-2.92258	-0.44168	-1.95582	4.5532	5.70402	hypothetical protein predicted by Glimmer/Critica		35.2	'not assigned.unknown'
#N/A	Mtr.38331.1.S1_x_at	GENOTYPE	31	5.80976	0	-0.414399	-2.70712	0.24303	-1.70559	4.51856	6.74805	hypothetical protein predicted by Glimmer/Critica		35.2	'not assigned.unknown'
#N/A	Mtr.38331.1.S1_at	GENOTYPE	32	5.02939	0	-0.163049	-2.37417	-0.25897	-1.37476	3.81768	4.8587	hypothetical protein predicted by Glimmer/Critica		35.2	'not assigned.unknown'
Medtr7g068470.2	Mtr.44458.1.S1_at	GENOTYPE	33	3.15219	0.992561	0	-2.19562	-0.03598	-0.87317	4.15194	4.08662	Isoamyl acetate-hydrolyzing esterase 1 homolog EC=3.1.-.-;		26.28	'misc.GDSL-motif lipase'
Medtr5g082130.1	Mtr.1538.1.S1_at	GENOTYPE	34	4.32439	0	-0.774369	-1.12772	0.59987	-0.25056	4.8482	9.18058	expressed protein		35.2	'not assigned.unknown'
Medtr4g085990.1	Mtr.39473.1.S1_at	GENOTYPE	35	3.90164	0	-0.0891616	-1.33748	0.74826	-0.08656	3.90424	6.56021	hypothetical protein predicted by Glimmer/Critica		35.2	'not assigned.unknown'
Medtr8g073120.1	Mtr.6009.1.S1_at	GENOTYPE	36	3.23676	2.20784	-0.536965	-0.43795	0.59097	0.34573	4.11946	11.8548	RING-H2 finger protein ATL1R AltName: Full=RING-H2 finger protein ATL8;		29.5.11.4.2	'protein.degradation.ubiquitin.E3.RING'
Medtr5g013580.1	Mtr.20107.1.S1_at	GENOTYPE	37	3.10945	0	-1.68858	0.97507	2.53883	0.46852	5.26655	11.3218	Expansin-like B1 Short=AtEXLB1; Short=At-EXPR1; Short=AtEXPR1; AltName: Full=Ath-ExpBeta-3.1; Flags: Precursor;		10.7	'cell wall.modification'
Medtr3g069290.1	Mtr.27985.1.S1_at	GENOTYPE	38	4.38751	3.99524	-1.07028	1.05685	1.44912	0.45076	5.90855	6.99655	hypothetical protein predicted by Glimmer/Critica		35.2	'not assigned.unknown'
Medtr2g039120.2	Mtr.43151.1.S1_at	GENOTYPE	39	3.03215	0	-1.94048	0.87656	0.06916	0.36266	5.33529	7.91351	beta-galactosidase, putative / lactase, putative		26.3	'misc.gluco-, galacto- and mannosidases'
Medtr4g006320.1	Mtr.33377.1.S1_at	GENOTYPE	40	5.4801	5.28664	1.00648	0.1977	0.39117	0.02944	4.50306	7.15472	Eukaryotic translation initiation factor 5B Short=eIF-5B; AltName: Full=Translation initiation factor IF-2;		35.2	'not assigned.unknown'
#N/A	Mtr.6039.1.S1_at	GENOTYPE	41	3.35913	2.38882	-2.26927	-1.27588	-0.30556	1.11535	6.74375	6.90093	expressed protein		35.2	'not assigned.unknown'
Medtr1g083440.3	Mtr.15895.1.S1_s_at	GENOTYPE	42	2.79169	0	-1.61826	-0.25023	-1.08342	1.24531	5.65525	9.85248	dormancy/auxin associated family protein		33.99	'development.unspecified'
Medtr8g012795.1	Mtr.7546.1.S1_at	GENOTYPE	43	3.82805	0	0.0139826	-0.81291	-0.73515	1.67304	5.48711	10.8736	Low-molecular-weight cysteine-rich protein LCR78 AltName: Full=Putative defensin AMP1 protein; Flags: Precursor;	thionin PDF1.4-like	20.1	'stress.biotic'
Medtr3g070490.1	Mtr.19235.1.S1_at	GENOTYPE	44	3.0842	0	-0.231238	-1.12145	-0.29192	1.97399	5.28942	9.10497	expressed protein		35.2	'not assigned.unknown'
Medtr3g067437.1	Mtr.47546.1.S1_at	GENOTYPE	45	2.17792	1.97128	-0.679805	-0.50808	-0.30143	2.12681	4.98453	5.04141	Albumin-1 Short=A1; Contains: RecName: Full=Albumin-1 chain b; Short=A1b; AltName: Full=Leginsulin; Contains: RecName: Full=Albumin-1 chain a; Short=A1a; Flags: Precursor;		35.2	'not assigned.unknown'
Medtr6g084640.1	Mtr.8651.1.S1_at	GENOTYPE	46	1.67367	0	0	-1.84532	-0.55782	2.75838	5.96791	6.61031	hypothetical protein predicted by Glimmer/Critica		35.2	'not assigned.unknown'
Medtr6g084640.1	Mtr.8651.1.S1_a_at	GENOTYPE	47	1.78094	0	0	-1.67063	-0.85179	3.01485	6.22808	6.88668	hypothetical protein predicted by Glimmer/Critica		35.2	'not assigned.unknown'
Medtr4g036120.1	Mtr.33549.1.S1_at	GENOTYPE	48	1.60632	0	0.581568	-1.33417	0.76042	4.99352	6.01828	5.6662	Putative expansin-B2 Short=At-EXPB2; Short=AtEXPB2; AltName: Full=Beta-expansin-2; AltName: Full=Ath-ExpBeta-1.4; Flags: Precursor;		10.7	'cell wall.modification'
Medtr8g035810.1	Mtr.49921.1.S1_at	GENOTYPE	49	1.39148	1.18338	0.650713	1.00129	1.20939	2.32112	3.06189	8.91485	cytochrome P450 family protein		26.10	'misc.cytochrome P450'
Medtr1g100597.1	Mtr.43609.1.S1_at	GENOTYPE	50	1.01297	1.49293	0.357063	1.46169	0.98174	2.54424	3.20015	8.89601	F-box protein PP2-B10 AltName: Full=Protein PHLOEM PROTEIN 2-LIKE B10; Short=AtPP2-B10;		31.1	'cell.organisation'
Medtr1g110550.1	Mtr.35325.1.S1_at	GENOTYPE	51	1.80955	0	0.11897	2.4736	1.12109	2.24868	3.93926	8.10978	hypothetical protein predicted by Glimmer/Critica		35.2	'not assigned.unknown'
Medtr7g020690.1	Mtr.43279.1.S1_at	GENOTYPE	52	1.36609	1.55839	-0.00820174	1.86154	1.66923	2.41698	3.79127	11.5869	proline dehydrogenase (oxidase) 1		13.2.2.2	'amino acid metabolism.degradation.glutamate family.proline'
Medtr3g051460.4	Mtr.11716.1.S1_at	GENOTYPE	53	1.33875	1.9191	0.0419358	1.64918	1.06883	2.43431	3.73112	10.9112	hypothetical protein		29.4	'protein.postranslational modification'
Medtr5g013580.1	Mtr.41777.1.S1_at	GENOTYPE	54	1.179	2.79532	0.545351	2.27514	0.65882	2.66499	3.29864	8.99181	Expansin-like B1 Short=AtEXLB1; Short=At-EXPR1; Short=AtEXPR1; AltName: Full=Ath-ExpBeta-3.1; Flags: Precursor;		10.7	'cell wall.modification'
Medtr7g010750.1	Mtr.15470.1.S1_at	GENOTYPE	55	1.05288	1.21513	-1.30933	1.9306	1.76835	1.49357	3.85578	6.23465	Vacuolar amino acid transporter 1		34.3	'transport.amino acids'
#N/A	Mtr.45270.1.S1_at	GENOTYPE	56	1.06855	1.2304	-0.86663	1.71271	1.55085	1.74057	3.67575	11.7302	hypothetical protein predicted by Glimmer/Critica		35.2	'not assigned.unknown'
Medtr2g024600.1	Mtr.42500.1.S1_at	GENOTYPE	57	1.10477	0.858008	0.363929	1.59657	1.84334	2.41148	3.15232	6.49576	gibberellin 2-oxidase, putative / GA2-oxidase, putative		17.5.1	'hormone metabolism.ethylene.synthesis-degradation'
Medtr3g106430.1	Mtr.42072.1.S1_at	GENOTYPE	58	1.59737	1.99812	0.221312	1.90126	1.50052	1.85984	3.2359	12.0101	nodulin - like protein	MtFLOT4	35.2	'not assigned.unknown'
#N/A	Mtr.12477.1.S1_at	GENOTYPE	59	1.38493	1.18918	0.210039	1.5945	1.79025	1.96496	3.13984	8.02719	oxidoreductase, zinc-binding		26.7	'misc.oxidases - copper, flavone etc.'
Medtr8g015560.1	Mtr.28948.1.S1_at	GENOTYPE	60	1.06386	1.35971	-0.251343	2.00269	1.70685	2.01664	3.33184	6.08146	hypothetical protein predicted by Glimmer/Critica		35.2	'not assigned.unknown'
Medtr5g041940.1	Mtr.11021.1.S1_at	GENOTYPE	61	1.01828	0.973321	-0.552854	1.84548	1.89044	1.60285	3.17398	11.4638	NAC domain-containing protein 29 AltName: Full=ANAC029; Short=NAC2; AltName: Full=Protein NAC-LIKE, ACTIVATED BY AP3/PI; Short=NAP;		33.99	'development.unspecified'
Medtr7g009780.1	Mtr.29585.1.S1_at	GENOTYPE	62	1.52835	0.841985	-0.154713	1.54761	2.23397	2.03212	3.71518	8.08954	putative polyvinylalcohol dehydrogenase		35.2	'not assigned.unknown'
Medtr3g086760.1	Mtr.19215.1.S1_at	GENOTYPE	63	1.53769	1.19474	0.247731	1.95713	2.30008	1.92782	3.21777	7.97491	hypothetical protein predicted by Glimmer/Critica		35.2	'not assigned.unknown'
Medtr7g102750.1	Mtr.11684.1.S1_at	GENOTYPE	64	1.17144	1.08343	-0.319087	2.16742	2.25543	2.13259	3.62312	10.4405	glycosyl hydrolase family 3 protein		10.6.1	'cell wall.degradation.cellulases and beta -1,4-glucanases'
Medtr6g070890.1	Mtr.22422.1.S1_at	GENOTYPE	65	1.49043	2.17337	0.477589	2.72481	2.04187	2.63164	3.64448	9.85802	harpin-induced family protein / HIN1 family protein / harpin-responsive family protein		35.1	'not assigned.no ontology'
Medtr8g091995.1	Mtr.42571.1.S1_at	GENOTYPE	66	1.03755	1.65797	0.630066	2.42815	1.80772	2.48546	2.89294	8.00646	Nudix hydrolase 2 Short=AtNUDT2; EC=3.6.1.-; AltName: Full=ADP-ribose pyrophosphatase; EC=3.6.1.13; AltName: Full=NADH pyrophosphatase; EC=3.6.1.22;		35.1	'not assigned.no ontology'
Medtr6g036510.1	Mtr.47210.1.S1_s_at	GENOTYPE	67	2.36444	3.92235	0.938779	1.89181	0.33391	1.96486	3.39053	5.66956	TMV resistance protein N		20.1.7	'stress.biotic.PR-proteins'
Medtr3g062570.2	Mtr.31762.1.S1_s_at	GENOTYPE	68	2.14177	0	0.656021	0.87586	0.30668	1.93662	3.42237	6.83768	hypothetical protein predicted by Glimmer/Critica		35.2	'not assigned.unknown'
Medtr8g012240.1	Mtr.47412.1.S1_at	GENOTYPE	69	1.23941	2.91278	-0.478891	1.41812	-0.25525	1.58705	3.30534	8.40291	expressed protein		35.2	'not assigned.unknown'
Medtr3g062570.2	Mtr.31762.1.S1_at	GENOTYPE	70	1.38614	2.37454	0.504357	1.21837	0.22997	2.21764	3.09942	6.86549	hypothetical protein predicted by Glimmer/Critica		35.2	'not assigned.unknown'
Medtr2g102370.1	Mtr.38568.1.S1_at	GENOTYPE	71	1.0282	1.54659	-0.981047	1.29714	0.77875	1.59768	3.60692	11.1101	F-box/Kelch-repeat protein At1g80440		29.5.11.4.3.2	'protein.degradation.ubiquitin.E3.SCF.FBOX'
Medtr3g105340.1	Mtr.46013.1.S1_at	GENOTYPE	72	1.07827	1.7664	-0.705562	0.98178	0.29365	1.92388	3.70771	7.75809	expressed protein		35.2	'not assigned.unknown'
Medtr4g012330.1	Mtr.32948.1.S1_at	GENOTYPE	73	1.12652	2.08003	-0.953804	1.43423	0.48072	2.12042	4.20074	5.03583	hypothetical protein predicted by Glimmer/Critica		35.2	'not assigned.unknown'
Medtr2g018175.1	Mtr.39079.1.S1_at	GENOTYPE	74	1.12758	2.28645	-0.279075	1.67187	0.513	2.96979	4.37645	10.4407	expressed protein		35.2	'not assigned.unknown'
Medtr3g103410.1	Mtr.13186.1.S1_at	GENOTYPE	75	1.41057	2.56886	0.468542	1.18708	0.02879	2.92168	3.86371	8.6487	Uncharacterized protein L728		35.2	'not assigned.unknown'
Medtr7g093040.1	Mtr.9529.1.S1_at	GENOTYPE	76	1.42074	2.67325	-0.362456	0.97545	-0.27706	2.29362	4.07682	10.387	expressed protein		35.2	'not assigned.unknown'
Medtr8g026960.1	Mtr.18769.1.S1_at	GENOTYPE	77	1.29718	1.60562	-0.298978	0.22908	-0.07936	2.4371	4.03325	10.2186	Homeobox-leucine zipper protein ATHB-12 AltName: Full=Homeodomain transcription factor ATHB-12; AltName: Full=HD-ZIP protein ATHB-12;	MtHB1	27.3.22	'RNA.regulation of transcription.HB,Homeobox transcription factor family'
Medtr1g112370.1	Mtr.7451.1.S1_at	GENOTYPE	78	1.04746	1.15375	-0.37155	0.38064	0.27435	3.0774	4.49641	5.85736	hypothetical protein predicted by Glimmer/Critica		35.2	'not assigned.unknown'
Medtr7g063270.1	Mtr.41558.1.S1_at	GENOTYPE	79	1.63422	0	-0.717078	0.28242	0.42035	2.73789	5.08919	6.65772	tropinone reductase, putative / tropine dehydrogenase, putative		26.8	'misc.nitrilases, *nitrile lyases, berberine bridge enzymes, reticuline oxidases, troponine reductases'
Medtr1g045610.1	Mtr.33162.1.S1_at	GENOTYPE	80	1.19463	0.33468	-1.61627	0.63432	1.49427	1.33324	4.14413	7.82693	Transcription factor MYB48 AltName: Full=Myb-related protein 48; Short=AtMYB48;		27.3.25	'RNA.regulation of transcription.MYB domain transcription factor family'
Medtr6g030900.1	Mtr.43170.1.S1_at	GENOTYPE	81	2.01392	0	-1.20992	1.35728	0.85742	1.00277	4.22661	5.43642	glutamate dehydrogenase (EC 1.4.1.-) 1 (pir||S71217)		12.3.1	'N-metabolism.N-degradation.glutamate dehydrogenase'
#N/A	Mtr.23261.1.S1_at	GENOTYPE	82	2.13833	2.15303	-0.853647	1.22167	1.20697	1.72332	4.7153	8.4006	hypothetical protein predicted by Glimmer/Critica		35.2	'not assigned.unknown'
Medtr2g013780.1	Mtr.9034.1.S1_at	GENOTYPE	83	2.28231	0	-1.34214	0.84386	0.60982	1.58639	5.21083	9.8042	expressed protein		35.2	'not assigned.unknown'
#N/A	Mtr.7569.1.S1_at	GENOTYPE	84	2.76061	3.66344	-1.18735	1.4167	0.51388	1.09357	5.04153	8.29773	fructose-1,6-bisphosphatase, putative / D-fructose-1,6-bisphosphate 1-phosphohydrolase, putative / FBPase, putative		2.1.1.3	'major CHO metabolism.synthesis.sucrose.FBPase'
Medtr7g035040.1	Mtr.41020.1.S1_at	GENOTYPE	85	3.39394	0	1.50891	0.65392	1.44571	2.0578	3.94282	8.62389	O-methyltransferase family 2 protein		16.2	'secondary metabolism.phenylpropanoids'
Medtr7g035040.1	Mtr.4076.1.S1_s_at	GENOTYPE	86	3.14343	0	1.57507	0.37151	1.24613	1.91933	3.48769	9.83642	Isoflavone-7-O-methyltransferase 6 EC=2.1.1.150; AltName: Full=Isoflavone-O-methyltransferase 6; AltName: Full=7-IOMT-6;		16.2	'secondary metabolism.phenylpropanoids'
#N/A	Mtr.40131.1.S1_at	GENOTYPE	87	2.77792	1.25622	-0.240754	0.45177	1.97347	0.58241	3.60109	7.94558	Peroxidase 38 Short=Atperox P38; EC=1.11.1.7; Flags: Precursor;		26.12	'misc.peroxidases'
#N/A	Mtr.35002.1.S1_at	GENOTYPE	88	2.71654	1.14649	-0.785416	1.18471	2.75476	0.90798	4.40994	7.77893	NAC domain-containing protein 29 AltName: Full=ANAC029; Short=NAC2; AltName: Full=Protein NAC-LIKE, ACTIVATED BY AP3/PI; Short=NAP;		33.99	'development.unspecified'
Medtr1g075410.1	Mtr.34591.1.S1_s_at	GENOTYPE	89	2.5135	1.16267	-0.0279976	1.16081	2.51164	1.59882	4.14031	12.9933	Inhibitor of trypsin and hageman factor AltName: Full=CMTI-V;		20.1	'stress.biotic.PR-proteins'
#N/A	Mtr.23272.1.S1_at	GENOTYPE	90	2.57102	1.5812	0.0725509	1.81239	2.80221	1.88647	4.38494	12.7236	Inhibitor of trypsin and hageman factor AltName: Full=CMTI-V;		35.2	'not assigned.unknown'
Medtr2g027550.1	Mtr.29026.1.S1_at	GENOTYPE	91	2.09055	0	-1.31048	1.98075	2.03163	1.83934	5.24037	10.5317	hypothetical protein predicted by Glimmer/Critica		35.2	'not assigned.unknown'
Medtr6g083320.1	Mtr.29321.1.S1_at	GENOTYPE	92	2.62556	2.25408	0.322722	1.45791	1.8294	2.51599	4.81883	7.68201	hypothetical protein predicted by Glimmer/Critica	Calmodulin-binding	35.2	'not assigned.unknown'
#N/A	Mtr.36966.1.S1_at	GENOTYPE	93	2.83339	0	-0.113596	1.20777	0.36628	2.75689	5.70387	7.77019	hypothetical protein predicted by Glimmer/Critica		35.2	'not assigned.unknown'
Medtr1g076620.1	Mtr.166.1.S1_at	GENOTYPE	94	2.25869	0	-1.4066	1.08012	0.28545	2.21726	5.88255	6.39703	Indole-3-acetic acid-induced protein ARG7		17.2.3	'hormone metabolism.auxin.induced-regulated-responsive-activated'
#N/A	Mtr.28033.1.S1_at	GENOTYPE	95	1.35707	0	-2.32519	2.33296	0.20406	2.51178	6.19403	5.79392	hypothetical protein predicted by Glimmer/Critica		35.2	'not assigned.unknown'
Medtr3g057800.1	Mtr.39199.1.S1_at	GENOTYPE	96	1.15017	1.97752	-0.877114	1.30242	0.47507	3.43197	5.45925	7.74824	cytochrome P450 family protein	CP45	26.10	'misc.cytochrome P450'
Medtr7g101270.1	Mtr.635.1.S1_at	GENOTYPE	97	1.25132	0	-1.50318	1.30274	-0.36951	3.35693	6.11143	5.99429	hypothetical protein predicted by Glimmer/Critica		35.2	'not assigned.unknown'
Medtr8g033090.1	Mtr.42756.1.S1_at	GENOTYPE	98	1.94694	4.23781	0.628712	1.78703	-0.50384	3.87397	5.1922	7.32415	hypothetical protein predicted by Glimmer/Critica		35.2	'not assigned.unknown'
#N/A	Mtr.3265.1.S1_at	GENOTYPE	99	2.1714	0	0.278072	2.00401	0.42184	3.8764	5.76973	11.4735	hypothetical protein predicted by Glimmer/Critica		35.2	'not assigned.unknown'
Medtr0391s0020.1	Mtr.20427.1.S1_at	GENOTYPE	100	1.85018	0	0.401619	2.04514	0.4539	3.63806	5.08662	7.47267	Probable disease resistance protein At5g66900		20.1.7	'stress.biotic.PR-proteins'
Medtr2g438260.1	Mtr.37058.1.S1_at	GENOTYPE	101	2.05693	2.96986	0.50525	2.19094	1.27801	3.81793	5.36961	9.9402	hypothetical protein predicted by Glimmer/Critica		35.2	'not assigned.unknown'
#N/A	Mtr.35513.1.S1_at	GENOTYPE	102	1.93593	2.51349	0.200703	2.63132	2.05376	4.14805	5.88328	11.585	hypothetical protein predicted by Glimmer/Critica		35.2	'not assigned.unknown'
Medtr2g438310.1	Mtr.26826.1.S1_at	GENOTYPE	103	2.5815	0	0.249059	2.30575	0.95793	4.42467	6.75711	10.8915	hypothetical protein predicted by Glimmer/Critica		35.2	'not assigned.unknown'
Medtr2g438320.1	Mtr.31008.1.S1_at	GENOTYPE	104	2.83659	0	0.368543	2.19277	1.26185	4.80682	7.27487	10.1818	hypothetical protein predicted by Glimmer/Critica		35.2	'not assigned.unknown'
#N/A	Mtr.31010.1.S1_at	GENOTYPE	105	2.99833	0	0.110326	2.44039	1.19834	4.80203	7.69004	10.4658	hypothetical protein predicted by Glimmer/Critica		35.2	'not assigned.unknown'
Medtr2g010590.1	Mtr.43770.1.S1_at	GENOTYPE	106	1.41561	3.47226	0.644467	2.97727	0.92062	6.10044	6.87158	8.14501	Pathogenesis-related protein 1C Short=PR-1C; Flags: Precursor;		20.1	'stress.biotic'
Medtr1g103680.1	Mtr.30716.1.S1_at	GENOTYPE	107	2.00622	-0.0546967	0.493897	2.27411	4.33502	1.50625	3.01857	7.51352	cytochrome P450, putative		26.10	'misc.cytochrome P450'
Medtr4g090580.1	Mtr.45350.1.S1_at	GENOTYPE	108	1.90128	0.466161	0.683207	2.8822	4.31732	1.99573	3.2138	6.96093	pyridine nucleotide-disulphide oxidoreductase family protein		9.2.1	'mitochondrial electron transport / ATP synthesis.NADH-DH.type II.internal matrix'
Medtr6g034920.1	Mtr.40047.1.S1_s_at	GENOTYPE	109	1.76696	1.50321	0.550539	3.32635	3.59011	1.44791	2.66433	7.47414	hypothetical protein predicted by Glimmer/Critica		35.2	'not assigned.unknown'
Medtr8g079260.1	Mtr.43585.1.S1_at	GENOTYPE	110	1.25113	0.369106	0.590248	3.19964	4.08166	1.35698	2.01786	7.13727	1-deoxy-D-xylulose 5-phosphate synthase, putative / 1-deoxyxylulose-5-phosphate synthase, putative / DXP-synthase, putative		16.1.1.1	'secondary metabolism.isoprenoids.non-mevalonate pathway.DXS'
Medtr2g101660.1	Mtr.48791.1.S1_at	GENOTYPE	111	1.35609	0.678665	0.427656	2.63497	3.3124	0.94328	1.87171	9.63339	Uncharacterized protein At1g14870		35.1	'not assigned.no ontology'
Medtr1g090667.1	Mtr.44819.1.S1_at	GENOTYPE	112	1.96362	1.08679	1.30375	2.51651	3.39334	1.24523	1.9051	6.97405	monooxygenase family protein		26.7	'misc.oxidases - copper, flavone etc.'
Medtr7g065270.1	Mtr.11377.1.S1_at	GENOTYPE	113	0.99645	0.230158	0.482915	1.59432	2.36061	2.19001	2.70354	11.5661	glutathione S-transferase, putative		26.9	'misc.glutathione S transferases'
Medtr5g017850.1	Mtr.38635.1.S1_at	GENOTYPE	114	1.08637	0.123811	-0.108502	1.72821	2.69077	1.96259	3.15747	11.4767	peroxidase, putative		26.12	'misc.peroxidases'
Medtr4g082360.1	Mtr.10898.1.S1_at	GENOTYPE	115	1.07317	0.662789	0.0565769	2.23619	2.64656	2.06826	3.08485	12.5667	expressed protein		35.2	'not assigned.unknown'
Medtr4g095500.2	Mtr.7824.1.S1_at	GENOTYPE	116	1.08152	0.869779	-0.401266	2.52963	2.74137	1.74863	3.23142	8.2017	Scarecrow-like protein 32 Short=AtSCL32; AltName: Full=GRAS family protein 18; Short=AtGRAS-18;	Scarecrow-like protein 32	27.3.21	'RNA.regulation of transcription.GRAS transcription factor family'
Medtr1g105800.1	Mtr.38541.1.S1_at	GENOTYPE	117	1.34142	0.975761	0.562835	2.88979	3.25545	2.06157	2.84016	8.67587	Cysteine-rich receptor-like protein kinase 29 Short=Cysteine-rich RLK29; EC=2.7.11.-; Flags: Precursor;		30.2.17	'signalling.receptor kinases.DUF 26'
Medtr5g032910.1	Mtr.21812.1.S1_s_at	GENOTYPE	118	1.10805	0.137427	0.041375	2.15294	3.12357	1.69977	2.76644	8.04854	Protein lap1 AltName: Full=Lethal protein 413;		35.1	'not assigned.no ontology'
Medtr1g025340.1	Mtr.7906.1.S1_at	GENOTYPE	119	1.37269	0.659304	0.139587	2.43641	3.1498	1.55087	2.78397	8.34475	expressed protein		35.2	'not assigned.unknown'
Medtr7g068320.1	Mtr.37692.1.S1_at	GENOTYPE	120	1.20675	1.01548	0.438754	2.50793	2.6992	1.63347	2.40147	9.52148	alcohol dehydrogenase, putative		5.3	'fermentation.ADH'
Medtr4g095500.2	Mtr.22745.1.S1_at	GENOTYPE	121	1.04245	0.566871	-0.337894	2.41918	2.89476	1.08652	2.46686	6.70699	Scarecrow-like protein 32 Short=AtSCL32; AltName: Full=GRAS family protein 18; Short=AtGRAS-18;	Scarecrow-like protein 32	27.3.21	'RNA.regulation of transcription.GRAS transcription factor family'
Medtr2g081930.1	Mtr.4724.1.S1_at	GENOTYPE	122	1.33089	0.656874	-1.2021	2.16649	2.8405	0.8846	3.41758	8.99843	Solute carrier family 22 member 15		34.14	'transport.unspecified cations'
Medtr2g035210.1	Mtr.10319.1.S1_at	GENOTYPE	123	1.93409	0.544412	-0.210505	2.29244	3.68212	1.71353	3.85813	12.5584	ABA-responsive protein ABR17		20.2.99	'stress.abiotic.unspecified'
Medtr3g064110.1	Mtr.46661.1.S1_s_at	GENOTYPE	124	1.96887	1.53865	-0.108256	2.68317	3.11339	1.98962	4.06675	6.86305	Cysteine-rich receptor-like protein kinase 2 Short=Cysteine-rich RLK2; EC=2.7.11.-; Flags: Precursor;		30.2.17	'signalling.receptor kinases.DUF 26'
Medtr8g104890.1	Mtr.42263.1.S1_at	GENOTYPE	125	1.36541	0.560299	0.297838	2.60431	3.40942	2.49461	3.56218	12.3867	Uncharacterized protein At1g14870		35.1	'not assigned.no ontology'
Medtr4g101025.1	Mtr.49098.1.S1_at	GENOTYPE	126	1.57871	1.22662	0.142177	2.78943	3.14153	2.40916	3.84569	7.19135	hypothetical protein predicted by Glimmer/Critica		35.2	'not assigned.unknown'
#N/A	Mtr.10325.1.S1_at	GENOTYPE	127	1.70477	1.11155	0.312731	2.46721	3.06043	2.59363	3.98567	9.98913	Chitotriosidase-1 EC=3.2.1.14; AltName: Full=Chitinase-1; Flags: Precursor;		20.1	'stress.biotic'
Medtr1g099310.1	Mtr.12525.1.S1_at	GENOTYPE	128	1.72458	0.983092	0.477319	2.30589	3.04738	2.36717	3.61443	12.5439	contains ESTs D22311(C10728),AU102124(C10728)		20.1	'stress.biotic'
Medtr7g105870.1	Mtr.32284.1.S1_at	GENOTYPE	129	1.72937	1.44737	0.242413	2.25651	2.53851	2.2089	3.69585	11.981	hypothetical protein predicted by Glimmer/Critica		35.2	'not assigned.unknown'
Medtr7g065265.1	Mtr.10494.1.S1_x_at	GENOTYPE	130	1.51528	0.496871	0.0830818	1.84607	2.86447	2.39145	3.82365	10.6637	glutathione S-transferase, putative		26.9	'misc.glutathione S transferases'
Medtr5g090970.2	Mtr.38349.1.S1_at	GENOTYPE	131	1.38461	1.08232	0.345859	2.31825	2.62054	2.76526	3.80401	9.47178	Putative NAC domain-containing protein 42 AltName: Full=ANAC042;		33.99	'development.unspecified'
Medtr3g109370.1	Mtr.12569.1.S1_at	GENOTYPE	132	1.11534	0.566819	-0.922925	2.36929	2.91781	2.14388	4.18214	12.3633	Cys/Met metabolism lyase (PLP-dependent)		13.2.3.4.1	'amino acid metabolism.degradation.aspartate family.methionine.methionine gamma-lyase'
Medtr4g117450.2	Mtr.27561.1.S1_at	GENOTYPE	133	1.80417	0.228755	0.368253	1.56614	3.14156	2.08737	3.52329	6.51954	Endo-1,31,4-beta-D-glucanase; EC=3.2.1.-; Flags: Precursor;		26.1	'misc.misc2'
Medtr8g087710.1	Mtr.37525.1.S1_at	GENOTYPE	134	1.76211	-0.200196	-0.474547	1.23137	3.19368	2.21097	4.44763	6.12056	Nodulin-26 Short=N-26;	MtNip1 (Nodulin 26)	34.19.2	'transport.Major Intrinsic Proteins.TIP'
#N/A	Mtr.32965.1.S1_at	GENOTYPE	135	1.15171	1.52063	0.38462	4.28806	3.91914	2.66222	3.42931	9.03455	Cytochrome b5		35.2	'not assigned.unknown'
Medtr5g005450.1	Mtr.14737.1.S1_at	GENOTYPE	136	1.19019	0.647539	0.0800154	3.46782	4.01047	2.79163	3.9018	6.79882	Cysteine-rich receptor-like protein kinase 10 Short=Cysteine-rich RLK10; EC=2.7.11.-; AltName: Full=Receptor-like protein kinase 4; Flags: Precursor;		30.2.17	'signalling.receptor kinases.DUF 26'
Medtr4g132380.1	Mtr.52169.1.S1_at	GENOTYPE	137	1.05349	0.410947	0.432269	3.00914	3.65169	3.25164	3.87287	8.08824	F-box family protein		29.5.11.4.3.2	'protein.degradation.ubiquitin.E3.SCF.FBOX'
Medtr8g104890.1	Mtr.42263.1.S1_s_at	GENOTYPE	138	1.45957	0.490725	0.496684	2.84511	3.81396	2.87547	3.83836	11.9228	Uncharacterized protein At1g14870		35.1	'not assigned.no ontology'
Medtr3g057900.1	Mtr.47490.1.S1_s_at	GENOTYPE	139	1.42437	0.0940367	0.428019	2.52697	3.85731	2.70424	3.7006	9.84197	cytochrome P450 family protein		26.10	'misc.cytochrome P450'
Medtr7g014940.1	Mtr.20185.1.S1_x_at	GENOTYPE	140	1.19256	0.202539	0.326495	3.06468	4.0547	2.2973	3.16337	12.8745	chalcone and stilbene synthase family protein		16.8.2	'secondary metabolism.flavonoids.chalcones'
Medtr7g014940.1	Mtr.20185.1.S1_at	GENOTYPE	141	1.21319	0.317534	0.287008	3.27731	4.17296	2.38203	3.30821	12.6768	chalcone and stilbene synthase family protein		16.8.2	'secondary metabolism.flavonoids.chalcones'
Medtr5g010640.1	Mtr.40555.1.S1_at	GENOTYPE	142	1.38046	0.2781	0.0969226	3.28908	4.39144	3.52312	4.80665	12.7908	Osmotin-like protein OSM34 Flags: Precursor;		20.1	'stress.biotic'
Medtr8g104890.1	Mtr.33372.1.S1_at	GENOTYPE	143	1.83732	0.539558	0.447918	3.29115	4.58892	3.3242	4.7136	10.8123	Uncharacterized protein At1g14870		35.1	'not assigned.no ontology'
Medtr7g102650.1	Mtr.20618.1.S1_at	GENOTYPE	144	1.55343	0.133335	-0.0747086	3.0736	4.49369	2.98408	4.61222	8.25324	Anthranilate N-benzoyltransferase protein 2 EC=2.3.1.144; AltName: Full=Anthranilate N-hydroxycinnamoyl/benzoyltransferase 2;		16.2	'secondary metabolism.phenylpropanoids'
Medtr3g049970.1	Mtr.39358.1.S1_at	GENOTYPE	145	1.866	0.992265	0.2818	3.79162	4.66535	3.25642	4.84062	10.9275	UDP-glucoronosyl/UDP-glucosyl transferase family protein		26.2	'misc.UDP glucosyl and glucoronyl transferases'
Medtr8g469140.1	Mtr.12193.1.S1_at	GENOTYPE	146	1.39064	-0.145516	-0.248339	3.50311	5.03927	2.91673	4.55571	7.86027	TMV resistance protein N		20.1.7	'stress.biotic.PR-proteins'
AC148178_11.1	Mtr.27396.1.S1_at	GENOTYPE	147	1.32292	0	-0.179063	3.32103	5.33722	2.44275	3.94473	6.83151	Isoliquiritigenin 2'-O-methyltransferase EC=2.1.1.-; AltName: Full=Chalcone O-methyltransferase; Short=ChOMT;		16.2.1.9	'secondary metabolism.phenylpropanoids.lignin biosynthesis.COMT'
Medtr8g046210.1	Mtr.6667.1.S1_at	GENOTYPE	148	1.08482	0.170345	0.261593	3.93463	4.8491	2.56003	3.38325	11.9999	7-ethoxycoumarin O-deethylase Short=ECOD; EC=1.14.-.-; AltName: Full=Phenylurea dealkylase; AltName: Full=Cytochrome P450 76B1;		26.10	'misc.cytochrome P450'
Medtr3g118020.2	Mtr.38443.1.S1_at	GENOTYPE	149	1.10286	0.0262287	0.451077	3.76801	4.84464	2.43023	3.08201	9.59368	expressed protein		35.2	'not assigned.unknown'
Medtr3g111610.1	Mtr.44519.1.S1_at	GENOTYPE	150	1.89315	-0.170883	1.34311	3.28801	5.35204	2.11286	2.6629	6.93655	GNS1/SUR4 membrane family protein		35.1	'not assigned.no ontology'
Medtr4g083710.1	Mtr.35324.1.S1_at	GENOTYPE	151	1.43982	0	0	3.46889	5.86952	2.03303	2.65786	5.48202	peroxidase, putative		26.12	'misc.peroxidases'
Medtr6g075930.1	Mtr.16372.1.S1_at	GENOTYPE	152	3.48214	0	0.688386	3.53913	3.0041	1.85356	4.64731	7.1195	TMV resistance protein N		20.1.7	'stress.biotic.PR-proteins'
Medtr1g075380.1	Mtr.23266.1.S1_at	GENOTYPE	153	3.12243	1.76826	-0.00165796	2.19023	3.5444	2.73978	5.86387	13.137	Protease inhibitor HPI AltName: Full=Protease inhibitor 1; AltName: Full=HbPI1;		20.1	'stress.biotic.PR-proteins'
#N/A	Mtr.23262.1.S1_at	GENOTYPE	154	3.27075	0	-1.03211	2.14248	1.73598	1.91668	6.21954	7.21218	hypothetical protein predicted by Glimmer/Critica		35.2	'not assigned.unknown'
Medtr6g070900.1	Mtr.22423.1.S1_at	GENOTYPE	155	1.05886	2.48391	0.369025	4.41174	2.98669	4.1721	4.86193	7.93096	hypothetical protein predicted by Glimmer/Critica		35.2	'not assigned.unknown'
Medtr8g008670.1	Mtr.22007.1.S1_at	GENOTYPE	156	1.29157	2.79818	0.0380246	3.92349	2.41688	4.02376	5.2773	8.1481	1-aminocyclopropane-1-carboxylate oxidase homolog 4		17.5.1	'hormone metabolism.ethylene.synthesis-degradation'
#N/A	Mtr.32991.1.S1_at	GENOTYPE	157	1.36666	2.30215	-0.461875	3.72379	2.78829	3.52033	5.34886	8.45853	hypothetical protein predicted by Glimmer/Critica		35.2	'not assigned.unknown'
Medtr7g072250.1	Mtr.25966.1.S1_at	GENOTYPE	158	1.25634	2.74049	0.101445	3.28803	1.80388	3.60269	4.75759	5.84727	hypothetical protein predicted by Glimmer/Critica		35.2	'not assigned.unknown'
Medtr2g055710.1	Mtr.35674.1.S1_at	GENOTYPE	159	1.0509	2.29693	0.072562	2.9386	1.69258	4.36907	5.34741	5.44744	hypothetical protein predicted by Glimmer/Critica		35.2	'not assigned.unknown'
Medtr8g102660.1	Mtr.32073.1.S1_s_at	GENOTYPE	160	1.43094	0	0.547414	3.09038	1.72065	4.15977	5.0433	7.97675	hypothetical protein predicted by Glimmer/Critica		35.2	'not assigned.unknown'
Medtr8g102660.1	Mtr.22664.1.S1_at	GENOTYPE	161	1.39851	3.18666	0.387281	3.04034	1.25219	4.00541	5.01664	7.3265	expressed protein		35.2	'not assigned.unknown'
#N/A	Mtr.11117.1.S1_at	GENOTYPE	162	1.22815	0	0.333261	3.78931	1.3975	4.25594	5.15083	6.58527	TMV resistance protein N		20.1.7	'stress.biotic.PR-proteins'
Medtr7g072250.1	Mtr.25967.1.S1_at	GENOTYPE	163	2.42226	2.54871	-0.00860832	2.86879	2.74233	3.13117	5.56204	6.81774	UPF0706 protein At5g01750		35.2	'not assigned.unknown'
Medtr5g017670.1	Mtr.8831.1.S1_at	GENOTYPE	164	2.25111	2.36925	-0.119411	3.07817	2.96003	2.78969	5.1602	9.87789	Patatin-07 EC=3.1.1.-; Flags: Precursor;		33.1	'development.storage proteins'
Medtr6g034930.1	Mtr.37585.1.S1_a_at	GENOTYPE	165	2.29261	2.86844	0.11327	3.23654	2.66072	2.90808	5.08743	11.3134	Uncharacterized histidine-rich protein DDB0167791 Flags: Precursor;		35.2	'not assigned.unknown'
#N/A	Mtr.13865.1.S1_at	GENOTYPE	166	1.92021	2.40721	0.499974	2.65428	2.16728	3.41062	4.83086	9.67254	hypothetical protein predicted by Glimmer/Critica		35.2	'not assigned.unknown'
Medtr5g035580.1	Mtr.12921.1.S1_at	GENOTYPE	167	2.15767	1.64199	1.43375	2.17065	2.68633	3.43607	4.15999	7.03273	N-hydroxythioamide S-beta-glucosyltransferase EC=2.4.1.195; AltName: Full=Thiohydroximate S-glucosyltransferase; AltName: Full=UDP-glucosyl transferase 74B1;		26.2	'misc.UDP glucosyl and glucoronyl transferases'
#N/A	Mtr.40252.1.S1_at	GENOTYPE	168	1.98952	1.12853	0.0243686	2.13884	2.99983	2.76614	4.73128	10.5534	hypothetical protein predicted by Glimmer/Critica		35.2	'not assigned.unknown'
#N/A	Mtr.40252.1.S1_x_at	GENOTYPE	169	1.69724	1.09619	0.0311038	1.95329	2.55433	2.65456	4.32069	10.9543	hypothetical protein predicted by Glimmer/Critica		35.2	'not assigned.unknown'
Medtr5g083860.1	Mtr.40611.1.S1_at	GENOTYPE	170	1.20389	0.975586	0.323766	2.74154	2.96984	3.22037	4.10049	10.7332	peroxidase, putative		26.12	'misc.peroxidases'
Medtr3g057900.1	Mtr.47490.1.S1_x_at	GENOTYPE	171	1.79634	0.576709	0.236833	2.49766	3.71729	2.83312	4.39263	8.70571	cytochrome P450 family protein		26.10	'misc.cytochrome P450'
Medtr8g096910.1	Mtr.8763.1.S1_at	GENOTYPE	172	1.77293	0.861661	0.0908667	2.44543	3.3567	2.78665	4.4687	13.5101	Protein P21		20.1	'stress.biotic'
Medtr7g105870.1	Mtr.13757.1.S1_at	GENOTYPE	173	2.08328	1.5417	0.503041	2.86953	3.41111	3.10741	4.68765	9.58649	hypothetical protein predicted by Glimmer/Critica		35.2	'not assigned.unknown'
Medtr6g059530.1	Mtr.10438.1.S1_at	GENOTYPE	174	1.3637	0.925873	-0.145269	3.09064	3.52847	3.0566	4.56557	13.567	Subtilisin inhibitor CLSI-II Contains: RecName: Full=Subtilisin inhibitor CLSI-III;		35.2	'not assigned.unknown'
Medtr4g029180.1	Mtr.10958.1.S1_at	GENOTYPE	175	1.50915	0.496069	0.579619	2.49141	3.50449	3.62641	4.55593	11.5984	peroxidase, putative		26.12	'misc.peroxidases'
Medtr8g074335.1	Mtr.10332.1.S1_at	GENOTYPE	176	1.0351	-0.523502	-0.0290509	1.77965	3.33825	3.36762	4.43176	10.6779	basic endochitinase		20.1	'stress.biotic'
Medtr7g073440.1	Mtr.37751.1.S1_at	GENOTYPE	177	2.2416	1.89018	0.237416	3.0374	3.38882	3.70063	5.70482	10.2291	Isoflavone-7-O-methyltransferase 9 EC=2.1.1.150; AltName: Full=Isoflavone-O-methyltransferase 9; AltName: Full=7 IOMT-9;		16.2	'secondary metabolism.phenylpropanoids'
Medtr2g029560.1	Mtr.43507.1.S1_at	GENOTYPE	178	1.75937	1.62316	0.308834	3.39615	3.53236	4.26879	5.71932	11.9045	peroxidase, putative		26.12	'misc.peroxidases'
Medtr4g029170.1	Mtr.40970.1.S1_at	GENOTYPE	179	1.32703	0.32024	0.364867	3.44425	4.45104	4.33521	5.29737	11.8282	peroxidase, putative		26.12	'misc.peroxidases'
Medtr7g058640.2	Mtr.4411.1.S1_at	GENOTYPE	180	1.80966	1.14738	0.349592	4.0679	4.73018	3.97648	5.43655	8.34189	hypothetical protein predicted by Glimmer/Critica		35.2	'not assigned.unknown'
Medtr6g005340.1	Mtr.43572.1.S1_at	GENOTYPE	181	1.9587	0.629541	0.119138	3.48928	4.81844	4.00397	5.84353	12.9808	Germin-like protein subfamily 1 member 11 Flags: Precursor;		20.2.99	'stress.abiotic.unspecified'
Medtr5g019010.1	Mtr.15791.1.S1_at	GENOTYPE	182	2.59706	0.372149	0.157145	3.03336	5.25827	3.79817	6.23808	11.2752	putative cytochrome P450		26.10	'misc.cytochrome P450'
Medtr1g075340.1	Mtr.14224.1.S1_at	GENOTYPE	183	2.38846	0.433383	0.0642517	2.66925	4.62433	3.066	5.39021	13.3014	Inhibitor of trypsin and hageman factor AltName: Full=CMTI-V;		20.1	'stress.biotic.PR-proteins'
Medtr3g107500.1	Mtr.46735.1.S1_x_at	GENOTYPE	184	1.72137	0	-2.11104	3.17953	4.46046	3.00395	6.83637	7.68416	EG45-like domain containing protein AltName: Full=Blight-associated protein p12; AltName: Full=Plant natriuretic peptide; Short=PNP; Flags: Precursor;		35.2	'not assigned.unknown'
Medtr6g068780.1	Mtr.46735.1.S1_s_at	GENOTYPE	185	1.28361	0	0	2.97061	3.66711	2.79411	6.27365	7.702	EG45-like domain containing protein AltName: Full=Blight-associated protein p12; AltName: Full=Plant natriuretic peptide; Short=PNP; Flags: Precursor;		35.2	'not assigned.unknown'
Medtr4g089155.1	Mtr.43711.1.S1_at	GENOTYPE	186	1.15389	-1.69304	-2.18358	0.68974	3.53666	2.07421	5.41168	6.51363	serine carboxypeptidase S10 family protein		29.5.5	'protein.degradation.serine protease'
Medtr3g095420.1	Mtr.17526.1.S1_at	GENOTYPE	187	1.49741	0	0.603757	1.5772	4.70466	-1.28206	-0.3884	4.68959	Auxin-induced protein 5NG4		33.99	'development.unspecified'
Medtr8g006190.2	Mtr.1607.1.S1_at	GENOTYPE	188	2.69249	2.44438	0	1.76198	2.0101	1.68534	2.3957	6.18506	meprin and TRAF homology domain-containing protein / MATH domain-containing protein		35.1	'not assigned.no ontology'
Medtr4g109280.1	Mtr.2616.1.S1_at	GENOTYPE	189	1.21922	1.64125	0.232843	2.22234	1.80031	1.42328	2.40966	6.13642	hypothetical protein predicted by Glimmer/Critica		35.2	'not assigned.unknown'
Medtr1g031870.1	Mtr.46050.1.S1_at	GENOTYPE	190	1.27912	1.23552	0.663417	1.86958	1.91319	1.82907	2.44477	8.32931	mannitol dehydrogenase, putative		16.2.1.10	'secondary metabolism.phenylpropanoids.lignin biosynthesis.CAD'
Medtr2g056070.1	Mtr.29327.1.S1_at	GENOTYPE	191	1.15223	1.37389	0.570649	2.03261	1.81096	1.94066	2.52225	7.4478	expressed protein		35.2	'not assigned.unknown'
#N/A	Mtr.45452.1.S1_at	GENOTYPE	192	1.50476	1.21588	0.298037	1.60493	1.89381	1.50513	2.71185	5.66025	hypothetical protein predicted by Glimmer/Critica		35.2	'not assigned.unknown'
#N/A	Mtr.25771.1.S1_at	GENOTYPE	193	1.50296	1.56885	0.224063	1.64825	1.58235	1.38162	2.66051	6.39002	hypothetical protein predicted by Glimmer/Critica		35.2	'not assigned.unknown'
Medtr5g016320.1	Mtr.41237.1.S1_at	GENOTYPE	194	1.22717	1.21653	-0.218815	1.51891	1.52956	1.37543	2.82142	7.93724	Probable indole-3-acetic acid-amido synthetase GH3.1 EC=6.3.2.-; AltName: Full=Auxin-responsive GH3-like protein 1; Short=AtGH3-1;	GH3	17.2.3	'hormone metabolism.auxin.induced-regulated-responsive-activated'
Medtr7g072170.1	Mtr.719.1.S1_at	GENOTYPE	195	1.26109	1.26112	0.0410072	1.21957	1.21954	1.58502	2.80511	9.4405	UPF0706 protein At5g01750		35.2	'not assigned.unknown'
Medtr8g079475.1	Mtr.2162.1.S1_at	GENOTYPE	196	1.05307	1.27939	0.134181	1.65331	1.42699	1.94924	2.86813	8.79827	hypothetical protein predicted by Glimmer/Critica		35.2	'not assigned.unknown'
Medtr5g007370.1	Mtr.16038.1.S1_at	GENOTYPE	197	1.12832	1.53492	-0.01086	1.65903	1.25243	1.17072	2.3099	5.57386	Transcription factor MYB39 AltName: Full=Myb-related protein 39; Short=AtMYB39;		27.3.25	'RNA.regulation of transcription.MYB domain transcription factor family'
Medtr2g437910.1	Mtr.43209.1.S1_at	GENOTYPE	198	1.48401	1.58057	0.235099	1.67285	1.57629	1.00312	2.25203	8.65079	Vacuolar-sorting receptor 6 Short=AtVSR6; AltName: Full=Epidermal growth factor receptor-like protein 6; Short=AtELP6; AltName: Full=BP80-like protein d; Short=AtBP80d; Flags: Precursor;		29.3.4.3	'protein.targeting.secretory pathway.vacuole'
Medtr6g072250.1	Mtr.598.1.S1_at	GENOTYPE	199	1.49022	1.40936	0.0366429	1.83595	1.91681	0.92627	2.37984	6.27741	TMV resistance protein N		20.1.7	'stress.biotic.PR-proteins'
#N/A	Mtr.42551.1.S1_at	GENOTYPE	200	1.3478	0.82589	-0.200288	1.28121	1.80312	0.57718	2.12527	8.42393	hypothetical protein predicted by Glimmer/Critica		35.2	'not assigned.unknown'
Medtr3g095190.1	Mtr.39021.1.S1_at	GENOTYPE	201	1.27244	0.447622	0.562356	1.33216	2.15698	1.02829	1.73837	5.38192	Ethylene-responsive transcription factor ABR1 AltName: Full=Protein ABA REPRESSOR 1;		27.3.3	'RNA.regulation of transcription.AP2/EREBP, APETALA2/Ethylene-responsive element binding protein family'
Medtr2g037690.1	Mtr.46189.1.S1_s_at	GENOTYPE	202	1.2838	0.685582	0.126213	1.3564	1.95462	0.81635	1.97394	5.95392	TMV resistance protein N		20.1.7	'stress.biotic.PR-proteins'
Medtr2g014960.1	Mtr.12817.1.S1_at	GENOTYPE	203	1.03636	0.478075	-0.0363527	1.45929	2.01758	0.81564	1.88835	9.59976	Probable receptor-like protein kinase At3g46290 EC=2.7.11.-; Flags: Precursor;		30.2.99	'signalling.receptor kinases.misc'
Medtr1g067320.1	Mtr.4996.1.S1_at	GENOTYPE	204	1.26618	0.668109	0.124837	1.52649	2.12456	1.06732	2.20867	10.7112	hypothetical protein predicted by Glimmer/Critica		35.2	'not assigned.unknown'
Medtr3g031470.1	Mtr.31625.1.S1_at	GENOTYPE	205	1.01628	0.745179	0.470446	1.4314	1.7025	1.17335	1.71919	7.62849	hypothetical protein predicted by Glimmer/Critica		35.2	'not assigned.unknown'
Medtr6g083860.2	Mtr.48346.1.S1_at	GENOTYPE	206	1.13867	0.917305	0.479186	1.53613	1.75749	0.72881	1.38829	5.5226	TMV resistance protein N		20.1.7	'stress.biotic.PR-proteins'
Medtr3g062600.1	Mtr.48713.1.S1_at	GENOTYPE	207	1.16269	0.301411	0.177483	0.86325	1.72453	1.64839	2.63359	10.0068	60S ribosomal protein L10 AltName: Full=QM protein homolog;		29.2.1.2.2.10	'protein.synthesis.ribosomal protein.eukaryotic.60S subunit.L10'
Medtr4g117450.2	Mtr.27561.1.S1_s_at	GENOTYPE	208	1.16082	0.16258	0.430403	1.02065	2.01889	1.67793	2.40834	12.159	Endo-1,31,4-beta-D-glucanase; EC=3.2.1.-; Flags: Precursor;		26.1	'misc.misc2'
Medtr3g063310.1	Mtr.45053.1.S1_at	GENOTYPE	209	1.18921	0.689842	0.605115	1.26146	1.76082	1.56822	2.15231	12.1756	hypothetical protein		35.1	'not assigned.no ontology'
Medtr8g041710.1	Mtr.50901.1.S1_at	GENOTYPE	210	1.45208	0.431274	0.221612	1.01241	2.03322	1.15408	2.38455	10.1035	Cysteine-rich receptor-like protein kinase 10 Short=Cysteine-rich RLK10; EC=2.7.11.-; AltName: Full=Receptor-like protein kinase 4; Flags: Precursor;		30.2.17	'signalling.receptor kinases.DUF 26'
#N/A	Mtr.43621.1.S1_at	GENOTYPE	211	1.0608	0.167319	-0.0941867	0.88547	1.77895	1.01549	2.17048	13.2678	glutathione S-transferase, putative		26.9	'misc.glutathione S transferases'
Medtr2g078960.1	Mtr.33040.1.S1_at	GENOTYPE	212	1.13051	0.328735	-0.224297	0.78011	1.58189	0.95923	2.31404	6.44213	Protein TRANSPARENT TESTA 12		34.99	'transport.misc'
Medtr2g088370.1	Mtr.9355.1.S1_at	GENOTYPE	213	1.87044	-0.159236	0.714039	0.55159	2.58126	1.08796	2.24437	9.72235	Hyoscyamine 6-dioxygenase EC=1.14.11.11; AltName: Full=Hyoscyamine 6-beta-hydroxylase;		17.5.1	'hormone metabolism.ethylene.synthesis-degradation'
Medtr4g094340.4	Mtr.27937.1.S1_at	GENOTYPE	214	1.27525	0.0565585	-0.483029	1.3837	2.60238	0.69438	2.45266	8.9108	Auxin-induced protein 5NG4		33.99	'development.unspecified'
#N/A	Mtr.6666.1.S1_at	GENOTYPE	215	1.3967	0.571491	-0.556868	1.38631	2.21152	0.95565	2.90922	10.4465	hypothetical protein predicted by Glimmer/Critica		35.2	'not assigned.unknown'
Medtr5g017980.3	Mtr.13505.1.S1_at	GENOTYPE	216	1.84492	0.602209	-0.663606	1.116	2.35871	0.85666	3.36519	7.23117	myb family transcription factor		27.3.20	'RNA.regulation of transcription.G2-like transcription factor family, GARP'
#N/A	Mtr.40054.1.S1_at	GENOTYPE	217	1.84525	0.934755	-0.758761	0.84224	1.75273	0.69206	3.29607	9.27439	Chaperone protein dnaJ 8, chloroplastic Short=AtJ8; Short=AtDjC8; Flags: Precursor;		20.2.1	'stress.abiotic.heat'
Medtr6g074650.1	Mtr.11933.1.S1_at	GENOTYPE	218	1.97546	1.40165	-0.27371	0.95534	1.52914	0.8997	3.14887	6.40941	hypothetical protein predicted by Glimmer/Critica		35.2	'not assigned.unknown'
#N/A	Mtr.12880.1.S1_at	GENOTYPE	219	1.00488	1.31498	-0.0253738	0.80595	0.49584	0.59507	1.62532	6.86678	Cysteine-rich receptor-like protein kinase 10 Short=Cysteine-rich RLK10; EC=2.7.11.-; AltName: Full=Receptor-like protein kinase 4; Flags: Precursor;		30.2.17	'signalling.receptor kinases.DUF 26'
#N/A	Mtr.17966.1.S1_at	GENOTYPE	220	1.0903	1.07689	0.138814	0.98149	0.99489	0.50259	1.45407	7.51719	Probable WRKY transcription factor 19 AltName: Full=WRKY DNA-binding protein 19;		20.1.7	'stress.biotic.PR-proteins'
#N/A	Mtr.11502.1.S1_at	GENOTYPE	221	1.05188	0.744375	0.00973369	1.08482	1.39232	0.88008	1.92222	8.40292	expressed protein		35.2	'not assigned.unknown'
Medtr3g061170.1	Mtr.43887.1.S1_at	GENOTYPE	222	1.08875	0.430377	-0.0789818	0.86407	1.52245	0.67748	1.84521	11.5276	Chaperone protein dnaJ 11, chloroplastic Short=AtJ11; Short=AtDjC11; Flags: Precursor;		20.2.1	'stress.abiotic.heat'
Medtr2g100450.3	Mtr.37153.1.S1_at	GENOTYPE	223	1.08849	0.528057	0.148887	0.86262	1.42306	0.65616	1.59576	9.01843	Senescence-induced receptor-like serine/threonine-protein kinase AltName: Full=FLG22-induced receptor-like kinase 1; Flags: Precursor;		30.2.99	'signalling.receptor kinases.misc'
#N/A	Mtr.30686.1.S1_at	GENOTYPE	224	0.99644	0.595731	0.052128	0.82143	1.22213	0.62908	1.57339	10.2822	hypothetical protein predicted by Glimmer/Critica		35.2	'not assigned.unknown'
#N/A	Mtr.3149.1.S1_at	GENOTYPE	225	1.14084	0.763637	-0.309545	1.11693	1.49413	0.30373	1.75412	11.485	hypothetical protein predicted by Glimmer/Critica		35.2	'not assigned.unknown'
Medtr8g062770.1	Mtr.14149.1.S1_at	GENOTYPE	226	1.0463	0.380246	0.741122	0.85461	1.52066	0.52173	0.82691	8.13692	matrix metalloproteinase 20 (enamelysin)		29.5.7	'protein.degradation.metalloprotease'
Medtr8g062770.1	Mtr.7567.1.S1_s_at	GENOTYPE	227	1.18832	0.724871	0.648988	0.82312	1.28657	0.59008	1.12941	9.32156	matrixin family protein		29.5.7	'protein.degradation.metalloprotease'
Medtr7g108680.1	Mtr.37928.1.S1_at	GENOTYPE	228	0.99643	0.470763	-0.00416891	0.66617	1.19183	0.18698	1.18757	10.6313	thiamin pyrophosphokinase, putative		18.2.1	'Co-factor and vitamine metabolism.thiamine.thiamine diphosphokinase'
#N/A	Mtr.13237.1.S1_at	GENOTYPE	229	1.11317	0.11641	-0.625937	1.22228	2.21904	-0.13139	1.60771	10.3752	Protein TRANSPARENT TESTA 12		34.99	'transport.misc'
Medtr2g081520.4	Mtr.16851.1.S1_at	GENOTYPE	230	1.21268	0.263599	0.0155611	1.35268	2.30176	0.14826	1.34538	7.73571	Putative serine/threonine-protein kinase receptor EC=2.7.11.1; AltName: Full=S-receptor kinase; Short=SRK; Flags: Precursor;		30.2.17	'signalling.receptor kinases.DUF 26'
Medtr2g081520.5	Mtr.16854.1.S1_x_at	GENOTYPE	231	1.18766	0.486965	-0.147757	1.41089	2.11159	0.19946	1.53488	8.7109	Cysteine-rich receptor-like protein kinase 41 Short=Cysteine-rich RLK41; EC=2.7.11.-; Flags: Precursor;		35.2	'not assigned.unknown'
Medtr2g081520.5	Mtr.16854.1.S1_at	GENOTYPE	232	1.21111	0.522966	-0.0588768	1.52791	2.21605	0.35637	1.62635	8.35848	Cysteine-rich receptor-like protein kinase 41 Short=Cysteine-rich RLK41; EC=2.7.11.-; Flags: Precursor;		35.2	'not assigned.unknown'
Medtr5g006710.1	Mtr.318.1.S1_at	GENOTYPE	233	1.34919	-0.662119	0	0.98466	2.99597	-0.02055	0.86144	4.93556	12-oxophytodienoate reductase 2 EC=1.3.1.42; AltName: Full=12-oxophytodienoate-10,11-reductase 2; Short=OPDA-reductase 2; Short=AtOPR2;		17.7.1.5	'hormone metabolism.jasmonate.synthesis-degradation.12-Oxo-PDA-reductase'
#N/A	Mtr.7632.1.S1_at	GENOTYPE	234	1.04375	0	0.702926	-0.62566	-1.75195	2.36278	2.7036	8.45139	hypothetical protein predicted by Glimmer/Critica		35.2	'not assigned.unknown'
Medtr1g076370.1	Mtr.38430.1.S1_at	GENOTYPE	235	1.08364	1.65583	-1.59557	-1.22733	-1.79952	0.78569	3.46491	7.73663	contains ESTs C22495(E0142),C22494(E0142)		29.4	'protein.postranslational modification'
Medtr2g072270.1	Mtr.6322.1.S1_s_at	GENOTYPE	236	1.08695	-0.251531	0.292036	-1.61899	-0.28051	1.47808	2.27299	8.18033	Secologanin synthase Short=SLS; EC=1.3.3.9; AltName: Full=Cytochrome P450 72A1; AltName: Full=CYPLXXII;		26.10	'misc.cytochrome P450'
Medtr7g093160.1	Mtr.12358.1.S1_at	GENOTYPE	237	1.45493	0.380964	0	-1.86865	-0.79469	1.50662	2.8883	5.16451	18 kDa seed maturation protein		33.2	'development.late embryogenesis abundant'
Medtr3g005210.1	Mtr.15494.1.S1_at	GENOTYPE	238	1.55815	0.213013	-0.937424	-2.03853	-0.69339	0.44964	2.94522	5.48336	Dihydroflavonol-4-reductase Short=DFR; EC=1.1.1.219; AltName: Full=Dihydrokaempferol 4-reductase;		26.11	'misc.alcohol dehydrogenases'
#N/A	Mtr.37600.1.S1_at	GENOTYPE	239	1.42384	0	-1.14697	-1.42754	-0.26656	1.48848	4.0593	7.37938	peroxidase, putative		26.12	'misc.peroxidases'
Medtr6g022020.1	Mtr.31857.1.S1_at	GENOTYPE	240	1.69717	1.14738	0.632719	-0.20644	0.34335	1.41038	2.47484	9.34329	hypothetical protein predicted by Glimmer/Critica		35.2	'not assigned.unknown'
Medtr4g112440.1	Mtr.14261.1.S1_at	GENOTYPE	241	1.77024	1.7994	0.948263	-0.16122	-0.19038	1.45243	2.27441	10.6493	Eukaryotic translation initiation factor 5A-3 Short=eIF-5A-3;		29.2.3	'protein.synthesis.initiation'
#N/A	Mtr.1125.1.S1_at	GENOTYPE	242	1.54682	0.910119	0	-0.67312	-0.03642	0.8387	2.45703	3.77276	MADS-box transcription factor 17 AltName: Full=OsMADS17; AltName: Full=NMADS3; AltName: Full=RMADS213;		27.3.24	'RNA.regulation of transcription.MADS box transcription factor family'
Medtr3g092435.1	Mtr.7298.1.S1_at	GENOTYPE	243	1.47646	0.66346	0.0996579	-0.56365	0.24935	0.63792	2.01473	12.4848	hypothetical protein predicted by Glimmer/Critica		35.2	'not assigned.unknown'
#N/A	Mtr.1450.1.S1_at	GENOTYPE	244	1.07732	0.0816731	-0.000783392	-0.49329	0.50235	0.91705	1.99515	5.64283	hypothetical protein predicted by Glimmer/Critica		35.2	'not assigned.unknown'
Medtr6g009320.1	Mtr.51616.1.S1_at	GENOTYPE	245	1.15486	0.856064	0.287325	-0.22932	0.06947	1.23351	2.10104	6.90959	expressed protein		35.2	'not assigned.unknown'
Medtr6g071935.1	Mtr.35455.1.S1_at	GENOTYPE	246	1.14236	1.05374	-0.262357	-0.09876	-0.01014	0.83201	2.23673	9.54779	hypothetical protein predicted by Glimmer/Critica		35.2	'not assigned.unknown'
Medtr4g093250.1	Mtr.37748.1.S1_at	GENOTYPE	247	1.08692	1.462	-0.497259	0.0682	-0.30688	0.88199	2.46617	9.85787	defense-related protein, putative		35.1	'not assigned.no ontology'
#N/A	Mtr.40585.1.S1_at	GENOTYPE	248	1.57221	2.08194	0.996162	1.10851	0.59879	1.28938	1.86543	6.6094	C2 domain-containing protein		20.2.2	'stress.abiotic.cold'
Medtr5g068360.1	Mtr.35654.1.S1_at	GENOTYPE	249	1.47457	2.09236	0.359371	1.1506	0.53281	1.07261	2.18781	10.4698	heavy-metal-associated domain-containing protein / copper chaperone (CCH)-related		15.2	'metal handling.binding, chelation and storage'
Medtr2g101320.1	Mtr.18026.1.S1_at	GENOTYPE	250	1.3647	1.77884	0.325741	0.83125	0.41711	0.89582	1.93478	6.32774	Ankyrin repeat-containing protein At5g02620		31.1	'cell.organisation'
Medtr2g069320.2	Mtr.46286.1.S1_at	GENOTYPE	251	1.11852	1.24912	0.293128	0.49485	0.36425	0.97159	1.79698	10.9941	elongation factor 2		29.2.4	'protein.synthesis.elongation'
Medtr4g124000.2	Mtr.23679.1.S1_s_at	GENOTYPE	252	1.05376	0.753226	0.0255867	0.33383	0.63437	0.97942	2.0076	10.7492	Multidrug resistance protein 8 AltName: Full=P-glycoprotein 11;		34.16	'transport.ABC transporters and multidrug resistance systems'
Medtr0311s0030.1	Mtr.2041.1.S1_at	GENOTYPE	253	1.22798	0.918598	0.0266938	0.33198	0.64136	0.75558	1.95686	7.91014	ER-derived vesicles protein ERV14		35.1	'not assigned.no ontology'
#N/A	Mtr.42408.1.S1_at	GENOTYPE	254	1.02071	0.9493	-0.689083	0.5054	0.57681	0.73194	2.44173	5.21871	Retrovirus-related Pol polyprotein from transposon TNT 1-94 Includes: RecName: Full=Protease; EC=3.4.23.-; Includes: RecName: Full=Reverse transcriptase; EC=2.7.7.49; Includes: RecName: Full=Endonuclease;		30.2.17	'signalling.receptor kinases.DUF 26'
Medtr6g033255.1	Mtr.36431.1.S1_at	GENOTYPE	255	1.13548	1.27049	-0.469411	0.81452	0.67951	0.96484	2.56973	7.25722	Ethylene-responsive transcription factor ERF115		27.3.3	'RNA.regulation of transcription.AP2/EREBP, APETALA2/Ethylene-responsive element binding protein family'
Medtr4g123990.1	Mtr.23679.1.S1_x_at	GENOTYPE	256	1.28438	1.05422	0.0575048	0.43641	0.66657	1.25577	2.48264	8.57689	Multidrug resistance protein 8 AltName: Full=P-glycoprotein 11;		34.16	'transport.ABC transporters and multidrug resistance systems'
Medtr4g123990.1	Mtr.43342.1.S1_at	GENOTYPE	257	1.4208	1.2163	-0.105576	0.55955	0.76405	1.1689	2.69528	11.0879	Multidrug resistance protein 8 AltName: Full=P-glycoprotein 11;		34.16	'transport.ABC transporters and multidrug resistance systems'
Medtr3g063030.1	Mtr.31269.1.S1_at	GENOTYPE	258	1.04435	0.960223	0.40868	0.62679	0.71092	1.56653	2.20219	10.8131	fragile histidine triad gene		26.1	'misc.misc2'
Medtr1g030265.1	Mtr.10018.1.S1_at	GENOTYPE	259	1.24111	1.4179	0.505156	0.81551	0.63872	1.54024	2.2762	8.63254	Esterase EC=3.1.1.-; AltName: Full=Early nodule-specific protein homolog; AltName: Full=Latex allergen Hev b 13; AltName: Allergen=Hev b 13; Flags: Precursor;		26.28	'misc.GDSL-motif lipase'
Medtr1g088660.2	Mtr.38347.1.S1_at	GENOTYPE	260	1.12305	1.53312	-0.0864699	0.97488	0.56481	1.50254	2.71205	10.947	E3 ubiquitin-protein ligase BAH1 EC=6.3.2.-; AltName: Full=Protein BENZOIC ACID HYPERSENSITIVE 1; AltName: Full=Protein NITROGEN LIMITATION ADAPTATION;		29.5.11.4.2	'protein.degradation.ubiquitin.E3.RING'
Medtr8g139180.1	Mtr.28415.1.S1_at	GENOTYPE	261	1.26252	0.889618	1.40166	0.45997	0.83288	2.05097	1.91184	5.68947	1-aminocyclopropane-1-carboxylate oxidase homolog 1		17.5.1	'hormone metabolism.ethylene.synthesis-degradation'
Medtr1g052640.1	Mtr.28199.1.S1_at	GENOTYPE	262	1.09257	-0.259012	0.0142114	0.08225	1.43384	1.21836	2.29672	6.89779	hypothetical protein predicted by Glimmer/Critica		35.2	'not assigned.unknown'
Medtr7g065260.1	Mtr.11080.1.S1_s_at	GENOTYPE	263	1.17061	-0.0718319	0.00990143	0.08316	1.32559	1.03139	2.19209	11.346	Probable glutathione S-transferase EC=2.5.1.18; AltName: Full=Heat shock protein 26A; AltName: Full=G2-4;		26.9	'misc.glutathione S transferases'
Medtr4g124000.2	Mtr.23681.1.S1_x_at	GENOTYPE	264	1.58025	0.407805	-0.115303	-0.12965	1.04279	1.02195	2.7175	6.30733	Multidrug resistance protein 8 AltName: Full=P-glycoprotein 11;		34.16	'transport.ABC transporters and multidrug resistance systems'
Medtr3g020470.1	Mtr.4078.1.S1_at	GENOTYPE	265	2.13108	0.877666	0.314083	0.10448	1.35789	1.20686	3.02386	6.52694	hypothetical protein predicted by Glimmer/Critica		35.2	'not assigned.unknown'
Medtr3g023230.1	Mtr.16497.1.S1_at	GENOTYPE	266	2.38901	2.32123	0.371147	0.94863	1.0164	0.89462	2.91248	8.13381	hypothetical protein predicted by Glimmer/Critica		35.2	'not assigned.unknown'
Medtr8g079520.1	Mtr.14269.1.S1_at	GENOTYPE	267	1.9595	1.89567	0.395212	0.75951	0.82335	0.78057	2.34486	6.86578	Probable disease resistance protein At5g66900		20.1.7	'stress.biotic.PR-proteins'
Medtr6g074650.1	Mtr.15981.1.S1_at	GENOTYPE	268	1.23212	1.0532	-0.381546	1.03138	1.21029	0.73178	2.34545	7.64818	TMV resistance protein N		20.1.7	'stress.biotic.PR-proteins'
Medtr4g134140.1	Mtr.33566.1.S1_at	GENOTYPE	269	1.5291	1.39426	0.13886	0.88168	1.01651	0.96109	2.35133	10.332	expressed protein		35.2	'not assigned.unknown'
Medtr3g408340.1	Mtr.43715.1.S1_at	GENOTYPE	270	1.72079	1.91481	-0.357583	1.16643	0.9724	0.63985	2.71822	9.28248	Derlin-1 AltName: Full=AtDerlin1-1;		35.1	'not assigned.no ontology'
Medtr3g067775.1	Mtr.39992.1.S1_s_at	GENOTYPE	271	1.55772	0.748766	-0.314467	0.57006	1.37902	0.56383	2.43602	7.43013	Serine/threonine-protein kinase BIK1 EC=2.7.11.1; AltName: Full=Protein BOTRYTIS-INDUCED KINASE 1;		29.4.1.57	'protein.postranslational modification.kinase.receptor like cytoplasmatic kinase VII'
Medtr5g094250.2	Mtr.39499.1.S1_at	GENOTYPE	272	1.88026	0.836403	0.159897	0.39488	1.43873	0.5522	2.27256	8.85501	Pirin-like protein		35.1	'not assigned.no ontology'
Medtr2g078010.2	Mtr.2235.1.S1_at	GENOTYPE	273	1.33992	0.693375	-1.29225	0.05498	0.70152	0.17547	2.80764	7.83949	Ubiquitin carrier protein E2 36 EC=6.3.2.19;		29.5.11.3	'protein.degradation.ubiquitin.E2'
Medtr6g009090.1	Mtr.1068.1.S1_at	GENOTYPE	274	1.69495	1.52278	-0.634273	0.26682	0.439	0.34464	2.67387	5.06372	Multidrug resistance protein 13 AltName: Full=P-glycoprotein 15;		34.16	'transport.ABC transporters and multidrug resistance systems'
#N/A	Mtr.31276.1.S1_at	GENOTYPE	275	1.40164	1.26732	-0.841797	0.26018	0.39451	0.75881	3.00225	4.87358	Anaphase-promoting complex subunit 11 Short=APC11; AltName: Full=Cyclosome subunit 11;		29.5.11.4.2	'protein.degradation.ubiquitin.E3.RING'
Medtr2g034750.2	Mtr.15770.1.S1_at	GENOTYPE	276	1.3511	1.30899	-0.432117	0.3253	0.36741	1.06513	2.84835	10.6406	expressed protein		35.2	'not assigned.unknown'
Medtr4g121200.1	Mtr.41060.1.S1_at	GENOTYPE	277	1.15073	0.75794	-0.816922	0.24831	0.6411	1.186	3.15365	10.7861	isochorismatase hydrolase family protein		16.2	'secondary metabolism.phenylpropanoids'
#N/A	Mtr.2536.1.S1_at	GENOTYPE	278	1.1218	0.987145	-0.923408	0.27083	0.40548	1.08272	3.12793	7.02661	hypothetical protein predicted by Glimmer/Critica		35.2	'not assigned.unknown'
Medtr1g043170.1	Mtr.15324.1.S1_at	GENOTYPE	279	1.19709	0.637751	-0.854735	0.00864	0.56798	0.9359	2.98773	6.02419	hypothetical protein predicted by Glimmer/Critica		35.2	'not assigned.unknown'
Medtr4g084750.1	Mtr.28167.1.S1_s_at	GENOTYPE	280	1.16924	0.731946	-0.801394	-0.08323	0.35407	0.84026	2.81089	8.00659	Homeobox-leucine zipper protein HOX3 AltName: Full=Homeodomain transcription factor HOX3; AltName: Full=HD-ZIP protein HOX3; AltName: Full=OsHox3;		27.3.22	'RNA.regulation of transcription.HB,Homeobox transcription factor family'
Medtr3g109900.1	Mtr.21711.1.S1_at	GENOTYPE	281	1.33438	1.07681	-0.684039	0.00263	0.26021	0.68679	2.70522	9.97306	hypothetical protein predicted by Glimmer/Critica		35.2	'not assigned.unknown'
Medtr8g099065.1	Mtr.29449.1.S1_at	GENOTYPE	282	1.17849	0.823024	-0.695656	-0.1224	0.23307	0.70343	2.57758	9.61084	hypothetical protein predicted by Glimmer/Critica		35.2	'not assigned.unknown'
Medtr1g053900.1	Mtr.6543.1.S1_at	GENOTYPE	283	1.78816	2.22567	-0.090896	0.779	0.34148	1.05719	2.93625	11.3202	expressed protein		35.2	'not assigned.unknown'
Medtr4g083540.1	Mtr.11778.1.S1_at	GENOTYPE	284	1.35841	1.75591	-0.706133	0.46365	0.06615	1.28678	3.35132	9.39429	expressed protein		29.5.11.4.2	'protein.degradation.ubiquitin.E3.RING'
Medtr3g074070.6	Mtr.10840.1.S1_at	GENOTYPE	285	1.23242	1.68311	-0.48322	0.73221	0.28152	1.485	3.20064	9.96398	Uncharacterized WD repeat-containing protein C2A9.03		35.1	'not assigned.no ontology'
Medtr2g103490.1	Mtr.18127.1.S1_at	GENOTYPE	286	1.3816	1.98939	-0.296146	0.83298	0.22519	1.59638	3.27412	9.98711	lactoylglutathione lyase family protein / glyoxalase I family protein		24.2	'Biodegradation of Xenobiotics.lactoylglutathione lyase'
Medtr3g084990.1	Mtr.13239.1.S1_at	GENOTYPE	287	2.23194	2.57505	-0.769654	0.61228	0.26917	0.60964	3.61123	11.8056	expressed protein		35.2	'not assigned.unknown'
Medtr7g114200.1	Mtr.42634.1.S1_at	GENOTYPE	288	1.58862	2.16183	-1.37421	0.37824	-0.19496	0.2152	3.17804	7.93531	hypothetical protein predicted by Glimmer/Critica		35.2	'not assigned.unknown'
Medtr2g089815.1	Mtr.13171.1.S1_at	GENOTYPE	289	1.33564	2.26237	-0.65184	0.16596	-0.76077	1.25049	3.23797	8.16598	hypothetical protein predicted by Glimmer/Critica		35.2	'not assigned.unknown'
Medtr8g083450.1	Mtr.45331.1.S1_at	GENOTYPE	290	2.13402	0	0.0330937	0.66829	-0.82401	1.01081	3.11173	10.3614	hypothetical protein predicted by Glimmer/Critica		35.2	'not assigned.unknown'
Medtr7g077215.1	Mtr.16274.1.S1_at	GENOTYPE	291	1.20814	3.07949	-1.20992	0.82842	-1.04293	1.55309	3.97115	4.60975	Bowman-Birk type proteinase inhibitor AltName: Full=MSTI;		35.2	'not assigned.unknown'
Medtr5g077900.1	Mtr.32211.1.S1_at	GENOTYPE	292	1.46587	2.46	-1.53952	0.4295	-0.56462	1.37807	4.38346	5.13741	Asparagine synthetase [glutamine-hydrolyzing] 2 EC=6.3.5.4; AltName: Full=Glutamine-dependent asparagine synthetase 2;		13.1.3.1	'amino acid metabolism.synthesis.aspartate family.asparagine'
Medtr4g095330.1	Mtr.23151.1.S1_at	GENOTYPE	293	0.9977	2.03253	-2.60135	0.37898	-0.65585	1.07965	4.6787	5.19405	expressed protein		35.2	'not assigned.unknown'
Medtr5g066760.1	Mtr.26827.1.S1_at	GENOTYPE	294	1.15685	1.21441	-2.48926	-0.08432	-0.14188	0.25282	3.89893	4.62513	hypothetical protein predicted by Glimmer/Critica		35.2	'not assigned.unknown'
Medtr2g076070.1	Mtr.1214.1.S1_at	GENOTYPE	295	1.01552	1.16528	0	0.1786	0.02884	0.88549	4.14366	3.88683	Pathogen-related protein		20.1	'stress.biotic'
Medtr2g015510.1	Mtr.42839.1.S1_at	GENOTYPE	296	1.53652	1.4326	-0.805137	-0.14619	-0.04227	1.79035	4.13201	7.91849	Isoamyl acetate-hydrolyzing esterase 1 homolog EC=3.1.-.-;		26.28	'misc.GDSL-motif lipase'
Medtr2g078970.1	Mtr.32750.1.S1_at	GENOTYPE	297	1.48223	1.72616	-1.11277	0.03356	-0.21038	1.30312	3.89812	6.3277	Uncharacterized transporter C4B3.13		34.99	'transport.misc'
Medtr3g109900.1	Mtr.2648.1.S1_at	GENOTYPE	298	1.95704	2.12113	-0.578093	0.13812	-0.02596	1.29249	3.82762	10.6553	hypothetical protein predicted by Glimmer/Critica		35.2	'not assigned.unknown'
Medtr3g109900.1	Mtr.21711.1.S1_s_at	GENOTYPE	299	2.07915	1.72842	-0.698142	0.04719	0.39791	1.32807	4.10536	8.78379	hypothetical protein predicted by Glimmer/Critica		35.2	'not assigned.unknown'
#N/A	Mtr.38948.1.S1_at	GENOTYPE	300	2.19401	0	-1.43185	0.37137	0.26106	1.11266	4.73853	8.78379	hypothetical protein predicted by Glimmer/Critica		35.2	'not assigned.unknown'
Medtr6g051690.1	Mtr.22383.1.S1_x_at	GENOTYPE	301	1.69325	0.784558	-0.91618	-0.78109	0.12761	0.40369	3.01313	5.66758	hypothetical protein predicted by Glimmer/Critica		35.2	'not assigned.unknown'
Medtr4g093970.1	Mtr.36131.1.S1_s_at	GENOTYPE	302	1.8485	1.80275	-1.17341	-0.39388	-0.34814	0.25346	3.27536	6.3249	hypothetical protein predicted by Glimmer/Critica		35.2	'not assigned.unknown'
#N/A	Mtr.20790.1.S1_at	GENOTYPE	303	1.69177	1.50926	-1.31516	-0.62772	-0.44521	-0.18727	2.81966	6.16637	RNA recognition motif (RRM)-containing protein		30.5	'signalling.G-proteins'
Medtr3g082510.1	Mtr.43956.1.S1_at	GENOTYPE	304	2.26716	1.61577	-0.403058	-1.25048	-0.5991	0.03667	2.70689	11.0558	RING-H2 finger protein ATL4K AltName: Full=RING-H2 finger protein ATL13;		29.5.11.4.2	'protein.degradation.ubiquitin.E3.RING'
Medtr5g092080.1	Mtr.45146.1.S1_at	GENOTYPE	305	2.2674	1.53405	-0.688003	-1.14308	-0.40973	0.02158	2.97699	8.97185	apolipoprotein D-related		35.1	'not assigned.no ontology'
Medtr7g084000.1	Mtr.7796.1.S1_at	GENOTYPE	306	2.26094	0	-1.0134	-0.64683	-0.86964	-0.19945	3.0749	7.81069	hypothetical protein predicted by Glimmer/Critica		35.2	'not assigned.unknown'
Medtr8g092840.1	Mtr.24065.1.S1_at	GENOTYPE	307	2.54737	2.1206	-0.871258	-0.55731	-0.13055	-0.0487	3.36992	9.4022	RING-H2 finger protein ATL1L		29.5.11.4.2	'protein.degradation.ubiquitin.E3.RING'
Medtr4g122930.1	Mtr.11802.1.S1_at	GENOTYPE	308	1.73608	2.7264	-1.19777	-0.35656	-1.34688	0.16071	3.09456	6.04082	expressed protein		35.2	'not assigned.unknown'
Medtr4g068560.1	Mtr.10427.1.S1_at	GENOTYPE	309	1.83008	2.4752	-0.332113	-0.55435	-1.19946	0.54452	2.70672	12.3732	hypothetical protein predicted by Glimmer/Critica		35.2	'not assigned.unknown'
#N/A	Mtr.29592.1.S1_at	GENOTYPE	310	1.19786	1.99418	-1.23593	-0.93583	-1.73215	0.04112	2.47491	6.57583	hypothetical protein predicted by Glimmer/Critica		35.2	'not assigned.unknown'
Medtr2g101850.1	Mtr.32311.1.S1_at	GENOTYPE	311	1.43495	1.74027	-0.424212	-0.93105	-1.23637	0.19454	2.0537	10.3153	dynein light chain, putative		31.1	'cell.organisation'
#N/A	Mtr.41140.1.S1_at	GENOTYPE	312	1.20931	1.42911	-0.517967	-0.99933	-1.21913	0.47806	2.20534	10.7535	expressed protein		35.2	'not assigned.unknown'
#N/A	Mtr.33809.1.S1_at	GENOTYPE	313	1.39183	1.341	-0.010317	-1.04826	-0.99742	0.86145	2.2636	6.04496	hypothetical protein predicted by Glimmer/Critica		35.2	'not assigned.unknown'
Medtr5g056160.1	Mtr.2681.1.S1_at	GENOTYPE	314	1.04115	0.853104	-0.389433	-0.82856	-0.64051	0.65882	2.08941	8.65584	bifunctional nuclease, putative		28.1	'DNA.synthesis/chromatin structure'
Medtr3g072530.1	Mtr.43745.1.S1_at	GENOTYPE	315	1.13859	0	-0.058554	-0.49548	-0.91991	1.02901	2.22615	11.5164	Auxin-induced protein 5NG4		33.99	'development.unspecified'
Medtr3g095680.1	Mtr.18336.1.S1_s_at	GENOTYPE	316	1.17328	2.16001	-0.338204	-0.15418	-1.14091	1.09905	2.61054	6.31412	hypothetical protein predicted by Glimmer/Critica		35.2	'not assigned.unknown'
#N/A	Mtr.5624.1.S1_at	GENOTYPE	317	1.0455	2.01431	-1.17171	-0.19399	-1.1628	0.48301	2.70022	6.36154	33 kDa ribonucleoprotein, chloroplastic Flags: Precursor;		27.4	'RNA.RNA binding'
Medtr8g096860.1	Mtr.9754.1.S1_at	GENOTYPE	318	1.03143	2.06733	-0.894079	0.05415	-0.98175	0.5448	2.4703	9.49784	hypothetical protein predicted by Glimmer/Critica		35.2	'not assigned.unknown'
#N/A	Mtr.2678.1.S1_at	GENOTYPE	319	1.5478	1.38257	-0.576969	-0.4311	-0.26587	0.14675	2.27152	6.86671	hypothetical protein predicted by Glimmer/Critica		35.2	'not assigned.unknown'
Medtr4g039540.1	Mtr.51862.1.S1_at	GENOTYPE	320	1.54008	1.74536	-0.672382	-0.30838	-0.51367	0.09078	2.30324	8.58718	hypothetical protein predicted by Glimmer/Critica		35.2	'not assigned.unknown'
#N/A	Mtr.6736.1.S1_at	GENOTYPE	321	1.15395	1.17825	-1.10138	-0.49604	-0.52033	0.02885	2.28419	6.38506	hypothetical protein predicted by Glimmer/Critica		35.2	'not assigned.unknown'
Medtr6g017960.1	Mtr.34165.1.S1_at	GENOTYPE	322	1.04533	1.42344	-0.789443	-0.19605	-0.57416	0.36305	2.19783	9.08449	heavy-metal-associated domain-containing protein / copper chaperone (CCH)-related		15.2	'metal handling.binding, chelation and storage'
#N/A	Mtr.2090.1.S1_at	GENOTYPE	323	1.23955	1.83061	-0.63065	0.00638	-0.58468	0.44029	2.31049	11.3063	hypothetical protein predicted by Glimmer/Critica		35.2	'not assigned.unknown'
#N/A	Mtr.39756.1.S1_at	GENOTYPE	324	1.31321	1.99369	-0.267274	-0.03401	-0.71449	0.59346	2.17394	7.29745	SKP1-like protein 1B AltName: Full=SKP1-like 2; AltName: Full=UFO-binding protein 2;		29.5.11.4.3.1	'protein.degradation.ubiquitin.E3.SCF.SKP'
Medtr3g099520.1	Mtr.18117.1.S1_at	GENOTYPE	325	1.35249	1.84852	-0.245766	-0.13822	-0.63425	0.62872	2.22698	6.72954	hypothetical protein predicted by Glimmer/Critica		35.2	'not assigned.unknown'
Medtr4g093970.1	Mtr.50752.1.S1_s_at	GENOTYPE	326	1.10622	1.03856	-1.23822	-0.18776	-0.1201	0.37233	2.71676	6.32977	MADS-box protein JOINTLESS AltName: Full=LeMADS;		35.2	'not assigned.unknown'
#N/A	Mtr.33361.1.S1_at	GENOTYPE	327	1.19361	1.42595	-0.922414	-0.09547	-0.32781	0.33804	2.45406	5.86311	hypothetical protein predicted by Glimmer/Critica		35.2	'not assigned.unknown'
Medtr4g093970.1	Mtr.50752.1.S1_at	GENOTYPE	328	1.00034	1.38671	-1.20307	-0.10834	-0.49471	0.52027	2.72368	6.12792	MADS-box protein JOINTLESS AltName: Full=LeMADS;		35.2	'not assigned.unknown'
Medtr8g069790.1	Mtr.44972.1.S1_s_at	GENOTYPE	329	1.02206	0.825099	-1.2847	-0.46828	-0.27132	0.56418	2.87094	4.66849	expressed protein		35.2	'not assigned.unknown'
Medtr7g118230.1	Mtr.5136.1.S1_s_at	GENOTYPE	330	1.16953	0.308858	-1.73383	-0.76006	0.10062	-0.23286	2.6705	3.8433	33 kDa ribonucleoprotein, chloroplast, putative / RNA-binding protein cp33, putative		35.2	'not assigned.unknown'
#N/A	Mtr.23587.1.S1_at	GENOTYPE	331	1.03056	0.244235	-0.97654	-0.78676	-0.00044	0.08575	2.09284	3.82185	hypothetical protein predicted by Glimmer/Critica		35.2	'not assigned.unknown'
Medtr6g018550.1	Mtr.29155.1.S1_at	GENOTYPE	332	1.34458	0.673421	-0.471129	-0.72665	-0.05549	0.19118	2.00689	7.66653	hypothetical protein		35.2	'not assigned.unknown'
#N/A	Mtr.25520.1.S1_at	GENOTYPE	333	1.92128	2.04122	0.136963	-0.00414	-0.12409	0.17252	1.95684	6.42674	Putative ribonuclease H protein At1g65750 EC=3.1.26.4;		35.2	'not assigned.unknown'
Medtr8g447290.1	Mtr.35642.1.S1_at	GENOTYPE	334	1.74666	1.71721	0.314276	-0.22678	-0.19733	0.37371	1.8061	10.0896	Ubiquitin carboxyl-terminal hydrolase 15 EC=3.1.2.15; AltName: Full=Ubiquitin thioesterase 15; AltName: Full=Ubiquitin-specific-processing protease 15; AltName: Full=Deubiquitinating enzyme 15; Short=AtUBP15;		35.1	'not assigned.no ontology'
Medtr4g070190.1	Mtr.15856.1.S1_x_at	GENOTYPE	335	1.6916	0.978872	-0.056433	-0.4038	0.30893	0.3386	2.08663	13.3802	Glycine-rich RNA-binding protein GRP1A		27.4	'RNA.RNA binding'
#N/A	Mtr.33391.1.S1_at	GENOTYPE	336	1.91993	0.977174	-0.125102	-0.62417	0.31858	0.12848	2.17351	13.2211	hypothetical protein predicted by Glimmer/Critica		35.2	'not assigned.unknown'
Medtr4g104210.1	Mtr.33920.1.S1_at	GENOTYPE	337	1.71472	1.11956	0.52541	-0.11352	0.48163	0.55627	1.74558	4.8776	ribosomal protein S21 family protein		29.2.1.99.1.21	''
Medtr3g061900.1	Mtr.35565.1.S1_at	GENOTYPE	338	1.45892	1.50203	-0.138976	0.16695	0.12385	0.40103	1.99893	5.89555	hypothetical protein predicted by Glimmer/Critica		35.2	'not assigned.unknown'
#N/A	Mtr.30505.1.S1_at	GENOTYPE	339	1.68639	1.39614	-0.209426	-0.0249	0.26534	0.13943	2.03524	4.85781	hypothetical protein predicted by Glimmer/Critica		35.2	'not assigned.unknown'
Medtr2g016030.1	Mtr.11636.1.S1_at	GENOTYPE	340	1.53878	1.35263	-0.387633	0.13981	0.32596	0.22943	2.15584	10.1554	Dof zinc finger protein DOF1.5 Short=AtDOF1.5;		27.3.8	'RNA.regulation of transcription.C2C2(Zn) DOF zinc finger family'
#N/A	Mtr.48563.1.S1_at	GENOTYPE	341	1.47574	1.21463	-0.268184	0.15825	0.41937	0.16231	1.90624	4.62328	hypothetical protein predicted by Glimmer/Critica		35.2	'not assigned.unknown'
Medtr5g029910.1	Mtr.41152.1.S1_at	GENOTYPE	342	1.34969	1.01623	-0.528112	-0.02502	0.30844	0.36292	2.24073	12.3341	hypothetical protein predicted by Glimmer/Critica		35.2	'not assigned.unknown'
Medtr5g038590.1	Mtr.550.1.S1_at	GENOTYPE	343	1.05541	0.73954	-0.540147	-0.09887	0.217	0.52268	2.11823	8.27673	hypothetical protein predicted by Glimmer/Critica		35.2	'not assigned.unknown'
#N/A	Mtr.9188.1.S1_at	GENOTYPE	344	1.30066	0.757013	-0.884253	-0.10269	0.44096	-0.17067	2.01424	9.15029	hypothetical protein predicted by Glimmer/Critica		35.2	'not assigned.unknown'
Medtr1g072580.1	Mtr.48819.1.S1_at	GENOTYPE	345	1.29721	1.08019	-0.392372	0.03732	0.25434	-0.13575	1.55383	8.57083	PC4 and SFRS1-interacting protein AltName: Full=Lens epithelium-derived growth factor;		27.3.68	'RNA.regulation of transcription.PWWP domain protein'
#N/A	Mtr.44121.1.S1_at	GENOTYPE	346	1.30703	0.900563	-0.464441	-0.00044	0.40602	-0.07716	1.69431	8.69843	Expressed protein		35.2	'not assigned.unknown'
#N/A	Mtr.35481.1.S1_at	GENOTYPE	347	1.21241	0.719469	-0.5552	-0.01859	0.47436	-0.19728	1.57034	6.87943	RNA recognition motif (RRM)-containing protein		27.4	'RNA.RNA binding'
Medtr4g068120.1	Mtr.35481.1.S1_s_at	GENOTYPE	348	1.20076	0.6599	-0.573253	-0.17077	0.37009	-0.20147	1.57254	7.36603	RNA recognition motif (RRM)-containing protein		27.4	'RNA.RNA binding'
#N/A	Mtr.1393.1.S1_at	GENOTYPE	349	1.2785	0.711693	-0.46879	-0.26952	0.29729	-0.35814	1.38915	7.53778	hypothetical protein predicted by Glimmer/Critica		35.2	'not assigned.unknown'
#N/A	Mtr.31076.1.S1_at	GENOTYPE	350	1.57069	0.697024	-0.224907	-0.31202	0.56165	-0.29789	1.49771	6.46311	hypothetical protein predicted by Glimmer/Critica		29.3.4.1	'protein.targeting.secretory pathway.ER'
#N/A	Mtr.15849.1.S1_at	GENOTYPE	351	1.4566	0.441648	-0.230041	-0.59876	0.4162	-0.05374	1.6329	14.1865	Glycine-rich RNA-binding, abscisic acid-inducible protein		35.2	'not assigned.unknown'
Medtr4g012850.1	Mtr.1281.1.S1_at	GENOTYPE	352	1.12156	1.295	-0.961725	0.61467	0.44123	0.10094	2.18423	8.99694	Mitochondrial carnitine/acylcarnitine carrier protein CACL AltName: Full=CACT-like; AltName: Full=Solute carrier family 25 member 29;		34.9	'transport.metabolite transporters at the mitochondrial membrane'
Medtr7g095640.1	Mtr.9479.1.S1_at	GENOTYPE	353	1.48922	1.82112	-0.0133419	0.70682	0.37492	0.22046	1.72302	5.17912	Protein FBL4		35.1	'not assigned.no ontology'
Medtr1g108690.1	Mtr.39093.1.S1_s_at	GENOTYPE	354	1.45572	1.4772	-0.447172	0.31644	0.29496	-0.12835	1.77454	8.01081	hydroxyproline-rich glycoprotein family protein		35.1.41	'not assigned.no ontology.hydroxyproline rich proteins'
#N/A	Mtr.30214.1.S1_at	GENOTYPE	355	1.65225	1.72832	-0.345601	0.4847	0.40862	-0.26845	1.7294	4.54504	hypothetical protein predicted by Glimmer/Critica		35.2	'not assigned.unknown'
Medtr2g007250.1	Mtr.7506.1.S1_at	GENOTYPE	356	1.01139	1.11628	-0.433901	0.35027	0.24538	0.22016	1.66545	8.49864	VPS13 - like protein		35.2	'not assigned.unknown'
Medtr2g061470.1	Mtr.31679.1.S1_at	GENOTYPE	357	1.06891	1.19714	-0.0825511	0.30086	0.17263	0.29259	1.44405	7.80975	hypothetical protein predicted by Glimmer/Critica		35.2	'not assigned.unknown'
Medtr5g073480.1	Mtr.50457.1.S1_s_at	GENOTYPE	358	1.37404	1.83931	0.351541	0.43644	-0.02882	0.45514	1.47764	7.0555	exocyst subunit EXO70 family protein		27.3.99	'RNA.regulation of transcription.unclassified'
AC233576_9.1	Mtr.32085.1.S1_at	GENOTYPE	359	1.06004	1.07929	0.612114	0.34738	0.32814	0.78587	1.2338	9.59316	Probable ethanolamine kinase EC=2.7.1.82;		11.3.2	'lipid metabolism.Phospholipid synthesis.choline kinase'
#N/A	Mtr.42947.1.S1_x_at	GENOTYPE	360	1.49213	2.47714	-0.0781993	-0.24342	-1.22843	-0.22482	1.3455	10.6254	hypothetical protein predicted by Glimmer/Critica		35.2	'not assigned.unknown'
Medtr8g087820.1	Mtr.46054.1.S1_at	GENOTYPE	361	1.48666	1.80264	0.322855	-0.29827	-0.61425	0.03489	1.1987	8.22917	Cyclic phosphodiesterase Short=CPDase; EC=3.1.4.-;		35.1	'not assigned.no ontology'
#N/A	Mtr.45041.1.S1_at	GENOTYPE	362	1.22894	1.96305	-0.00845959	0.18323	-0.55088	0.03041	1.26781	6.06985	hypothetical protein predicted by Glimmer/Critica		35.2	'not assigned.unknown'
#N/A	Mtr.11452.1.S1_at	GENOTYPE	363	1.03833	1.97833	-0.234281	0.11317	-0.82682	-0.02014	1.25247	7.49038	zinc finger (C2H2 type) family protein		27.3.11	'RNA.regulation of transcription.C2H2 zinc finger family'
#N/A	Mtr.35014.1.S1_at	GENOTYPE	364	1.51723	1.15809	-0.239314	-0.77285	-0.41371	-0.1668	1.58974	6.84628	hypothetical protein predicted by Glimmer/Critica		35.2	'not assigned.unknown'
Medtr7g100830.1	Mtr.350.1.S1_at	GENOTYPE	365	1.32121	0.963561	-0.365953	-1.00443	-0.64678	0.00769	1.69485	5.22093	expressed protein		35.1	'not assigned.no ontology'
#N/A	Mtr.5308.1.S1_at	GENOTYPE	366	1.27986	1.37325	-0.662482	-0.70807	-0.80146	-0.0958	1.84654	5.74888	hypothetical protein predicted by Glimmer/Critica		35.2	'not assigned.unknown'
Medtr7g109660.1	Mtr.969.1.S1_s_at	GENOTYPE	367	1.01985	0.582822	-0.698273	-0.79095	-0.35392	-0.25931	1.45881	9.1568	Eukaryotic peptide chain release factor subunit 1-1 Short=Eukaryotic release factor 1-1; Short=eRF1-1; AltName: Full=Omnipotent suppressor protein 1 homolog 1; Short=SUP1 homolog 1;		29.2.5	'protein.synthesis.release'
#N/A	Mtr.40928.1.S1_at	GENOTYPE	368	1.12771	1.07249	-0.361081	-0.586	-0.53078	-0.12482	1.36397	11.6035	RING finger and CHY zinc finger domain-containing protein 1 AltName: Full=Zinc finger protein 363; AltName: Full=CH-rich-interacting match with PLAG1; AltName: Full=Androgen receptor N-terminal-interacting protein;		29.5.11.4.2	'protein.degradation.ubiquitin.E3.RING'
Medtr4g118790.1	Mtr.21663.1.S1_at	GENOTYPE	369	1.02641	1.23006	-0.449622	-0.49382	-0.69747	-0.01437	1.46165	8.83305	hypothetical protein predicted by Glimmer/Critica		35.2	'not assigned.unknown'
Medtr2g039760.1	Mtr.4491.1.S1_at	GENOTYPE	370	1.03461	1.2493	-0.0937473	-0.5241	-0.73878	0.07077	1.19913	8.98786	hypothetical protein predicted by Glimmer/Critica		35.2	'not assigned.unknown'
Medtr5g025170.1	Mtr.14679.1.S1_at	GENOTYPE	371	1.00815	0.93239	-0.577423	-0.97472	-0.89896	-0.12456	1.46102	5.92238	GDP dissociation inhibitor family protein / Rab GTPase activator family protein		30.5	'signalling.G-proteins'
Medtr5g083340.2	Mtr.12948.1.S1_at	GENOTYPE	372	1.03053	0.699524	-0.0757272	-0.64116	-0.31015	0.27456	1.38082	7.65301	Dehydration-responsive element-binding protein 2A Short=Protein DREB2A;		27.3.3	'RNA.regulation of transcription.AP2/EREBP, APETALA2/Ethylene-responsive element binding protein family'
#N/A	Mtr.35113.1.S1_s_at	GENOTYPE	373	1.14494	0.890453	-0.17063	-0.54177	-0.28728	0.12941	1.44499	6.40116	hypothetical protein predicted by Glimmer/Critica		35.2	'not assigned.unknown'
#N/A	Mtr.28190.1.S1_at	GENOTYPE	374	1.04512	0.609226	-0.213252	-0.50309	-0.06719	0.03354	1.29191	7.89228	hypothetical protein predicted by Glimmer/Critica		35.2	'not assigned.unknown'
#N/A	Mtr.45287.1.S1_at	GENOTYPE	375	1.03934	0.630783	-0.47114	-0.44674	-0.03818	0.03306	1.54354	6.13982	hypothetical protein predicted by Glimmer/Critica		35.2	'not assigned.unknown'
Medtr2g013450.1	Mtr.6907.1.S1_at	GENOTYPE	376	1.12534	0.488807	-0.141104	-0.5518	0.08474	0.1701	1.43654	4.48805	hypothetical protein predicted by Glimmer/Critica		35.2	'not assigned.unknown'
Medtr5g043900.1	Mtr.27183.1.S1_s_at	GENOTYPE	377	1.01523	1.13415	-0.390709	-0.20792	-0.32685	0.11522	1.52115	10.4169	hypothetical protein predicted by Glimmer/Critica		35.2	'not assigned.unknown'
#N/A	Mtr.41792.1.S1_at	GENOTYPE	378	1.03731	1.05577	-0.392946	-0.25354	-0.27201	0.03872	1.46898	10.8736	hypothetical protein predicted by Glimmer/Critica		35.2	'not assigned.unknown'
Medtr7g051210.1	Mtr.10176.1.S1_at	GENOTYPE	379	1.1167	1.18492	-0.160841	-0.18654	-0.25475	-0.03508	1.24247	8.03025	expressed protein		35.2	'not assigned.unknown'
Medtr1g094650.1	Mtr.39245.1.S1_at	GENOTYPE	380	1.04043	1.23741	-0.482591	-0.12519	-0.32216	-0.17261	1.35041	8.11943	hypothetical protein predicted by Glimmer/Critica		35.2	'not assigned.unknown'
Medtr8g104110.1	Mtr.44708.1.S1_at	GENOTYPE	381	1.20917	1.36484	-0.85561	-0.28068	-0.43635	-0.12287	1.94192	7.39642	expressed protein		35.2	'not assigned.unknown'
#N/A	Mtr.52114.1.S1_at	GENOTYPE	382	1.13702	1.55175	-0.718872	-0.06278	-0.47752	-0.08802	1.76786	6.09809	polyadenylate-binding protein (poly(A)-binding protein), putative		27.1	'RNA.processing'
Medtr4g020670.1	Mtr.47558.1.S1_at	GENOTYPE	383	1.19799	1.30543	-0.563529	-0.15875	-0.26618	0.0236	1.78512	7.04422	hypothetical protein predicted by Glimmer/Critica		35.2	'not assigned.unknown'
Medtr6g061840.3	Mtr.2175.1.S1_at	GENOTYPE	384	1.33015	1.58261	-0.258134	-0.05935	-0.31181	0.2428	1.83108	7.23452	hypothetical protein predicted by Glimmer/Critica		35.2	'not assigned.unknown'
Medtr8g086360.1	Mtr.50678.1.S1_at	GENOTYPE	385	1.10104	1.32873	-0.342102	0.05321	-0.17448	0.46594	1.90909	7.44969	Early nodulin-like protein 2 AltName: Full=Phytocyanin-like protein; Flags: Precursor;		26.19	'misc.plastocyanin-like'
Medtr3g037380.2	Mtr.45088.1.S1_at	GENOTYPE	386	1.07066	1.37159	-0.649168	0.16036	-0.14057	0.28595	2.00578	8.74078	Vesicle transport v-SNARE 11 Short=AtVTI11; AltName: Full=Vesicle transport v-SNARE protein VTI1a; AltName: Full=Vesicle soluble NSF attachment protein receptor VTI1a; Short=AtVTI1a;		31.4	'cell.vesicle transport'
#N/A	Mtr.5297.1.S1_at	GENOTYPE	387	1.04306	0.914115	-0.55517	-0.05658	0.07236	0.27221	1.87044	9.05077	hypothetical protein predicted by Glimmer/Critica		35.2	'not assigned.unknown'
#N/A	Mtr.42517.1.S1_at	GENOTYPE	388	1.08788	0.899283	-0.0558579	-0.14936	0.03923	0.52877	1.67251	5.16592	expressed protein		35.2	'not assigned.unknown'
Medtr6g071935.1	Mtr.594.1.S1_s_at	GENOTYPE	389	1.04681	0.855667	-0.294106	-0.2637	-0.07256	0.52678	1.8677	7.82981	TMV resistance protein N		20.1.7	'stress.biotic.PR-proteins'
Medtr3g065190.1	Mtr.41741.1.S1_s_at	GENOTYPE	390	1.92512	1.01331	0.0917798	-0.55419	0.35762	-0.76103	1.07231	6.37848	Splicing factor 3B subunit 4 AltName: Full=Spliceosome-associated protein 49; Short=SAP 49; AltName: Full=SF3b50; AltName: Full=Pre-mRNA-splicing factor SF3b 49 kDa subunit;		27.4	'RNA.RNA binding'
Medtr5g089310.1	Mtr.17052.1.S1_at	GENOTYPE	391	1.90255	1.12524	0.119499	-0.32942	0.44789	-0.62841	1.15464	3.8903	hypothetical protein predicted by Glimmer/Critica	7SL RNA	35.2	'not assigned.unknown'
#N/A	Mtr.13719.1.S1_at	GENOTYPE	392	1.43661	0.742989	-0.360806	-0.4602	0.23341	-0.62306	1.17435	7.98889	Protein phosphatase 2C PLL1 Short=PP2C PLL1; EC=3.1.3.16; AltName: Full=Protein POLTERGEIST-LIKE 1;	PLL1-like (poltergeist -like phosphatase 2C)	29.4	'protein.postranslational modification'
Medtr8g019650.1	Mtr.38583.1.S1_at	GENOTYPE	393	1.55664	1.27436	0.0434769	-0.3102	-0.02792	-0.39701	1.11616	6.47983	hydroxyproline-rich glycoprotein family protein		35.1.41	'not assigned.no ontology.hydroxyproline rich proteins'
Medtr5g089380.1	Mtr.17058.1.S1_at	GENOTYPE	394	1.65353	2.14751	-0.0151371	0.08985	-0.40413	-0.36275	1.30592	3.74855	hypothetical protein predicted by Glimmer/Critica	7SL RNA	35.2	'not assigned.unknown'
#N/A	Mtr.43194.1.S1_s_at	GENOTYPE	395	1.25664	1.28428	-0.474032	-0.26528	-0.29291	-0.33662	1.39405	9.70637	hypothetical protein predicted by Glimmer/Critica		35.2	'not assigned.unknown'
#N/A	Mtr.36928.1.S1_at	GENOTYPE	396	1.10161	1.0413	-0.700438	-0.16923	-0.10891	-0.25075	1.55131	4.81748	hypothetical protein predicted by Glimmer/Critica		35.2	'not assigned.unknown'
Medtr1g010290.1	Mtr.6701.1.S1_at	GENOTYPE	397	1.36208	1.3108	-0.170145	-0.09036	-0.03909	-0.18265	1.34957	8.64595	hypothetical protein predicted by Glimmer/Critica		35.2	'not assigned.unknown'
Medtr1g088750.1	Mtr.40244.1.S1_at	GENOTYPE	398	1.08665	1.1037	-0.256707	-0.01735	-0.03441	-0.15958	1.18378	9.93649	ATPase family AAA domain-containing protein 1-A		29.5.9	'protein.degradation.AAA type'
Medtr3g094760.3	Mtr.20864.1.S1_at	GENOTYPE	399	1.06308	0.961208	-0.287204	-0.03435	0.06752	-0.1716	1.17869	6.5629	Protein CPR-5 AltName: Full=Protein constitutive expression of pathogenesis-related genes 5; Short=Protein constitutive expression of PR genes 5; AltName: Full=Protein hypersenescence-1;		20.1	'stress.biotic'
#N/A	Mtr.33389.1.S1_at	GENOTYPE	400	1.10333	0.976337	-0.526759	-0.06461	0.06238	-0.37436	1.25573	6.84325	hypothetical protein predicted by Glimmer/Critica		35.2	'not assigned.unknown'
Medtr4g127350.1	Mtr.25455.1.S1_at	GENOTYPE	401	1.07735	0.712142	-0.317575	-0.26189	0.10332	-0.24125	1.15368	8.5615	expressed protein		35.2	'not assigned.unknown'
Medtr5g066610.1	Mtr.3146.1.S1_a_at	GENOTYPE	402	1.25602	1.32489	-0.654414	0.10917	0.0403	-0.58898	1.32146	4.74833	hypothetical protein predicted by Glimmer/Critica		35.2	'not assigned.unknown'
Medtr4g128290.1	Mtr.43445.1.S1_s_at	GENOTYPE	403	1.36653	1.29546	0.1854	0.03307	0.10414	-0.35005	0.83108	8.55435	integral membrane Yip1 family protein		35.1	'not assigned.no ontology'
Medtr4g065010.1	Mtr.5822.1.S1_at	GENOTYPE	404	1.1589	1.39594	0.26186	0.28066	0.04361	-0.22131	0.67572	6.48313	Oral cancer overexpressed protein 1 homolog		35.1	'not assigned.no ontology'
Medtr1g146580.1	Mtr.41783.1.S1_at	GENOTYPE	405	1.00536	0.97414	0.0243639	0.19102	0.22224	-0.14199	0.83901	9.01477	Hypothetical protein F23H11.9a		11.3	'lipid metabolism.Phospholipid synthesis'
Medtr2g095420.2	Mtr.34201.1.S1_at	GENOTYPE	406	1.36072	1.04149	-0.165095	0.28182	0.60105	-0.27212	1.2537	6.51536	phosphatidate cytidylyltransferase family protein		35.1	'not assigned.no ontology'
Medtr8g093090.5	Mtr.35294.1.S1_at	GENOTYPE	407	1.48033	1.46124	-0.429092	-0.52642	-0.50733	-0.55023	1.3592	6.49748	Probable serine/threonine-protein kinase WNK7 Short=AtWNK7; EC=2.7.11.1; AltName: Full=Protein kinase with no lysine 7;		29.4	'protein.postranslational modification'
#N/A	Mtr.33634.1.S1_at	GENOTYPE	408	1.23887	0.835069	-0.6439	-0.59511	-0.19131	-0.65772	1.22505	7.0725	hypothetical protein predicted by Glimmer/Critica		35.2	'not assigned.unknown'
#N/A	Mtr.23596.1.S1_s_at	GENOTYPE	409	1.07533	1.17593	-0.657731	-0.42612	-0.52672	-0.5793	1.15376	8.23106	hypothetical protein predicted by Glimmer/Critica		35.2	'not assigned.unknown'
Medtr4g088800.1	Mtr.38707.1.S1_at	GENOTYPE	410	1.15438	1.00793	-0.471722	-0.71095	-0.5645	-0.66175	0.96435	8.4693	GTP-binding protein At2g22870 AltName: Full=Protein EMBRYO DEFECTIVE 2001;		33.99	'development.unspecified'
Medtr5g009770.7	Mtr.17229.1.S1_at	GENOTYPE	411	1.28555	0.776617	-0.0495891	-0.57038	-0.06145	-0.56493	0.77021	8.26307	K(+)/H(+) antiporter 1		34.12	'transport.metal'
Medtr5g025190.1	Mtr.19107.1.S1_at	GENOTYPE	412	1.19026	0.971353	-0.37904	-0.40874	-0.18983	-0.60345	0.96585	6.74138	JmjC domain-containing protein 7 AltName: Full=Jumonji domain-containing protein 7;		35.2	'not assigned.unknown'
Medtr2g035840.1	Mtr.16824.1.S1_at	GENOTYPE	413	1.02728	0.792555	-0.42968	-0.33431	-0.09958	-0.51545	0.94151	8.66471	ATPase, Cu++ transporting, beta polypeptide		34.12	'transport.metal'
Medtr1g083995.1	Mtr.20997.1.S1_at	GENOTYPE	414	1.03512	0.823782	0.00587723	-0.32812	-0.11679	-0.39347	0.63577	5.84372	ribosomal large subunit pseudouridine synthase D		29.1.30	'protein.aa activation.pseudouridylate synthase'
#N/A	Mtr.39824.1.S1_at	GENOTYPE	415	1.0908	0.859453	-0.257647	-0.37487	-0.14352	-0.92376	0.42468	10.6918	amino acid transporter family protein		34.3	'transport.amino acids'
Medtr1g070520.1	Mtr.43345.1.S1_at	GENOTYPE	416	1.25497	3.12878	0.160372	-0.2681	-2.14191	-0.05515	1.03945	7.56135	Auxin-induced protein AUX28	IAA	27.3.40	'RNA.regulation of transcription.Aux/IAA family'
Medtr7g111030.1	Mtr.42168.1.S1_at	GENOTYPE	417	1.06474	2.27837	0.783815	-0.05702	-1.27065	0.62212	0.90304	6.7806	expressed protein		29.4	'protein.postranslational modification'
#N/A	Mtr.14474.1.S1_at	GENOTYPE	418	1.02794	1.65552	-0.0635453	-0.57123	-1.19881	0.37385	1.46533	6.17769	expressed protein		35.2	'not assigned.unknown'
Medtr8g471140.2	Mtr.31770.1.S1_at	GENOTYPE	419	1.29295	2.14615	0.550222	-0.79678	-1.64998	0.75387	1.4966	5.36067	hypothetical protein predicted by Glimmer/Critica		35.2	'not assigned.unknown'
Medtr8g012090.1	Mtr.23365.1.S1_at	GENOTYPE	420	1.15546	2.54407	2.09437	0.41674	-0.97187	1.68909	0.75018	5.45755	F-box/Kelch-repeat protein At3g06240		29.5.11.4.3.2	'protein.degradation.ubiquitin.E3.SCF.FBOX'
Medtr3g030620.1	Mtr.44470.1.S1_at	GENOTYPE	421	1.5674	2.55582	1.34672	0.35597	-0.63244	1.2985	1.51918	5.47559	F-box protein At4g12560		35.2	'not assigned.unknown'
Medtr6g092660.1	Mtr.43094.1.S1_at	GENOTYPE	422	1.06424	1.45263	-0.617568	-1.36692	-1.7553	-1.02724	0.65458	10.5254	cytidine deaminase, putative / cytidine aminohydrolase, putative		23.2	'nucleotide metabolism.degradation'
#N/A	Mtr.6506.1.S1_at	GENOTYPE	423	1.14325	0.480133	-1.03057	-1.55391	-0.89079	-0.61815	1.55567	4.11918	hypothetical protein predicted by Glimmer/Critica		35.2	'not assigned.unknown'
Medtr7g451010.1	Mtr.12427.1.S1_at	GENOTYPE	424	1.28651	1.10879	-0.910187	-1.20259	-1.02488	-0.95448	1.24221	8.04559	Dynamin-related protein 1E AltName: Full=Dynamin-like protein E; AltName: Full=Dynamin-like protein 4; AltName: Full=Dynamin-like protein DLP2;		26.17	'misc.dynamin'
Medtr5g025170.1	Mtr.14679.1.S1_x_at	GENOTYPE	425	1.17868	1.36289	-0.490304	-1.14759	-1.3318	-0.42559	1.24339	5.65311	GDP dissociation inhibitor family protein / Rab GTPase activator family protein		30.5	'signalling.G-proteins'
Medtr1g083690.1	Mtr.19605.1.S1_at	GENOTYPE	426	1.033	0.877886	-0.323328	-1.59885	-1.44373	-0.15534	1.20099	6.31335	Protein phosphatase 2C AIP1 Short=PP2C AIP1; EC=3.1.3.16; AltName: Full=Protein AKT1-INTERACTING 1;		29.4	'protein.postranslational modification'
Medtr5g098480.1	Mtr.33491.1.S1_at	GENOTYPE	427	1.02151	0.672355	-0.447183	-1.7229	-1.37375	0.1456	1.61429	5.2817	hypothetical protein predicted by Glimmer/Critica		35.2	'not assigned.unknown'
#N/A	Mtr.28043.1.S1_at	GENOTYPE	428	1.0349	0.435209	-0.905876	-1.24881	-0.64912	-1.18879	0.75199	4.72848	hypothetical protein predicted by Glimmer/Critica		35.2	'not assigned.unknown'
Medtr7g100890.1	Mtr.25428.1.S1_at	GENOTYPE	429	1.16419	1.22217	-0.494045	-0.75166	-0.80964	-0.99021	0.66802	4.89931	leucine-rich repeat family protein		27.3.81	'RNA.regulation of transcription.S1FA'
#N/A	Mtr.17330.1.S1_x_at	GENOTYPE	430	1.21102	1.09057	-0.657808	-0.80314	-0.68269	-1.0333	0.83553	4.90874	reverse transcriptase-like protein		35.2	'not assigned.unknown'
Medtr1g071380.1	Mtr.50625.1.S1_at	GENOTYPE	431	1.08927	1.37922	-1.19746	-0.6562	-0.94615	-1.13223	1.15451	8.67064	hypothetical protein predicted by Glimmer/Critica		35.2	'not assigned.unknown'
Medtr1g097270.1	Mtr.8971.1.S1_at	GENOTYPE	432	1.16109	1.03334	-1.54352	-1.04972	-0.92197	-1.52802	1.17659	9.81286	hypothetical protein		35.1	'not assigned.no ontology'
#N/A	Mtr.2574.1.S1_at	GENOTYPE	433	1.41786	1.46638	-0.934565	-0.9749	-1.02342	-1.49261	0.85982	5.28036	Pentatricopeptide repeat-containing protein At1g11290		35.1.5	'not assigned.no ontology.pentatricopeptide (PPR) repeat-containing protein'
#N/A	Mtr.42405.1.S1_at	GENOTYPE	434	1.49822	1.92992	-1.19194	-0.30426	-0.73595	-1.83891	0.85125	7.85096	hypothetical protein predicted by Glimmer/Critica		35.2	'not assigned.unknown'
Medtr4g152100.1	Mtr.41116.1.S1_at	GENOTYPE	435	1.24965	0.876499	-2.21439	-0.73228	-0.35913	-1.61643	1.84761	9.50063	Acyl carrier protein 1, chloroplastic Short=ACP 1; Flags: Precursor;		11.1.12	'lipid metabolism.FA synthesis and FA elongation.ACP protein'
Medtr3g071440.2	Mtr.9586.1.S1_at	GENOTYPE	436	1.41892	0.447469	-1.11248	-0.86781	0.10364	-0.75137	1.78003	5.13853	expressed protein		35.2	'not assigned.unknown'
#N/A	Mtr.19037.1.S1_at	GENOTYPE	437	1.91766	1.24315	-0.634303	-1.0105	-0.33599	-0.86167	1.69029	4.48712	hypothetical protein predicted by Glimmer/Critica		35.2	'not assigned.unknown'
Medtr4g056580.1	Mtr.29169.1.S1_at	GENOTYPE	438	1.81297	1.42282	-1.02107	-1.22871	-0.83857	-1.3528	1.48123	4.27939	hypothetical protein predicted by Glimmer/Critica		35.2	'not assigned.unknown'
#N/A	Mtr.4377.1.S1_at	GENOTYPE	439	1.93012	2.1432	-0.67375	-0.84807	-1.06115	-0.65556	1.9483	5.02485	hypothetical protein predicted by Glimmer/Critica		35.2	'not assigned.unknown'
#N/A	Mtr.38870.1.S1_x_at	GENOTYPE	440	1.81382	2.40156	-1.21377	-0.5238	-1.11154	-1.20021	1.82737	8.19148	hypothetical protein predicted by Glimmer/Critica		35.2	'not assigned.unknown'
#N/A	Mtr.38870.1.S1_at	GENOTYPE	441	1.6776	2.25398	-1.38364	-0.39475	-0.97112	-1.21642	1.84482	8.00035	hypothetical protein predicted by Glimmer/Critica		35.2	'not assigned.unknown'
#N/A	Mtr.43845.1.S1_at	GENOTYPE	442	1.78306	2.23582	-0.798135	-0.19956	-0.65233	-0.93972	1.64147	10.5833	hypothetical protein predicted by Glimmer/Critica		35.2	'not assigned.unknown'
Medtr2g034880.4	Mtr.28471.1.S1_at	GENOTYPE	443	2.18131	0.0191491	-0.751415	-1.38815	0.77401	-0.93488	1.99785	4.02833	hypothetical protein predicted by Glimmer/Critica		35.2	'not assigned.unknown'
#N/A	Mtr.41625.1.S1_at	GENOTYPE	444	1.99855	0.371434	-0.31323	-0.933	0.69411	-0.62664	1.68514	6.66098	DNAJ heat shock N-terminal domain-containing protein		20.2.1	'stress.abiotic.heat'
Medtr8g059485.4	Mtr.33424.1.S1_at	GENOTYPE	445	2.15772	1.24363	-0.600771	-0.54841	0.36568	-0.75887	1.99962	7.67338	hypothetical protein predicted by Glimmer/Critica		35.2	'not assigned.unknown'
#N/A	Mtr.28581.1.S1_at	GENOTYPE	446	2.45823	1.89846	-0.229194	-0.64118	-0.08141	-0.5444	2.14303	5.06464	hypothetical protein predicted by Glimmer/Critica		35.2	'not assigned.unknown'
Medtr3g103970.1	Mtr.35243.1.S1_at	GENOTYPE	447	2.30078	1.48168	-0.416438	-0.80039	0.01871	-0.48976	2.22746	7.87825	Protein EARLY FLOWERING 3 AltName: Full=Nematode-responsive protein;		27.3.47	'RNA.regulation of transcription.ELF3'
Medtr3g037390.2	Mtr.44727.1.S1_at	GENOTYPE	448	2.36401	1.31055	-0.334844	-0.95068	0.10278	-0.33436	2.36449	9.8511	Two-component response regulator-like APRR1 AltName: Full=Pseudo-response regulator 1; AltName: Full=Timing of CAB expression 1; AltName: Full=ABI3-interacting protein 1;		27.3.66	'RNA.regulation of transcription.Psudo ARR transcription factor family'
#N/A	Mtr.34697.1.S1_at	GENOTYPE	449	1.92108	0.703548	-0.97698	-0.97415	0.24338	-0.22978	2.66828	5.61682	Tha4 protein - like		35.1	'not assigned.no ontology'
Medtr7g068470.2	Mtr.13245.1.S1_s_at	GENOTYPE	450	1.59575	0.36625	0	-1.38428	-0.15479	-0.38399	2.50136	3.70075	Isoamyl acetate-hydrolyzing esterase 1 homolog EC=3.1.-.-;		26.28	'misc.GDSL-motif lipase'
#N/A	Mtr.32349.1.S1_at	GENOTYPE	451	1.94542	0.9595	-0.140098	-1.47938	-0.49345	0.14163	2.22715	7.22504	isoamylase, putative / starch debranching enzyme, putative		2.1.2.4	'major CHO metabolism.synthesis.starch.debranching'
Medtr5g077370.1	Mtr.39393.1.S1_at	GENOTYPE	452	2.02141	1.29835	-0.265341	-1.67153	-0.94847	-0.08772	2.19903	8.8669	Zinc finger protein 4		27.3.11	'RNA.regulation of transcription.C2H2 zinc finger family'
Medtr3g099500.2	Mtr.32349.1.S1_s_at	GENOTYPE	453	2.25661	1.17561	-0.108537	-1.94034	-0.85933	-0.13522	2.22993	6.37803	isoamylase, putative / starch debranching enzyme, putative		2.1.2.4	'major CHO metabolism.synthesis.starch.debranching'
Medtr4g099050.1	Mtr.40837.1.S1_at	GENOTYPE	454	2.21655	1.14236	-0.1159	-1.81311	-0.73892	-0.34186	1.99059	8.76467	senescence-associated protein-related		33.99	'development.unspecified'
Medtr6g008680.1	Mtr.51595.1.S1_at	GENOTYPE	455	1.9121	0.639103	-0.392704	-1.67716	-0.40417	-0.47898	1.82582	10.7634	expressed protein		35.2	'not assigned.unknown'
Medtr2g020550.1	Mtr.46558.1.S1_at	GENOTYPE	456	2.95705	1.16362	0.0329019	-2.27346	-0.48003	-0.92928	1.99488	4.81877	hypothetical protein predicted by Glimmer/Critica		35.2	'not assigned.unknown'
#N/A	Mtr.2561.1.S1_at	GENOTYPE	457	1.89848	-0.250424	-0.731852	-0.35393	1.79497	-0.20387	2.42647	5.00181	hypothetical protein predicted by Glimmer/Critica		35.2	'not assigned.unknown'
Medtr8g036235.1	Mtr.9429.1.S1_at	GENOTYPE	458	2.29379	1.03197	0.680083	0.22113	1.48296	0.04283	1.65654	8.97681	Transcription factor bHLH130 AltName: Full=Transcription factor EN 69; AltName: Full=bHLH transcription factor bHLH130; AltName: Full=Basic helix-loop-helix protein 130; Short=bHLH 130; Short=AtbHLH130;		27.3.6	'RNA.regulation of transcription.bHLH,Basic Helix-Loop-Helix family'
Medtr4g058005.1	Mtr.38669.1.S1_at	GENOTYPE	459	2.75243	0	0.471619	0.14081	1.06228	0.23499	2.5158	7.35225	probable ATPase		34.18.1	'transport.unspecified anions.arsenite-transporting ATPase'
#N/A	Mtr.49054.1.S1_at	GENOTYPE	460	2.39509	1.91962	0.0352919	0.3772	0.85267	-0.10644	2.25336	6.04384	conserved hypothetical protein		35.2	'not assigned.unknown'
#N/A	Mtr.7366.1.S1_at	GENOTYPE	461	2.12023	1.51788	-0.482492	0.16107	0.76342	-0.25197	2.35075	7.34497	hypothetical protein predicted by Glimmer/Critica		35.2	'not assigned.unknown'
Medtr5g004870.1	Mtr.46668.1.S1_s_at	GENOTYPE	462	2.21403	2.12167	-0.643891	0.31488	0.40724	-0.51788	2.34004	7.21846	C2 domain-containing protein		30.3	'signalling.calcium'
#N/A	Mtr.3503.1.S1_s_at	GENOTYPE	463	2.60942	2.25748	-0.927616	0.01214	0.36409	-1.10988	2.42715	5.70598	hypothetical protein predicted by Glimmer/Critica		35.2	'not assigned.unknown'
#N/A	Mtr.13774.1.S1_at	GENOTYPE	464	2.53594	2.36593	0	-0.30203	-0.13202	-0.92738	1.92532	3.74022	hypothetical protein predicted by Glimmer/Critica	7SL RNA	35.2	'not assigned.unknown'
Medtr4g061050.1	Mtr.17484.1.S1_x_at	GENOTYPE	465	2.15465	2.34976	-0.127311	-0.16386	-0.35897	-0.16663	2.11534	8.23333	MIM protein		31.2	'cell.division'
Medtr4g061050.1	Mtr.17484.1.S1_at	GENOTYPE	466	2.1469	2.35984	-0.0632737	-0.1812	-0.39414	-0.26053	1.94965	7.55153	MIM protein		31.2	'cell.division'
#N/A	Mtr.35729.1.S1_at	GENOTYPE	467	2.12603	2.6588	-0.246828	0.11505	-0.41772	-0.45169	1.92117	7.9741	hypothetical protein predicted by Glimmer/Critica		35.2	'not assigned.unknown'
#N/A	Mtr.27673.1.S1_at	GENOTYPE	468	2.45354	2.82348	-0.224817	0.05492	-0.31502	-0.53041	2.14795	6.20556	hypothetical protein predicted by Glimmer/Critica	7SL RNA	35.2	'not assigned.unknown'
#N/A	Mtr.11691.1.S1_at	GENOTYPE	469	2.40288	3.17083	-0.190986	-0.03052	-0.79848	-0.56616	2.0277	7.79517	hypothetical protein predicted by Glimmer/Critica		35.2	'not assigned.unknown'
#N/A	Mtr.33650.1.S1_at	GENOTYPE	470	2.67537	2.5197	0.0443045	-0.42426	-0.26858	-0.2115	2.41957	7.32054	hypothetical protein predicted by Glimmer/Critica		35.2	'not assigned.unknown'
#N/A	Mtr.13795.1.S1_at	GENOTYPE	471	2.42581	0	-0.486449	-0.08027	0.04544	-0.19043	2.72183	7.55055	hypothetical protein predicted by Glimmer/Critica		35.2	'not assigned.unknown'
#N/A	Mtr.5887.1.S1_at	GENOTYPE	472	2.86225	3.38129	0.0490006	0.29244	-0.22659	-0.27276	2.54049	6.40113	hypothetical protein predicted by Glimmer/Critica		35.2	'not assigned.unknown'
Medtr4g006320.1	Mtr.33377.1.S1_s_at	GENOTYPE	473	3.58562	3.28063	1.37005	0.02983	0.33481	-0.23451	1.98106	5.54763	Eukaryotic translation initiation factor 5B Short=eIF-5B; AltName: Full=Translation initiation factor IF-2;		35.2	'not assigned.unknown'
#N/A	Mtr.39631.1.S1_at	GENOTYPE	474	3.66546	0	0.429963	-0.06361	-1.62998	-0.32392	2.91158	9.26752	hypothetical protein predicted by Glimmer/Critica		35.2	'not assigned.unknown'
#N/A	Mtr.39631.1.S1_x_at	GENOTYPE	475	3.6377	4.58463	0.447948	-0.11066	-1.05759	-0.27935	2.91041	9.21738	hypothetical protein predicted by Glimmer/Critica		35.2	'not assigned.unknown'
#N/A	Mtr.43253.1.S1_at	GENOTYPE	476	2.55853	3.41198	-0.344782	-0.37401	-1.22745	-0.40562	2.4977	9.45769	hypothetical protein predicted by Glimmer/Critica		35.2	'not assigned.unknown'
#N/A	Mtr.12248.1.S1_at	GENOTYPE	477	2.74008	0	-0.0164908	-0.07645	-1.47771	-0.72849	2.02809	8.44042	hypothetical protein predicted by Glimmer/Critica		35.2	'not assigned.unknown'
#N/A	Mtr.3216.1.S1_at	GENOTYPE	478	2.5487	3.60333	0.609058	-0.43146	-1.48609	-0.49794	1.4417	10.8753	hypothetical protein predicted by Glimmer/Critica		35.2	'not assigned.unknown'
#N/A	Mtr.43883.1.S1_at	GENOTYPE	479	1.979	3.07549	-0.144221	-0.60758	-1.70406	-0.44328	1.67994	11.3914	Beta-galactosidase Short=Lactase; EC=3.2.1.23;		35.2	'not assigned.unknown'
#N/A	Mtr.12232.1.S1_x_at	GENOTYPE	480	2.1108	2.98659	-0.0732068	-0.6842	-1.56	-0.63616	1.54784	11.005	hypothetical protein predicted by Glimmer/Critica		35.2	'not assigned.unknown'
#N/A	Mtr.12232.1.S1_at	GENOTYPE	481	2.32764	3.2769	-0.23694	-0.72571	-1.67498	-0.61589	1.94868	10.7547	hypothetical protein predicted by Glimmer/Critica		35.2	'not assigned.unknown'
#N/A	Mtr.38182.1.S1_at	GENOTYPE	482	1.9192	3.4195	-0.0721862	-0.39337	-1.89366	-0.71607	1.27531	9.23153	hypothetical protein predicted by Glimmer/Critica		35.2	'not assigned.unknown'
#N/A	Mtr.42938.1.S1_x_at	GENOTYPE	483	1.75818	2.99178	-0.0490827	-0.46751	-1.70112	-0.45931	1.34795	11.7999	hypothetical protein predicted by Glimmer/Critica		35.2	'not assigned.unknown'
#N/A	Mtr.42865.1.S1_at	GENOTYPE	484	1.77253	2.80585	-0.0820724	-0.57432	-1.60763	-0.6017	1.25291	12.163	hypothetical protein predicted by Glimmer/Critica		35.2	'not assigned.unknown'
#N/A	Mtr.12239.1.S1_at	GENOTYPE	485	1.53268	2.49614	-0.0181123	-0.5217	-1.48516	-0.41639	1.1344	12.8419	hypothetical protein predicted by Glimmer/Critica		35.2	'not assigned.unknown'
#N/A	Mtr.12239.1.S1_x_at	GENOTYPE	486	1.5577	2.55844	-0.0468495	-0.54018	-1.54092	-0.40183	1.20273	12.9343	hypothetical protein predicted by Glimmer/Critica		35.2	'not assigned.unknown'
#N/A	Mtr.42852.1.S1_x_at	GENOTYPE	487	1.47742	2.44324	-0.113368	-0.69431	-1.66012	-0.49386	1.09693	13.2988	hypothetical protein predicted by Glimmer/Critica		35.2	'not assigned.unknown'
#N/A	Mtr.38515.1.S1_at	GENOTYPE	488	1.63346	2.76585	-0.145082	-0.44268	-1.57507	0.02535	1.80388	10.9378	hypothetical protein predicted by Glimmer/Critica		35.2	'not assigned.unknown'
#N/A	Mtr.38515.1.S1_x_at	GENOTYPE	489	1.68259	2.60274	-0.171643	-0.45319	-1.37334	0.02958	1.88382	10.6462	hypothetical protein predicted by Glimmer/Critica		35.2	'not assigned.unknown'
#N/A	Mtr.12231.1.S1_at	GENOTYPE	490	2.09084	3.12557	-0.156689	-0.48134	-1.51607	-0.11258	2.13495	11.8375	hypothetical protein predicted by Glimmer/Critica		35.2	'not assigned.unknown'
#N/A	Mtr.47691.1.S1_at	GENOTYPE	491	2.97973	2.50797	0	-0.33176	0.14	-0.06855	-2.74438	6.92494	hypothetical protein predicted by Glimmer/Critica		35.2	'not assigned.unknown'
#N/A	Mtr.21370.1.S1_x_at	GENOTYPE	492	1.20088	0.112084	-2.23808	0.10738	1.19618	-1.92393	1.51504	10.6626	hypothetical protein predicted by Glimmer/Critica		35.2	'not assigned.unknown'
#N/A	Mtr.40082.1.S1_at	GENOTYPE	493	1.13041	-0.192425	0	0.99459	2.31743	-1.57589	-0.31515	7.92021	hypothetical protein predicted by Glimmer/Critica		35.2	'not assigned.unknown'
Medtr1g033080.1	Mtr.42944.1.S1_a_at	GENOTYPE	494	1.72906	1.61824	0	0.22223	0.33305	-1.37893	-1.17904	6.46189	similar to Mucin 4 (Tracheobronchial mucin)		35.2	'not assigned.unknown'
Medtr1g033130.1	Mtr.42944.1.S1_x_at	GENOTYPE	495	1.32703	1.48956	1.0695	0.18316	0.02063	-1.09437	-0.83685	5.12941	similar to Mucin 4 (Tracheobronchial mucin)		35.2	'not assigned.unknown'
Medtr6g034870.1	Mtr.40067.1.S1_x_at	GENOTYPE	496	1.23357	1.48194	0.0338209	0.81081	0.56244	-0.89423	0.30552	10.0125	hypothetical protein predicted by Glimmer/Critica		35.2	'not assigned.unknown'
Medtr1g094130.1	Mtr.6197.1.S1_s_at	GENOTYPE	497	1.5322	1.24449	1.2181	0.96838	1.25609	-0.43104	-0.11695	10.2208	hypothetical protein predicted by Glimmer/Critica		35.2	'not assigned.unknown'
Medtr1g035730.1	Mtr.8819.1.S1_at	GENOTYPE	498	1.38268	0.992059	1.64495	0.62295	1.01357	0.20321	-0.05906	8.01606	Xyloglucan galactosyltransferase KATAMARI1 homolog EC=2.4.1.-;		26.2	'misc.UDP glucosyl and glucoronyl transferases'
Medtr5g082910.1	Mtr.1108.1.S1_at	GENOTYPE	499	1.003	1.66239	1.09562	0.89442	0.23503	0.19294	0.10032	4.22801	Transcription factor MYB44 AltName: Full=Myb-related protein 44; Short=AtMYB44; AltName: Full=Myb-related protein R1; Short=AtMYBR1;		27.3.25	'RNA.regulation of transcription.MYB domain transcription factor family'
#N/A	Mtr.9646.1.S1_at	GENOTYPE	500	3.00723	2.81287	1.88491	-0.63221	-0.43785	-1.39517	-0.27285	3.87534	hypothetical protein predicted by Glimmer/Critica		35.2	'not assigned.unknown'
Medtr8g020530.1	Mtr.18878.1.S1_at	GENOTYPE	501	1.1732	1.09485	0.48448	-0.50814	-0.42979	-0.84011	-0.1514	5.69365	hypothetical protein predicted by Glimmer/Critica		35.2	'not assigned.unknown'
Medtr1g116947.1	Mtr.45564.1.S1_at	GENOTYPE	502	1.37763	1.29873	0.895149	-0.49546	-0.41656	-1.10941	-0.62692	4.7102	hypothetical protein predicted by Glimmer/Critica		35.2	'not assigned.unknown'
#N/A	Mtr.11272.1.S1_at	GENOTYPE	503	1.68161	1.11313	1.22269	-0.85104	-0.28256	-1.02701	-0.56809	8.10397	hypothetical protein predicted by Glimmer/Critica		35.2	'not assigned.unknown'
#N/A	Mtr.23856.1.S1_x_at	GENOTYPE	504	1.81346	1.06362	0.252087	-1.17185	-0.42201	-1.44756	0.11381	3.5907	Pleiotropic drug resistance protein 1 AltName: Full=NtPDR1;		34.16	'transport.ABC transporters and multidrug resistance systems'
#N/A	Mtr.32254.1.S1_at	GENOTYPE	505	1.44969	-0.00607826	0.0932728	-1.54609	-0.09033	-1.43562	-0.0792	2.60983	Zinc finger protein 6		27.3.11	'RNA.regulation of transcription.C2H2 zinc finger family'
Medtr7g095260.2	Mtr.45305.1.S1_at	GENOTYPE	506	1.44084	0.180089	0.116212	-1.21209	0.04866	-1.22971	0.09491	3.25853	Type I inositol-1,4,5-trisphosphate 5-phosphatase CVP2 EC=3.1.3.56; AltName: Full=Protein COTYLEDON VASCULAR PATTERN 2;		28.1	'DNA.synthesis/chromatin structure'
Medtr7g046890.1	Mtr.1981.1.S1_x_at	GENOTYPE	507	1.12814	-0.248149	-0.215225	-1.18909	0.1872	-1.36662	-0.02325	3.52972	terpene synthase/cyclase family protein		16.1.5	'secondary metabolism.isoprenoids.terpenoids'
Medtr2g079360.1	Mtr.40666.1.S1_at	GENOTYPE	508	2.16351	1.76541	1.37164	-1.07291	-0.67481	-0.62852	0.16334	8.04584	Thioredoxin M-type, chloroplastic Short=Trx-M; Flags: Precursor;		21.1	'redox.thioredoxin'
#N/A	Mtr.29135.1.S1_at	GENOTYPE	509	1.53854	0.784143	0.535583	-0.95219	-0.19779	-0.60409	0.39887	4.18894	hypothetical protein predicted by Glimmer/Critica		35.2	'not assigned.unknown'
Medtr4g022410.1	Mtr.51475.1.S1_at	GENOTYPE	510	1.24284	1.22685	0.713782	-0.89512	-0.87913	-0.42923	0.09983	6.42334	RING-H2 finger protein ATL2J		29.5.11.4.2	'protein.degradation.ubiquitin.E3.RING'
Medtr6g066210.1	Mtr.44970.1.S1_at	GENOTYPE	511	1.32551	2.26648	0.97016	-0.05838	-0.99935	-0.42021	-0.06486	8.58885	Kunitz-type trypsin inhibitor-like 2 protein AltName: Full=Protease inhibitor from pea 2; Flags: Precursor;		35.2	'not assigned.unknown'
Medtr3g058630.1	Mtr.40995.1.S1_at	GENOTYPE	512	1.61528	1.77866	0.565346	-0.25617	-0.41956	-0.66463	0.3853	8.16736	Zinc transporter 11 AltName: Full=ZRT/IRT-like protein 11; Flags: Precursor;		34.12	'transport.metal'
Medtr8g104460.1	Mtr.25980.1.S1_s_at	GENOTYPE	513	1.86985	1.84529	0	-0.00193	0.02263	-0.64966	0.43855	4.69035	hypothetical protein predicted by Glimmer/Critica		35.2	'not assigned.unknown'
Medtr7g056680.2	Mtr.39538.1.S1_at	GENOTYPE	514	1.5163	2.03758	1.28279	0.36151	-0.15977	-0.48167	-0.24816	7.17756	Cysteine-rich receptor-like protein kinase 29 Short=Cysteine-rich RLK29; EC=2.7.11.-; Flags: Precursor;		30.2.17	'signalling.receptor kinases.DUF 26'
Medtr4g006310.1	Mtr.28720.1.S1_s_at	GENOTYPE	515	1.39597	1.2171	0	-0.1366	0.04227	0.15738	0.36352	4.02148	UBX domain-containing protein		29.5	'protein.degradation'
Medtr5g095190.1	Mtr.42743.1.S1_at	GENOTYPE	516	2.16965	1.45264	0	-0.80283	-0.08581	-0.06534	0.20054	6.21117	hypothetical protein predicted by Glimmer/Critica		35.2	'not assigned.unknown'
Medtr3g023270.1	Mtr.16495.1.S1_at	GENOTYPE	517	2.07906	1.73827	1.90163	-0.59177	-0.25098	0.00261	0.18004	4.91554	Putative F-box/LRR-repeat protein At3g28410		29.5.11.4.3.2	'protein.degradation.ubiquitin.E3.SCF.FBOX'
Medtr2g035790.1	Mtr.51461.1.S1_at	GENOTYPE	518	1.92343	1.37828	1.90966	-0.42412	0.12103	-0.24861	-0.23483	4.78761	expressed protein		35.2	'not assigned.unknown'
Medtr4g006320.1	Mtr.39485.1.S1_s_at	GENOTYPE	519	2.89006	2.69647	2.12611	-0.01457	0.17902	-0.36404	0.39991	4.6435	Eukaryotic translation initiation factor 5B Short=eIF-5B; AltName: Full=Translation initiation factor IF-2;		29.2.3	'protein.synthesis.initiation'
#N/A	Mtr.48139.1.S1_at	GENOTYPE	520	3.67464	4.11301	4.17705	0.43614	-0.00222	0.50244	4e-05	4.31805	far-red impaired responsive protein, putative		30.11	'signalling.light'
Medtr7g059010.2	Mtr.48197.1.S1_at	GENOTYPE	521	1.22549	-0.689944	-0.343538	-2.3299	-0.41447	-1.57646	-0.00743	4.77785	male sterility MS5 family		33.99	'development.unspecified'
Medtr8g036050.1	Mtr.36001.1.S1_at	GENOTYPE	522	2.07552	-0.055265	-0.027715	-2.08852	0.04227	-2.13227	-0.02903	3.3591	Dihydrodipicolinate synthase 1, chloroplastic Short=DHDPS 1; EC=4.2.1.52; Flags: Precursor;		35.2	'not assigned.unknown'
Medtr5g013620.1	Mtr.20125.1.S1_at	GENOTYPE	523	3.04183	0.933177	0.126872	-2.48773	-0.37908	-2.232	0.68295	6.82868	beta-amylase, putative / 1,4-alpha-D-glucan maltohydrolase, putative		2.2.2.1	'major CHO metabolism.degradation.starch.starch cleavage'
Medtr5g021270.1	Mtr.11698.1.S1_at	GENOTYPE	524	2.10432	0	-1.687	-1.60924	-0.90753	-2.84768	0.94364	4.12035	Floral homeotic protein DEFICIENS		27.3.24	'RNA.regulation of transcription.MADS box transcription factor family'
Medtr1g088430.1	Mtr.24898.1.S1_at	GENOTYPE	525	1.99469	0.444779	-0.813041	-1.56222	-0.0123	-2.12998	0.67775	5.20589	Sodium/calcium exchanger 2 AltName: Full=Na(+)/Ca(2+)-exchange protein 2; Flags: Precursor;		34.12	'transport.metal'
Medtr3g078170.1	Mtr.10877.1.S1_at	GENOTYPE	526	1.74474	1.16762	-1.08767	-1.27655	-0.69943	-2.06163	0.77078	5.60943	aldehyde dehydrogenase (ALDH2)		5.10	'fermentation.aldehyde dehydrogenase'
Medtr0055s0130.1	Mtr.13271.1.S1_at	GENOTYPE	527	2.37556	1.84183	0.147318	-0.97603	-0.4423	-1.87107	0.35717	5.13131	hypothetical protein predicted by Glimmer/Critica		35.2	'not assigned.unknown'
Medtr3g035610.1	Mtr.45633.1.S1_s_at	GENOTYPE	528	1.6949	0.77879	-1.91884	-0.62555	0.29056	-3.04102	0.57273	9.00992	30S ribosomal protein S14, chloroplastic		29.2.1.1.1.1.14	'protein.synthesis.ribosomal protein.prokaryotic.chloroplast.30S subunit.S14'
Medtr2g076460.1	Mtr.48470.1.S1_s_at	GENOTYPE	529	3.54045	2.83917	-0.00176378	-0.70196	-0.00067	-3.43893	0.10329	4.91751	hypothetical protein predicted by Glimmer/Critica		35.2	'not assigned.unknown'
Medtr5g092150.1	Mtr.11507.1.S1_at	GENOTYPE	530	2.52816	0.619933	0.288328	-3.40351	-1.49529	-3.71775	-1.47792	3.86713	Cytochrome P450 716B1 EC=1.14.-.-; AltName: Full=Cytochrome P450 CYPA1;		26.10	'misc.cytochrome P450'
Medtr5g085330.1	Mtr.42021.1.S1_s_at	GENOTYPE	531	-1.73093	-1.62261	-0.694844	2.4779	2.36957	1.34131	0.30523	10.8497	1-aminocyclopropane-1-carboxylate oxidase, putative / ACC oxidase, putative		17.5.1	'hormone metabolism.ethylene.synthesis-degradation'
Medtr5g085330.1	Mtr.25557.1.S1_at	GENOTYPE	532	-1.35824	-1.23176	-0.550922	2.44918	2.32271	1.28371	0.47639	11.2224	1-aminocyclopropane-1-carboxylate oxidase, putative / ACC oxidase, putative		17.5.1	'hormone metabolism.ethylene.synthesis-degradation'
Medtr6g008620.1	Mtr.39013.1.S1_at	GENOTYPE	533	-1.51607	-2.15811	-0.345566	1.43491	2.07695	1.45006	0.27955	8.35869	cytochrome P450 family protein	CP45	26.10	'misc.cytochrome P450'
Medtr5g062190.1	Mtr.43944.1.S1_at	GENOTYPE	534	-1.39938	-1.74462	-0.519372	1.6577	2.00294	0.66946	-0.21055	9.94745	glucan 1,3-beta-glucosidase		35.2	'not assigned.unknown'
#N/A	Mtr.5506.1.S1_at	GENOTYPE	535	-1.0591	-1.5457	-0.00460281	0.86198	1.34859	0.80093	-0.25357	8.83562	Protein phosphatase 2C AIP1 Short=PP2C AIP1; EC=3.1.3.16; AltName: Full=Protein AKT1-INTERACTING 1;		29.4	'protein.postranslational modification'
Medtr5g012920.1	Mtr.41848.1.S1_at	GENOTYPE	536	-1.22427	-1.91813	0.194088	0.91101	1.60488	0.6319	-0.78645	4.69656	acyl-Coenzyme A oxidase 1, palmitoyl		11.9.4.2	'lipid metabolism.lipid degradation.beta-oxidation.acyl CoA DH'
Medtr8g104510.1	Mtr.16539.1.S1_s_at	GENOTYPE	537	-1.38519	-2.52039	0.101506	0.89425	2.02945	0.33178	-1.15491	3.93864	calmodulin-binding protein		30.3	'signalling.calcium'
Medtr6g028090.2	Mtr.33334.1.S1_at	GENOTYPE	538	-1.25854	-2.17814	0.0708722	1.39934	2.31894	0.29919	-1.03023	6.54491	glycosyl hydrolase family 3 protein		10.6.1	'cell wall.degradation.cellulases and beta -1,4-glucanases'
Medtr4g094548.1	Mtr.12097.1.S1_at	GENOTYPE	539	-1.0102	-1.62241	0.760262	1.49574	2.10794	0.41305	-1.35742	6.87985	expressed protein		35.2	'not assigned.unknown'
Medtr3g110530.1	Mtr.38520.1.S1_s_at	GENOTYPE	540	-1.25506	-2.39566	-0.0407708	1.55194	2.69253	-0.0531	-1.26739	4.62775	expressed protein		35.2	'not assigned.unknown'
Medtr5g083360.1	Mtr.42734.1.S1_at	GENOTYPE	541	-1.52178	0	0.257577	1.54246	2.77842	0.33875	-1.4406	3.62764	Laccase-12 EC=1.10.3.2; AltName: Full=Benzenediol:oxygen oxidoreductase 12; AltName: Full=Urishiol oxidase 12; AltName: Full=Diphenol oxidase 12; Flags: Precursor;		16.10	'secondary metabolism.simple phenols'
Medtr5g024640.1	Mtr.32772.1.S1_at	GENOTYPE	542	-1.25629	-4.00422	-0.27822	0.46982	3.21774	-0.09201	-1.07008	4.41347	auxin efflux carrier protein family		35.2	'not assigned.unknown'
Medtr7g073230.1	Mtr.38773.1.S1_at	GENOTYPE	543	-1.02527	-2.9589	-0.100083	0.32678	2.26041	-0.34348	-1.26866	3.63886	protein kinase, putative		29.4	'protein.postranslational modification'
Medtr4g093040.2	Mtr.50698.1.S1_at	GENOTYPE	544	-1.413	-0.6458	-0.697641	2.06286	1.29566	-0.45509	-1.17045	4.29582	Cysteine-rich receptor-like protein kinase 37 Short=Cysteine-rich RLK37; EC=2.7.11.-; Flags: Precursor;		29.4	'protein.postranslational modification'
Medtr5g029840.1	Mtr.49230.1.S1_at	GENOTYPE	545	-1.12577	-0.873024	0.621376	1.73265	1.4799	0.12542	-1.62172	6.45088	Transcription factor MYB39 AltName: Full=Myb-related protein 39; Short=AtMYB39;		27.3.25	'RNA.regulation of transcription.MYB domain transcription factor family'
Medtr0184s0030.1	Mtr.3097.1.S1_at	GENOTYPE	546	-1.22815	-1.18174	0.211797	1.94036	1.89395	0.23331	-1.20663	8.08134	UDP-glucoronosyl/UDP-glucosyl transferase family protein		26.2	'misc.UDP glucosyl and glucoronyl transferases'
Medtr4g052300.1	Mtr.43284.1.S1_at	GENOTYPE	547	-1.53146	-1.28231	0.430133	2.09041	1.84125	0.29572	-1.66588	10.1297	Xanthoxin dehydrogenase EC=1.1.1.288; AltName: Full=Xanthoxin oxidase; AltName: Full=Short-chain alcohol dehydrogenase ABA2; AltName: Full=Protein GLUCOSE INSENSITIVE 1; AltName: Full=Protein IMPAIRED SUCROSE INDUCTION 4; AltName: Full=Protein SALOBRENO 3; AltName: Full=Protein SUGAR INSENSITIVE 4; AltName: Full=Protein SALT RESISTANT 1;		26.22	'misc.short chain dehydrogenase/reductase (SDR)'
Medtr3g082200.3	Mtr.2296.1.S1_at	GENOTYPE	548	-1.27059	-0.810005	0	1.59886	1.13827	1.06718	-1.75218	8.00401	Subtilisin-like protease EC=3.4.21.-; AltName: Full=Cucumisin-like serine protease; Flags: Precursor;		29.5.1	'protein.degradation.subtilases'
Medtr3g082200.3	Mtr.27443.1.S1_at	GENOTYPE	549	-1.22076	-1.0298	1.74698	1.43093	1.23997	0.62345	-2.3443	6.45508	Subtilisin-like protease EC=3.4.21.-; AltName: Full=Cucumisin-like serine protease; Flags: Precursor;		29.5.1	'protein.degradation.subtilases'
Medtr2g088130.1	Mtr.38370.1.S1_s_at	GENOTYPE	550	-1.03746	-0.535038	1.63388	1.56319	1.06076	0.12061	-2.55073	8.00233	prephenate dehydratase family protein		13.1.6.3.1	'amino acid metabolism.synthesis.aromatic aa.phenylalanine.arogenate dehydratase / prephenate dehydratase'
Medtr5g023260.1	Mtr.37253.1.S1_at	GENOTYPE	551	-1.64241	-2.92432	0	3.38473	4.66664	0.56339	-2.12338	6.7993	lysine and histidine specific transporter, putative		34.3	'transport.amino acids'
Medtr2g450040.2	Mtr.42540.1.S1_at	GENOTYPE	552	-1.50927	-2.39378	0	2.86833	3.75284	0.85297	-1.82044	5.04541	cytochrome P450, putative	CP45	26.10	'misc.cytochrome P450'
Medtr4g011790.2	Mtr.40301.1.S1_at	GENOTYPE	553	-2.243	-2.17117	0.245953	2.87531	2.80348	0.78838	-1.70058	8.84596	Acyl-CoA synthetase family member 3, mitochondrial EC=6.2.1.-; Flags: Precursor;		11.1.8	'lipid metabolism.FA synthesis and FA elongation.acyl coa ligase'
Medtr5g007550.1	Mtr.41752.1.S1_at	GENOTYPE	554	-1.97613	-2.30072	0.872223	2.38686	2.71144	1.4154	-1.43296	9.19656	cytochrome P450 family protein		26.10	'misc.cytochrome P450'
Medtr3g026290.1	Mtr.9310.1.S1_s_at	GENOTYPE	555	-1.95348	0	1.41605	3.14284	2.89668	1.63635	-1.73319	7.03831	proline-rich protein family		35.1.41	'not assigned.no ontology.hydroxyproline rich proteins'
Medtr2g039910.1	Mtr.29288.1.S1_at	GENOTYPE	556	-1.97898	-1.64943	-0.0696845	2.28173	1.95218	0.7442	-1.16509	5.10553	calmodulin-binding family protein		30.3	'signalling.calcium'
Medtr2g039910.1	Mtr.29288.1.S1_x_at	GENOTYPE	557	-1.89682	-1.471	0.749261	2.14228	1.71646	0.80535	-1.84073	5.92587	calmodulin-binding family protein		30.3	'signalling.calcium'
Medtr5g070010.1	Mtr.38820.1.S1_at	GENOTYPE	558	-1.70706	-2.02674	0.985272	1.60684	1.92652	0.8003	-1.89204	8.73937	cytochrome P450, putative	CP45	26.10	'misc.cytochrome P450'
Medtr3g102400.1	Mtr.38035.1.S1_at	GENOTYPE	559	-1.25741	-1.77654	0	2.13736	2.65648	0.58153	-2.1191	7.02156	Putative receptor protein kinase ZmPK1 EC=2.7.11.1; Flags: Precursor;		26.16	'misc.myrosinases-lectin-jacalin'
Medtr4g088160.1	Mtr.10492.1.S1_x_at	GENOTYPE	560	-1.70413	-1.92232	0.505707	3.42015	3.63834	1.98663	-0.22321	7.61456	Licodione synthase EC=1.14.13.87; AltName: Full=Cytochrome P450 93B1; AltName: Full=(2S)-flavanone 2-hydroxylase; AltName: Full=Flavone synthase II; AltName: Full=CYP GE-5;		26.1	'misc.misc2'
Medtr4g088170.1	Mtr.40277.1.S1_at	GENOTYPE	561	-2.38894	-1.51499	0.503711	4.9646	4.09065	3.32666	0.434	10.4816	Licodione synthase EC=1.14.13.87; AltName: Full=Cytochrome P450 93B1; AltName: Full=(2S)-flavanone 2-hydroxylase; AltName: Full=Flavone synthase II; AltName: Full=CYP GE-5;		35.2	'not assigned.unknown'
Medtr4g088170.1	Mtr.40277.1.S1_x_at	GENOTYPE	562	-2.41578	-1.45106	0.586637	5.08677	4.12206	3.48363	0.48122	10.6041	Licodione synthase EC=1.14.13.87; AltName: Full=Cytochrome P450 93B1; AltName: Full=(2S)-flavanone 2-hydroxylase; AltName: Full=Flavone synthase II; AltName: Full=CYP GE-5;		35.2	'not assigned.unknown'
Medtr4g106500.1	Mtr.51826.1.S1_at	GENOTYPE	563	-2.57841	0.24223	0.00253506	5.5736	2.75296	4.36902	1.78807	10.3193	expressed protein		35.2	'not assigned.unknown'
Medtr6g071340.1	Mtr.12470.1.S1_at	GENOTYPE	564	-3.97593	0	0.366955	4.67518	1.10663	4.08332	-0.25956	6.21758	U-box domain-containing protein 21 EC=6.3.2.-; AltName: Full=Plant U-box protein 21;		27.3.64	'RNA.regulation of transcription.PHOR1'
Medtr5g048050.1	Mtr.9407.1.S1_at	GENOTYPE	565	-2.22256	0.691067	-0.066327	4.19495	1.28132	3.61806	1.46182	6.10733	U-box domain-containing protein 21 EC=6.3.2.-; AltName: Full=Plant U-box protein 21;		35.2	'not assigned.unknown'
#N/A	Mtr.39451.1.S1_at	GENOTYPE	566	-2.43265	0.342526	0.363115	3.93006	1.15488	3.72106	0.92529	8.86081	hypothetical protein predicted by Glimmer/Critica		35.2	'not assigned.unknown'
#N/A	Mtr.39451.1.S1_x_at	GENOTYPE	567	-2.21992	0.268005	0.320934	3.52024	1.03232	3.46721	0.92635	9.24261	hypothetical protein predicted by Glimmer/Critica		35.2	'not assigned.unknown'
Medtr1g080510.1	Mtr.11109.1.S1_at	GENOTYPE	568	-2.49798	1.502	0.094208	3.78689	-0.21308	3.64766	1.05547	10.4018	hypothetical protein predicted by Glimmer/Critica		35.2	'not assigned.unknown'
Medtr5g010830.1	Mtr.20144.1.S1_at	GENOTYPE	569	-2.03262	-0.314777	0.0320624	2.66984	0.95201	2.89529	0.83061	7.74156	Multidrug and toxin extrusion protein 1 Short=MATE-1; AltName: Full=Solute carrier family 47 member 1;		34.99	'transport.misc'
Medtr7g115360.1	Mtr.42353.1.S1_at	GENOTYPE	570	-2.48706	0.209191	0.0800174	3.16535	0.4691	3.31945	0.75238	10.5592	hypothetical protein predicted by Glimmer/Critica		35.2	'not assigned.unknown'
#N/A	Mtr.7947.1.S1_at	GENOTYPE	571	-2.01361	0.610475	0.202177	2.69186	0.06778	3.38199	1.1662	6.7209	hypothetical protein predicted by Glimmer/Critica		35.2	'not assigned.unknown'
Medtr8g089920.1	Mtr.39298.1.S1_at	GENOTYPE	572	-1.62596	1.08655	-0.0905815	2.53696	-0.17554	2.9199	1.38453	11.5788	hypothetical protein predicted by Glimmer/Critica		35.2	'not assigned.unknown'
Medtr6g086390.1	Mtr.7570.1.S1_at	GENOTYPE	573	-3.23041	-0.335358	-0.424762	4.27151	1.37645	2.42802	-0.37764	9.13124	hypothetical protein predicted by Glimmer/Critica		35.2	'not assigned.unknown'
Medtr1g043080.1	Mtr.15332.1.S1_at	GENOTYPE	574	-2.17177	-0.400702	-0.728609	3.48027	1.7092	2.45093	1.00777	8.47321	Myb-related protein Myb4 AltName: Full=OsMyb4; AltName: Full=Transcription factor RLTR1;		27.3.25	'RNA.regulation of transcription.MYB domain transcription factor family'
Medtr5g006460.1	Mtr.16349.1.S1_at	GENOTYPE	575	-1.95145	0	0	3.81553	1.78142	2.20446	0.7062	7.20337	Uncharacterized N-acetyltransferase p20 EC=2.3.1.-;		26.24	'misc.GCN5-related N-acetyltransferase'
Medtr5g006450.1	Mtr.49090.1.S1_at	GENOTYPE	576	-2.27177	0.15876	-0.291374	3.50547	1.07494	2.28798	0.30759	10.3215	Uncharacterized N-acetyltransferase p20 EC=2.3.1.-;		26.24	'misc.GCN5-related N-acetyltransferase'
#N/A	Mtr.43030.1.S1_at	GENOTYPE	577	-2.73104	-1.64785	-0.0974188	2.65964	1.57645	2.67218	0.03856	6.95341	L-ascorbate oxidase homolog EC=1.10.3.-; AltName: Full=Pollen-specific protein NTP303; Flags: Precursor;		35.1	'not assigned.no ontology'
#N/A	Mtr.30167.1.S1_at	GENOTYPE	578	-3.23969	0	-0.769236	2.56166	0.38106	2.11167	-0.35878	6.28505	hypothetical protein predicted by Glimmer/Critica		35.2	'not assigned.unknown'
Medtr2g036480.1	Mtr.49410.1.S1_at	GENOTYPE	579	-2.57277	-0.550897	0.647042	2.91335	0.89147	2.13512	-1.08469	7.2088	Putative cysteine-rich receptor-like protein kinase 12 Short=Cysteine-rich RLK12; EC=2.7.11.-; Flags: Precursor;		30.2.17	'signalling.receptor kinases.DUF 26'
Medtr7g117540.1	Mtr.11007.1.S1_at	GENOTYPE	580	-1.94382	0.195973	-0.444522	3.10663	0.96684	1.41551	-0.08378	8.66612	RING-H2 finger protein ATL1M		29.5.11.4.2	'protein.degradation.ubiquitin.E3.RING'
Medtr1g072380.1	Mtr.48831.1.S1_at	GENOTYPE	581	-2.16755	-0.07413	-1.00843	2.67396	0.58054	0.32131	-0.83781	9.00545	Basic 7S globulin AltName: Full=SBg7S; Short=Bg; Contains: RecName: Full=Basic 7S globulin high kDa subunit; Contains: RecName: Full=Basic 7S globulin low kDa subunit; Flags: Precursor;		35.1	'not assigned.no ontology'
#N/A	Mtr.38878.1.S1_at	GENOTYPE	582	-4.59489	1.18615	-0.419221	2.15887	-3.62217	1.29275	-2.88292	6.71527	Dehydration-responsive element-binding protein 1A Short=Protein DREB1A; AltName: Full=C-repeat/dehydration-responsive element-binding factor 3; Short=CRT/DRE-binding factor 3; Short=C-repeat-binding factor 3; AltName: Full=Cold resistance-related AP2 transcription factor;	ERF	27.3.3	'RNA.regulation of transcription.AP2/EREBP, APETALA2/Ethylene-responsive element binding protein family'
Medtr3g065080.1	Mtr.37714.1.S1_at	GENOTYPE	583	-5.61804	-0.160526	-1.3424	2.45043	-3.00708	1.86433	-2.41131	9.92085	U-box domain-containing protein 20 EC=6.3.2.-; AltName: Full=Plant U-box protein 20;		27.3.64	'RNA.regulation of transcription.PHOR1'
#N/A	Mtr.1203.1.S1_at	GENOTYPE	584	-5.68248	0.238509	-1.49822	3.04997	-2.87102	2.4283	-1.75595	10.5404	CCR4-NOT transcription complex subunit 8 AltName: Full=CCR4-associated factor 8; AltName: Full=CAF1-like protein; AltName: Full=CALIFp; AltName: Full=CAF2;		27.1.19	'RNA.processing.ribonucleases'
#N/A	Mtr.26629.1.S1_at	GENOTYPE	585	-5.41877	0.176185	-1.53446	2.65776	-2.9372	2.44312	-1.44119	10.2446	CCR4-NOT transcription complex subunit 8 AltName: Full=CCR4-associated factor 8; AltName: Full=CAF1-like protein; AltName: Full=CALIFp; AltName: Full=CAF2;		27.1.19	'RNA.processing.ribonucleases'
Medtr3g074890.1	Mtr.37494.1.S1_at	GENOTYPE	586	-5.00867	0	-1.31582	2.76519	-3.77335	2.51717	-1.17567	7.94594	phosphate-responsive 1 family protein		30.1	'signalling.in sugar and nutrient physiology'
Medtr3g089090.1	Mtr.15839.1.S1_s_at	GENOTYPE	587	-5.27825	1.16995	-0.328029	2.78029	-3.66791	2.90944	-2.04078	9.31257	Calcium-binding protein CML38 AltName: Full=Calmodulin-like protein 38;		30.3	'signalling.calcium'
Medtr3g092630.1	Mtr.43353.1.S1_at	GENOTYPE	588	-6.09486	1.34339	-1.15242	3.35283	-4.08542	2.96583	-1.97661	7.11886	hypothetical protein predicted by Glimmer/Critica		35.2	'not assigned.unknown'
Medtr8g028475.1	Mtr.38660.1.S1_at	GENOTYPE	589	-6.46224	1.41639	-0.14883	4.00921	-3.86942	3.78357	-2.52985	5.93405	expressed protein		35.2	'not assigned.unknown'
Medtr7g100100.1	Mtr.52180.1.S1_at	GENOTYPE	590	-6.8205	-0.0611105	-1.39446	3.71994	-3.03945	3.69331	-1.73274	10.2062	Zinc finger protein 1 AltName: Full=WZF1;		27.3.11	'RNA.regulation of transcription.C2H2 zinc finger family'
#N/A	Mtr.29875.1.S1_at	GENOTYPE	591	-6.36882	0.22307	-0.318017	3.85253	-2.73936	3.06635	-2.98446	6.18215	expressed protein		35.2	'not assigned.unknown'
#N/A	Mtr.39664.1.S1_at	GENOTYPE	592	-5.11392	0	1.03456	3.27367	-2.08595	3.0897	-3.05878	5.91903	expressed protein		35.2	'not assigned.unknown'
Medtr1g032290.1	Mtr.38844.1.S1_at	GENOTYPE	593	-4.78528	1.00111	0.147446	4.49742	-1.28897	3.67456	-1.25816	7.88182	Nudix hydrolase 17, mitochondrial Short=AtNUDT17; EC=3.6.1.-; Flags: Precursor;		35.1	'not assigned.no ontology'
Medtr4g116530.1	Mtr.18040.1.S1_at	GENOTYPE	594	-4.39148	1.15868	-0.513585	4.05674	-1.49343	4.0836	0.20571	11.2557	expressed protein		35.2	'not assigned.unknown'
Medtr3g114750.1	Mtr.38513.1.S1_at	GENOTYPE	595	-3.14196	0.60464	-0.534254	2.71548	-1.03112	2.4778	-0.1299	9.97183	hypothetical protein predicted by Glimmer/Critica		35.2	'not assigned.unknown'
#N/A	Mtr.5685.1.S1_at	GENOTYPE	596	-3.3723	0.850008	-0.318524	2.81882	-1.40348	2.65645	-0.39732	7.15921	hypothetical protein predicted by Glimmer/Critica		35.2	'not assigned.unknown'
#N/A	Mtr.7503.1.S1_at	GENOTYPE	597	-3.71756	0.249558	-0.764158	2.54782	-1.4193	2.53898	-0.41443	12.519	hypothetical protein predicted by Glimmer/Critica		35.2	'not assigned.unknown'
Medtr5g064640.1	Mtr.11385.1.S1_at	GENOTYPE	598	-3.12349	0.979513	-0.201377	2.35193	-1.75107	2.75279	-0.16932	10.0733	hypothetical protein predicted by Glimmer/Critica		35.2	'not assigned.unknown'
Medtr2g016800.1	Mtr.41367.1.S1_at	GENOTYPE	599	-3.05564	1.50823	-0.493138	2.43943	-2.12444	2.60449	0.042	10.644	hypothetical protein predicted by Glimmer/Critica		35.2	'not assigned.unknown'
Medtr5g082150.1	Mtr.38375.1.S1_at	GENOTYPE	600	-3.68799	1.20841	-1.04992	3.17672	-1.71968	2.98318	0.34511	8.55947	expressed protein		35.2	'not assigned.unknown'
Medtr8g432400.1	Mtr.10817.1.S1_at	GENOTYPE	601	-3.31897	1.57284	-0.143745	3.24089	-1.65092	2.87345	-0.30178	10.1002	BON1-associated protein 1 (BAP1)		35.1	'not assigned.no ontology'
#N/A	Mtr.1532.1.S1_at	GENOTYPE	602	-3.73991	1.15319	0.0277418	3.36135	-1.53175	3.39654	-0.37111	10.6268	expressed protein		35.2	'not assigned.unknown'
Medtr8g105140.1	Mtr.50380.1.S1_at	GENOTYPE	603	-4.15288	1.19303	-0.0555173	3.43492	-1.91099	3.22681	-0.87055	8.39487	Nudix hydrolase 18, mitochondrial Short=AtNUDT18; EC=3.6.1.-; Flags: Precursor;		35.1	'not assigned.no ontology'
Medtr4g128470.1	Mtr.38353.1.S1_at	GENOTYPE	604	-4.37249	0.453098	-0.715411	2.74698	-2.07862	2.73189	-0.92519	9.60632	hypothetical protein		35.2	'not assigned.unknown'
Medtr3g080860.1	Mtr.44658.1.S1_at	GENOTYPE	605	-4.5669	0.621234	-0.56708	2.2971	-2.89104	2.95141	-1.04841	9.26008	hypothetical protein predicted by Glimmer/Critica		35.2	'not assigned.unknown'
#N/A	Mtr.43557.1.S1_x_at	GENOTYPE	606	-4.70414	1.30907	-1.18297	2.41859	-3.59462	3.21627	-0.30489	7.0839	hypothetical protein predicted by Glimmer/Critica		35.2	'not assigned.unknown'
#N/A	Mtr.43557.1.S1_at	GENOTYPE	607	-4.20217	1.45606	-1.25436	2.15233	-3.50591	2.92681	-0.02101	6.73515	hypothetical protein predicted by Glimmer/Critica		35.2	'not assigned.unknown'
Medtr7g106340.1	Mtr.43203.1.S1_at	GENOTYPE	608	-4.75273	-0.657852	0.567823	3.98783	-0.10705	2.55132	-2.76924	8.62772	U-box domain-containing protein 22 EC=6.3.2.-; AltName: Full=Plant U-box protein 22;		27.3.64	'RNA.regulation of transcription.PHOR1'
Medtr7g106340.1	Mtr.35802.1.S1_at	GENOTYPE	609	-3.87353	0.0188795	0.106943	3.72762	-0.16479	2.62741	-1.35306	9.61358	U-box domain-containing protein 22 EC=6.3.2.-; AltName: Full=Plant U-box protein 22;		27.3.64	'RNA.regulation of transcription.PHOR1'
Medtr8g040640.1	Mtr.43296.1.S1_at	GENOTYPE	610	-4.71569	0	-0.388271	2.23552	-0.72368	1.29817	-3.02925	6.39546	hypothetical protein predicted by Glimmer/Critica		35.2	'not assigned.unknown'
Medtr3g070880.1	Mtr.46200.1.S1_at	GENOTYPE	611	-4.48004	0.385002	-0.726709	3.14139	-1.72366	1.49297	-2.26037	10.4102	Zinc finger CCCH domain-containing protein 33 Short=OsC3H33;		27.3.12	'RNA.regulation of transcription.C3H zinc finger family'
Medtr5g077510.1	Mtr.43363.1.S1_at	GENOTYPE	612	-3.73453	0.172971	-0.207418	2.99049	-0.91701	1.70563	-1.82148	11.4499	U-box domain-containing protein 20 EC=6.3.2.-; AltName: Full=Plant U-box protein 20;		27.3.64	'RNA.regulation of transcription.PHOR1'
Medtr8g099350.1	Mtr.43241.1.S1_at	GENOTYPE	613	-3.28218	0.478602	0.0679061	2.46583	-1.29496	1.08181	-2.26828	8.67557	Probable WRKY transcription factor 53 AltName: Full=WRKY DNA-binding protein 53;	WRKY53	27.3.32	'RNA.regulation of transcription.WRKY domain transcription factor family'
Medtr5g091130.1	Mtr.5955.1.S1_at	GENOTYPE	614	-3.09045	-0.724107	-0.476519	1.93752	-0.42882	0.12318	-2.49075	6.1055	Aspartic proteinase nepenthesin-2 EC=3.4.23.12; AltName: Full=Nepenthesin-II; Flags: Precursor;		27.3.99	'RNA.regulation of transcription.unclassified'
Medtr5g032720.1	Mtr.10029.1.S1_s_at	GENOTYPE	615	-3.58967	-3.73912	0.441132	1.33352	1.48297	-0.1395	-4.1703	7.45391	Protein TRANSPARENT TESTA 12		34.99	'transport.misc'
#N/A	Mtr.10029.1.S1_at	GENOTYPE	616	-3.45901	0	0.513991	0.84576	1.65735	-0.24581	-4.21882	4.89809	Protein TRANSPARENT TESTA 12		34.99	'transport.misc'
Medtr8g039190.1	Mtr.38001.1.S1_at	GENOTYPE	617	-2.78554	-3.46428	0	1.07611	1.75485	-0.30354	-4.39218	5.53161	transporter-related		34.2	'transport.sugars'
Medtr8g099945.1	Mtr.8495.1.S1_s_at	GENOTYPE	618	-2.45461	-2.89425	1.42759	0.76234	1.20199	0.23384	-3.64835	8.60558	Luminal-binding protein Short=BiP; AltName: Full=78 kDa glucose-regulated protein homolog; AltName: Full=GRP 78; Flags: Precursor;		20.2.1	'stress.abiotic.heat'
Medtr8g099795.1	Mtr.8495.1.S1_at	GENOTYPE	619	-2.5192	-2.98491	1.11299	0.93571	1.40142	-0.25776	-3.88996	6.31316	Luminal-binding protein Short=BiP; AltName: Full=78 kDa glucose-regulated protein homolog; AltName: Full=GRP 78; Flags: Precursor;		20.2.1	'stress.abiotic.heat'
Medtr3g034290.1	Mtr.39978.1.S1_at	GENOTYPE	620	-2.34499	-2.39024	1.99383	0.86036	0.90561	-0.12459	-4.46341	5.76202	serine carboxypeptidase, putative		29.5.5	'protein.degradation.serine protease'
Medtr7g092020.4	Mtr.45117.1.S1_s_at	GENOTYPE	621	-1.91243	-2.3733	0	0.57181	1.03267	-0.30028	-4.68753	7.14567	guanylate kinase 1 (GK-1)		23.4.2	'nucleotide metabolism.phosphotransfer and pyrophosphatases.guanylate kinase'
Medtr2g031490.1	Mtr.35058.1.S1_at	GENOTYPE	622	-2.86572	-2.12906	0.496647	1.88313	1.14647	0.49962	-2.86275	7.8431	Reticuline oxidase-like protein EC=1.21.-.-; Flags: Precursor;		26.8	'misc.nitrilases, *nitrile lyases, berberine bridge enzymes, reticuline oxidases, troponine reductases'
Medtr5g073750.1	Mtr.50443.1.S1_at	GENOTYPE	623	-2.53084	-1.24045	0.75692	2.61916	1.32877	0.1536	-3.13416	5.18854	hypothetical protein predicted by Glimmer/Critica		35.2	'not assigned.unknown'
Medtr7g071120.1	Mtr.40917.1.S1_at	GENOTYPE	624	-2.50498	-2.18331	1.05358	2.46827	2.1466	0.83894	-2.71962	7.11895	Probable WRKY transcription factor 33 AltName: Full=WRKY DNA-binding protein 33;	WRKY33	27.3.32	'RNA.regulation of transcription.WRKY domain transcription factor family'
Medtr4g415290.1	Mtr.11816.1.S1_at	GENOTYPE	625	-2.61149	0	1.3139	2.15541	2.22364	0.88742	-3.03798	5.46139	Glycerol-3-phosphate acyltransferase 6 Short=AtGPAT6; EC=2.3.1.15;		11.3	'lipid metabolism.Phospholipid synthesis'
Medtr5g062190.1	Mtr.32820.1.S1_at	GENOTYPE	626	-2.75788	-3.68128	0.543972	1.46742	2.39082	0.19105	-3.1108	5.48369	hypothetical protein predicted by Glimmer/Critica		35.2	'not assigned.unknown'
Medtr5g062190.1	Mtr.32820.1.S1_s_at	GENOTYPE	627	-1.98399	-3.17852	0	0.97362	2.16815	0.16133	-2.54561	7.19418	hypothetical protein predicted by Glimmer/Critica		35.2	'not assigned.unknown'
Medtr5g081960.1	Mtr.38362.1.S1_at	GENOTYPE	628	-1.95535	-3.84339	0.4076	-0.05123	1.83681	-0.11575	-2.4787	3.62468	Uncharacterized acetyltransferase At3g50280 EC=2.3.1.-;		16.2	'secondary metabolism.phenylpropanoids'
Medtr7g099920.1	Mtr.41474.1.S1_s_at	GENOTYPE	629	-1.41668	-2.42577	0.443005	0.79492	1.80401	-0.6425	-2.50218	4.08636	Eukaryotic translation initiation factor 3 subunit A Short=eIF3a; AltName: Full=eIF-3-theta; AltName: Full=Eukaryotic translation initiation factor 3 large subunit; AltName: Full=PNLA-35;		29.2.3	'protein.synthesis.initiation'
Medtr3g019120.3	Mtr.10750.1.S1_at	GENOTYPE	630	-1.1415	-2.09748	0.541094	0.70955	1.66553	-0.49511	-2.1777	10.5034	NADPH:quinone oxidoreductase EC=1.6.5.2;		29.4.1.57	'protein.postranslational modification.kinase.receptor like cytoplasmatic kinase VII'
#N/A	Mtr.40933.1.S1_at	GENOTYPE	631	-1.0342	-1.95233	0.188693	0.76468	1.6828	-0.62851	-1.8514	4.84942	hypothetical protein predicted by Glimmer/Critica		35.2	'not assigned.unknown'
#N/A	Mtr.29260.1.S1_at	GENOTYPE	632	-1.27269	-2.35602	-0.157904	0.69176	1.77509	-0.88244	-1.99723	4.6631	hypothetical protein predicted by Glimmer/Critica		35.2	'not assigned.unknown'
Medtr1g106085.1	Mtr.5928.1.S1_at	GENOTYPE	633	-1.12173	-2.24905	0.357141	0.78369	1.91102	-0.16647	-1.64534	4.22315	Nucleobase-ascorbate transporter 4 Short=AtNAT4; Short=AtPER;		34.99	'transport.misc'
#N/A	Mtr.13332.1.S1_at	GENOTYPE	634	-1.19322	-1.75093	0.373774	0.80132	1.35902	-0.09533	-1.66233	5.0302	Heparanase-like protein 2 EC=3.2.-.-; Flags: Precursor;		35.1	'not assigned.no ontology'
Medtr8g031450.1	Mtr.41916.1.S1_at	GENOTYPE	635	-0.99695	-1.48629	1.1016	0.81221	1.30154	-0.15648	-2.25504	7.92626	expressed protein		35.2	'not assigned.unknown'
Medtr6g033100.1	Mtr.43512.1.S1_at	GENOTYPE	636	-1.30179	-1.59446	0.63673	1.14359	1.43627	-0.26334	-2.20186	6.92899	expressed protein		35.2	'not assigned.unknown'
Medtr1g056640.1	Mtr.43889.1.S1_at	GENOTYPE	637	-1.55112	-1.63598	0.68541	1.12561	1.21047	-0.04255	-2.27908	6.1984	Putative glucan endo-1,3-beta-glucosidase 12 EC=3.2.1.39; AltName: Full=(1->3)-beta-glucan endohydrolase 12; Short=(1->3)-beta-glucanase 12; AltName: Full=Beta-1,3-endoglucanase 12; Short=Beta-1,3-glucanase 12; Flags: Precursor;		26.4	'misc.beta 1,3 glucan hydrolases'
#N/A	Mtr.40290.1.S1_at	GENOTYPE	638	-1.73811	-2.52103	-0.280618	0.6207	1.40362	-0.47216	-1.92965	3.68854	embryo-abundant protein-related		35.2	'not assigned.unknown'
Medtr2g062770.2	Mtr.44823.1.S1_at	GENOTYPE	639	-1.79242	-2.05008	-0.0857406	0.63825	0.89591	-0.4002	-2.10688	3.96645	CTP synthase, putative / UTP--ammonia ligase, putative		23.1.1.10	'nucleotide metabolism.synthesis.pyrimidine.CTP synthetase'
Medtr6g043510.1	Mtr.5503.1.S1_at	GENOTYPE	640	-1.70968	-2.00001	0.26386	0.7584	1.04873	-0.0188	-1.99234	4.55594	lectin protein kinase family protein		30.2.24	'signalling.receptor kinases.S-locus glycoprotein like'
Medtr2g017740.1	Mtr.11292.1.S1_s_at	GENOTYPE	641	-1.78003	-2.43676	0.137957	0.5183	1.17503	0.13425	-1.78374	4.0066	expressed protein		35.2	'not assigned.unknown'
#N/A	Mtr.5626.1.S1_at	GENOTYPE	642	-1.80525	-2.50377	-0.0149025	0.37382	1.07233	-0.12597	-1.91632	3.26848	hypothetical protein predicted by Glimmer/Critica		35.2	'not assigned.unknown'
Medtr2g056190.1	Mtr.44244.1.S1_at	GENOTYPE	643	-1.13673	-1.74161	0.74685	0.42676	1.03163	-0.03631	-1.9199	8.70819	CG17654 gene product from transcript CG17654-RB CG17654 gene product from transcript CG17654-RC		4.12	'glycolysis.enolase'
Medtr8g023140.1	Mtr.37461.1.S1_s_at	GENOTYPE	644	-1.18241	-1.69149	0.793107	0.37389	0.88297	-0.01356	-1.98908	10.2331	alanine transaminase		13.1.1.3.1	'amino acid metabolism.synthesis.central amino acid metabolism.alanine.alanine aminotransferase'
Medtr1g046210.1	Mtr.35039.1.S1_at	GENOTYPE	645	-1.30034	-1.66046	0.369352	0.42652	0.78664	-0.25383	-1.92352	5.20201	beta-1,2-N-acetylglucosaminyltransferase II		35.1	'not assigned.no ontology'
Medtr5g056720.1	Mtr.27185.1.S1_at	GENOTYPE	646	-1.35461	-1.77777	0.229246	0.5188	0.94195	-0.42918	-2.01304	3.55017	cytochrome P450 family protein		26.10	'misc.cytochrome P450'
Medtr7g100390.1	Mtr.45583.1.S1_at	GENOTYPE	647	-1.39261	-2.49672	0.335483	0.00989	1.114	-0.3977	-2.12579	4.7687	Ankyrin repeat-containing protein At5g02620		31.1	'cell.organisation'
Medtr5g025980.1	Mtr.41452.1.S1_at	GENOTYPE	648	-1.3918	-2.30797	0.426874	0.1979	1.11407	-0.22703	-2.0457	7.21266	Bystin		35.1	'not assigned.no ontology'
Medtr8g018770.1	Mtr.43463.1.S1_s_at	GENOTYPE	649	-1.22739	-1.99087	0.606544	0.32856	1.09204	-0.40265	-2.23658	8.53986	dihydrolipoamide S-acetyltransferase, putative		8.1.1.2	'TCA / org. transformation.TCA.pyruvate DH.E2'
Medtr3g104260.1	Mtr.10407.1.S1_s_at	GENOTYPE	650	-1.10815	-1.76969	0.574827	0.30251	0.96405	-0.63251	-2.31549	10.4683	ferrochelatase-I		19.20	'tetrapyrrole synthesis.ferrochelatase'
Medtr7g111950.1	Mtr.44151.1.S1_at	GENOTYPE	651	-1.09685	-1.86284	0.667007	0.06286	0.82885	-0.56205	-2.32591	8.05841	Eukaryotic translation initiation factor 3 subunit D Short=eIF3d; AltName: Full=eIF-3-zeta; AltName: Full=p66;		29.2.3	'protein.synthesis.initiation'
Medtr3g034290.1	Mtr.27482.1.S1_at	GENOTYPE	652	-2.14117	-1.78193	0.801247	1.43506	1.07582	0.09034	-2.85207	5.55915	serine carboxypeptidase S10 family protein		29.5.5	'protein.degradation.serine protease'
Medtr6g015815.1	Mtr.37182.1.S1_s_at	GENOTYPE	653	-2.38896	-2.71901	-0.0634592	1.25555	1.58561	-0.18772	-2.51322	4.48551	Anthocyanin 5-aromatic acyltransferase Short=5AT; EC=2.3.1.153;		16.8.1.21	'secondary metabolism.flavonoids.anthocyanins.anthocyanin 5-aromatic acyltransferase'
Medtr3g086540.1	Mtr.38092.1.S1_at	GENOTYPE	654	-2.09797	-1.94161	0.240782	1.53771	1.38135	0.09237	-2.24638	4.2298	hypothetical protein		29.4	'protein.postranslational modification'
Medtr5g073750.1	Mtr.12111.1.S1_s_at	GENOTYPE	655	-2.09369	0	0.129964	1.95101	1.54313	-0.16327	-2.38692	4.1623	hypothetical protein predicted by Glimmer/Critica		35.2	'not assigned.unknown'
Medtr5g073610.1	Mtr.50443.1.S1_s_at	GENOTYPE	656	-2.27563	-1.24032	-0.0675812	2.15602	1.12071	-0.32355	-2.5316	5.05362	hypothetical protein predicted by Glimmer/Critica		35.2	'not assigned.unknown'
Medtr4g133230.1	Mtr.12578.1.S1_at	GENOTYPE	657	-1.84431	-1.39016	0.147282	1.64614	1.19199	-0.76454	-2.75613	7.27097	Tonoplast dicarboxylate transporter Short=AttDT; AltName: Full=Vacuolar malate transporter; AltName: Full=Sodium-dicarboxylate cotransporter-like; Short=AtSDAT;		34.14	'transport.unspecified cations'
Medtr3g077280.1	Mtr.51761.1.S1_at	GENOTYPE	658	-1.52482	0	0.0905937	1.58683	1.02467	-0.84367	-2.45909	5.2278	alkaline alpha galactosidase, putative		3.1.2.2	'minor CHO metabolism.raffinose family.raffinose synthases.putative'
Medtr2g095880.1	Mtr.31327.1.S1_at	GENOTYPE	659	-1.57732	-1.1221	0.912129	1.08797	0.63276	-0.28361	-2.77305	4.3971	Probable serine/threonine-protein kinase RLCKVII EC=2.7.11.1;		35.2	'not assigned.unknown'
Medtr8g102190.1	Mtr.13043.1.S1_s_at	GENOTYPE	660	-1.59683	-1.7619	0.733253	0.77089	0.93596	-0.60518	-2.93526	5.90437	6-phosphofructokinase 3 EC=2.7.1.11; AltName: Full=Phosphofructokinase 3; AltName: Full=Phosphohexokinase 3;		4.4	'glycolysis.PPFK'
Medtr4g090620.1	Mtr.27893.1.S1_s_at	GENOTYPE	661	-1.70666	-2.05412	0.606833	0.59652	0.94398	-0.47767	-2.79117	6.13931	Bifunctional 3-dehydroquinate dehydratase/shikimate dehydrogenase, chloroplastic Short=DHQ-SDH protein; AltName: Full=DHQase-SORase; AltName: Full=Protein EMBRYO DEFECTIVE 3004; Includes: RecName: Full=Dehydroquinate dehydratase; Short=DHQ; EC=4.2.1.10; Includes: RecName: Full=Shikimate dehydrogenase; Short=SDH; EC=1.1.1.25; Flags: Precursor;		13.1.6.1.10	'amino acid metabolism.synthesis.aromatic aa.chorismate.dehydroquinate/shikimate dehydrogenase'
Medtr7g080230.2	Mtr.9031.1.S1_s_at	GENOTYPE	662	-1.57183	-2.03859	0.934308	0.52343	0.99018	-0.18499	-2.69112	5.45776	aspartyl protease family protein		29.5.4	'protein.degradation.aspartate protease'
Medtr3g088220.1	Mtr.5046.1.S1_s_at	GENOTYPE	663	-1.46567	-2.10318	1.1728	0.46394	1.10146	-0.11731	-2.75578	11.2976	Protein disulfide-isomerase Short=PDI; EC=5.3.4.1; Flags: Precursor;		21.1	'redox.thioredoxin'
Medtr6g084710.1	Mtr.37833.1.S1_at	GENOTYPE	664	-1.20807	-1.76869	1.34726	0.58236	1.14298	-0.28048	-2.83581	7.50623	Aspartic proteinase Asp1 Short=OsAsp1; Short=OSAP1; EC=3.4.23.-; AltName: Full=Nucellin-like protein; Flags: Precursor;		29.5.4	'protein.degradation.aspartate protease'
Medtr7g092020.4	Mtr.45117.1.S1_at	GENOTYPE	665	-1.67379	-2.04501	0	0.58019	0.95141	-0.38654	-3.79294	6.77799	guanylate kinase 1 (GK-1)		23.4.2	'nucleotide metabolism.phosphotransfer and pyrophosphatases.guanylate kinase'
Medtr3g081170.1	Mtr.38003.1.S1_at	GENOTYPE	666	-1.71601	-1.58726	1.41592	1.07921	0.95046	-0.34082	-3.47275	6.63449	Hypoxia up-regulated protein 1 AltName: Full=170 kDa glucose-regulated protein; AltName: Full=GRP-170; AltName: Full=140 kDa Ca(2+)-binding protein; AltName: Full=CBP-140; Flags: Precursor;		20.2.1	'stress.abiotic.heat'
Medtr7g046490.1	Mtr.42194.1.S1_at	GENOTYPE	667	-1.27354	-1.54125	1.57019	0.78415	1.05185	-0.4656	-3.30933	8.22647	UDP-glucoronosyl/UDP-glucosyl transferase family protein		16.8.3	'secondary metabolism.flavonoids.dihydroflavonols'
Medtr6g016820.1	Mtr.28242.1.S1_at	GENOTYPE	668	-2.1141	-2.61593	0.206949	0.83442	1.33625	-0.99093	-3.31198	6.16356	glycosyl hydrolase family 81 protein		20.1	'stress.biotic'
Medtr6g033330.2	Mtr.9474.1.S1_at	GENOTYPE	669	-1.94854	-2.45042	0	0.84092	1.3428	-0.69102	-3.43375	6.90213	MLO-like protein 6 Short=AtMlo6;		20.1.3	'stress.biotic.signalling'
Medtr7g017900.1	Mtr.43024.1.S1_at	GENOTYPE	670	-2.01772	-2.9522	0.438093	0.45137	1.38584	-0.58099	-3.03681	3.56969	6-phosphogluconate dehydrogenase family protein		7.1.3	'OPP.oxidative PP.6-phosphogluconate dehydrogenase'
Medtr3g090550.1	Mtr.24339.1.S1_at	GENOTYPE	671	-1.27497	-2.46324	0.640077	0.36101	1.54928	-1.60756	-3.5226	4.24458	nodulin MtN21 family protein		33.99	'development.unspecified'
Medtr5g093300.1	Mtr.33338.1.S1_s_at	GENOTYPE	672	-1.29275	-2.35364	0	0.37685	1.43773	-1.12503	-3.67844	8.79308	2-oxoacid dehydrogenase family protein		35.1	'not assigned.no ontology'
Medtr3g096830.5	Mtr.34782.1.S1_s_at	GENOTYPE	673	-1.51912	-2.11416	0	0.74193	1.33698	-1.22506	-3.79759	8.17529	amino acid permease, putative		34.3	'transport.amino acids'
Medtr5g071250.1	Mtr.9546.1.S1_at	GENOTYPE	674	-1.59664	-2.06282	0.565918	0.69144	1.15762	-1.2739	-3.43646	5.80135	pyridine nucleotide-disulphide oxidoreductase family protein		9.2.1	'mitochondrial electron transport / ATP synthesis.NADH-DH.type II.internal matrix'
Medtr5g022580.1	Mtr.8658.1.S1_at	GENOTYPE	675	-1.59329	-2.44314	0.817066	0.69427	1.54412	-1.02417	-3.43453	8.76628	3-dehydroquinate synthase		13.1.6.1.2	'amino acid metabolism.synthesis.aromatic aa.chorismate.3-dehydroquinate synthase'
Medtr8g009073.1	Mtr.9836.1.S1_at	GENOTYPE	676	-1.27551	-1.53558	0.612056	0.6698	0.92988	-1.21706	-3.10462	4.8994	UDP-glucoronosyl/UDP-glucosyl transferase family protein		16.8.3	'secondary metabolism.flavonoids.dihydroflavonols'
Medtr4g006100.1	Mtr.45598.1.S1_s_at	GENOTYPE	677	-1.49709	0	-0.111014	0.45899	2.12468	-1.24862	-2.6347	5.44501	NADH dehydrogenase subunit 7		1.1.40	'PS.lightreaction.cyclic electron flow-chlororespiration'
#N/A	Mtr.29260.1.S1_a_at	GENOTYPE	678	-1.76744	-2.70516	-0.0362051	1.37081	2.30853	-1.43353	-3.16476	5.32004	hypothetical protein predicted by Glimmer/Critica		35.2	'not assigned.unknown'
Medtr4g117960.1	Mtr.31288.1.S1_at	GENOTYPE	679	-1.16025	-1.80141	0	1.2081	1.84926	-0.58582	-3.25597	6.69634	Anthocyanin 3'-O-beta-glucosyltransferase Short=3'GT; EC=2.4.1.238;		26.2	'misc.UDP glucosyl and glucoronyl transferases'
Medtr5g085790.1	Mtr.13318.1.S1_at	GENOTYPE	680	-2.40975	-2.10577	-0.0411293	1.05805	0.75407	0.28966	-2.07896	3.54351	protein kinase family protein / peptidoglycan-binding LysM domain-containing protein	MtLYR4	30.2.21	'signalling.receptor kinases.lysine motif'
Medtr1g083810.2	Mtr.4297.1.S1_s_at	GENOTYPE	681	-2.62638	-2.35478	0.344725	0.69929	0.42768	0.82838	-2.14273	4.66069	Importin subunit alpha AltName: Full=Karyopherin subunit alpha; Short=KAP alpha;		29.3.1	'protein.targeting.nucleus'
#N/A	Mtr.1993.1.S1_at	GENOTYPE	682	-2.3756	-2.28778	0.394292	0.21869	0.13087	0.78439	-1.98549	3.98336	hypothetical protein predicted by Glimmer/Critica		35.2	'not assigned.unknown'
Medtr5g072480.2	Mtr.3030.1.S1_at	GENOTYPE	683	-2.07756	-1.5368	0.288484	0.66242	0.12166	0.44073	-1.92532	5.1247	CG1782 gene product from transcript CG1782-RA		29.5.11.2	'protein.degradation.ubiquitin.E1'
#N/A	Mtr.14275.1.S1_at	GENOTYPE	684	-2.18032	-1.91135	0.000615393	0.51771	0.24874	0.55106	-1.62987	5.52025	hypothetical protein predicted by Glimmer/Critica		35.2	'not assigned.unknown'
#N/A	Mtr.8161.1.S1_at	GENOTYPE	685	-2.15891	-1.46819	-0.0245544	0.4991	-0.19162	0.53135	-1.603	10.4163	hypothetical protein predicted by Glimmer/Critica		35.2	'not assigned.unknown'
#N/A	Mtr.8363.1.S1_at	GENOTYPE	686	-1.92803	-1.69107	0.722119	0.67562	0.43866	0.86914	-1.78101	8.39733	hypothetical protein predicted by Glimmer/Critica		35.2	'not assigned.unknown'
#N/A	Mtr.45206.1.S1_x_at	GENOTYPE	687	-2.17177	-2.60843	0.149785	0.55276	0.98942	0.66458	-1.65698	3.92765	UDP-glucoronosyl/UDP-glucosyl transferase family protein		26.2	'misc.UDP glucosyl and glucoronyl transferases'
Medtr7g013810.1	Mtr.5715.1.S1_at	GENOTYPE	688	-2.26661	-2.76793	0.59373	0.35194	0.85326	0.46134	-2.399	3.24224	glycosyl hydrolase family 81 protein		20.1	'stress.biotic'
Medtr2g025640.1	Mtr.37646.1.S1_at	GENOTYPE	689	-2.34795	-2.8707	0.711348	0.31029	0.83303	0.21752	-2.84178	3.14471	fumarylacetoacetate hydrolase		13.2.6.2	'amino acid metabolism.degradation.aromatic aa.tyrosine'
Medtr7g073280.1	Mtr.10188.1.S1_x_at	GENOTYPE	690	-2.32917	-2.77372	0.166173	0.66718	1.11173	0.02595	-2.46939	3.78577	hypothetical protein predicted by Glimmer/Critica		35.2	'not assigned.unknown'
Medtr7g091890.2	Mtr.41760.1.S1_at	GENOTYPE	691	-2.39308	-2.64411	0.296703	0.74431	0.99535	-0.13787	-2.82766	8.52767	calcium-dependent protein kinase 19 (CDPK19)		30.3	'signalling.calcium'
Medtr7g073280.1	Mtr.10188.1.S1_at	GENOTYPE	692	-2.73144	-3.26432	0.0568953	0.66064	1.19352	-0.00962	-2.79796	3.3396	hypothetical protein predicted by Glimmer/Critica		35.2	'not assigned.unknown'
Medtr8g098325.1	Mtr.9405.1.S1_at	GENOTYPE	693	-2.19677	-3.2368	0.184679	0.14385	1.18389	0.1857	-2.19575	3.09068	GMP synthase		23.1.2.31	'nucleotide metabolism.synthesis.purine.GMP synthetase'
Medtr7g024390.1	Mtr.51543.1.S1_s_at	GENOTYPE	694	-2.15479	-2.84249	0.0163769	0.44186	1.12956	0.21919	-1.95198	3.98781	Heat shock cognate 70 kDa protein 3 Short=Hsc70.3;		20.2.1	'stress.abiotic.heat'
#N/A	Mtr.46680.1.S1_s_at	GENOTYPE	695	-2.15357	-2.49678	-0.0837021	0.27206	0.61527	0.15886	-1.91101	3.59857	hypothetical protein predicted by Glimmer/Critica		35.2	'not assigned.unknown'
Medtr1g100767.1	Mtr.6347.1.S1_at	GENOTYPE	696	-2.08275	-2.35152	0.0108409	0.38497	0.65373	-0.16088	-2.25448	3.62757	expressed protein		35.2	'not assigned.unknown'
Medtr4g078780.1	Mtr.26164.1.S1_at	GENOTYPE	697	-2.09623	-2.25636	0.142376	0.19049	0.35062	-0.1279	-2.36651	3.13352	26S proteasome non-ATPase regulatory subunit 2 AltName: Full=26S proteasome regulatory subunit RPN1; AltName: Full=26S proteasome regulatory subunit S2; AltName: Full=26S proteasome subunit p97;		29.5.11.20	'protein.degradation.ubiquitin.proteasom'
#N/A	Mtr.42847.1.S1_at	GENOTYPE	698	-2.62991	-2.29273	0	0.6395	0.30232	-0.13874	-2.6045	11.1206	contains EST D25010(R2935)		13.1.2.2	'amino acid metabolism.synthesis.glutamate family.proline'
Medtr3g092060.1	Mtr.9440.1.S1_at	GENOTYPE	699	-2.53831	-1.75235	0.157754	1.17371	0.38775	0.16815	-2.52792	5.57444	Probable mitochondrial chaperone bcs1 AltName: Full=BCS1-like protein;		29.5.9	'protein.degradation.AAA type'
Medtr2g026180.3	Mtr.32250.1.S1_s_at	GENOTYPE	700	-2.63875	-2.24088	0.752476	0.9414	0.54353	0.47831	-2.91292	5.67089	Uncharacterized RNA-binding protein C660.15		27.4	'RNA.RNA binding'
Medtr4g070270.1	Mtr.41384.1.S1_s_at	GENOTYPE	701	-3.10917	-3.22733	0.406776	0.94468	1.06285	0.43572	-3.08023	6.38716	3-ketoacyl-CoA synthase 4 Short=KCS-4; EC=2.3.1.-; AltName: Full=Very long-chain fatty acid condensing enzyme 4; Short=VLCFA condensing enzyme 4;		11.1.10	'lipid metabolism.FA synthesis and FA elongation.beta ketoacyl CoA synthase'
Medtr1g096910.1	Mtr.43055.1.S1_s_at	GENOTYPE	702	-3.07777	-3.49884	-0.130935	0.41517	0.83624	-0.22652	-3.17336	5.90316	Sucrose transport protein SUC5 AltName: Full=Sucrose permease 5; AltName: Full=Sucrose-proton symporter 5;		34.2.1	'transport.sugars.sucrose'
Medtr2g049420.1	Mtr.32235.1.S1_at	GENOTYPE	703	-2.94993	-3.00723	-0.0186161	0.20544	0.26275	-0.21823	-3.14955	4.00114	expressed protein		35.2	'not assigned.unknown'
Medtr5g072020.1	Mtr.33771.1.S1_s_at	GENOTYPE	704	-2.79171	-3.01685	0.436727	0.13465	0.35979	-0.13741	-3.36584	6.59777	hypothetical protein predicted by Glimmer/Critica		35.2	'not assigned.unknown'
Medtr3g104270.1	Mtr.42026.1.S1_at	GENOTYPE	705	-2.87172	0	0.606487	-0.02699	0.51809	0.02484	-3.45336	5.89437	KH domain-containing protein		35.1	'not assigned.no ontology'
Medtr2g035405.2	Mtr.10854.1.S1_at	GENOTYPE	706	-2.17494	-0.818862	-0.627407	0.75898	-0.59709	-1.31342	-2.86095	5.61979	N-carbamyl-L-amino acid amidohydrolase		29.5	'protein.degradation'
Medtr6g477860.1	Mtr.40391.1.S1_at	GENOTYPE	707	-2.09464	-1.12301	-0.446203	0.23463	-0.737	-1.40261	-3.05104	9.09576	Myb-like protein G		27.3.26	'RNA.regulation of transcription.MYB-related transcription factor family'
#N/A	Mtr.45242.1.S1_at	GENOTYPE	708	-1.72618	-0.780628	0.100503	0.22467	-0.72089	-0.942	-2.76869	8.61934	transducin family protein / WD-40 repeat family protein		35.1	'not assigned.no ontology'
#N/A	Mtr.9205.1.S1_at	GENOTYPE	709	-2.41321	-1.49745	0.236984	0.30816	-0.6076	-0.24778	-2.89797	4.36392	expressed protein		35.2	'not assigned.unknown'
Medtr1g060890.1	Mtr.44743.1.S1_at	GENOTYPE	710	-2.19556	-0.797538	-0.132424	0.4767	-0.92132	-0.59394	-2.65707	3.86245	expressed protein		35.2	'not assigned.unknown'
Medtr6g016375.1	Mtr.20751.1.S1_at	GENOTYPE	711	-2.28606	-1.80984	-0.630425	0.20517	-0.27105	-0.88371	-2.53934	7.57229	Ocs element-binding factor 1 Short=OCSBF-1;		27.3.35	'RNA.regulation of transcription.bZIP transcription factor family'
Medtr7g058520.1	Mtr.4418.1.S1_at	GENOTYPE	712	-2.61583	-2.52896	0.124314	0.20604	0.11916	-0.1017	-2.84185	4.43642	membrane protein		35.1	'not assigned.no ontology'
Medtr8g085600.1	Mtr.26065.1.S1_s_at	GENOTYPE	713	-2.75877	-2.62839	0.184815	0.29928	0.16891	0.16688	-2.7767	4.09969	hypothetical protein predicted by Glimmer/Critica		35.2	'not assigned.unknown'
Medtr8g446930.1	Mtr.2152.1.S1_s_at	GENOTYPE	714	-2.89584	-2.97174	-0.000759426	-0.01169	0.06422	0.09949	-2.79559	3.34736	hypothetical protein predicted by Glimmer/Critica		35.2	'not assigned.unknown'
Medtr7g013840.1	Mtr.42118.1.S1_at	GENOTYPE	715	-2.76663	-2.78183	0.15592	-0.09169	-0.07649	0.16452	-2.75803	3.7507	Putative G3BP-like protein		29.3.1	'protein.targeting.nucleus'
#N/A	Mtr.11353.1.S1_at	GENOTYPE	716	-2.42496	-2.8766	0.814174	-0.29904	0.1526	0.12183	-3.1173	6.55006	Histone deacetylase 19 Short=HD; Short=AtHD1; EC=3.5.1.98;		27.3.55	'RNA.regulation of transcription.HDA'
Medtr5g026260.1	Mtr.9665.1.S1_at	GENOTYPE	717	-2.56912	-2.78829	0.41671	-0.16705	0.05212	-0.23403	-3.21986	3.74931	hypothetical protein predicted by Glimmer/Critica		35.2	'not assigned.unknown'
Medtr3g107280.1	Mtr.32193.1.S1_s_at	GENOTYPE	718	-2.4245	-2.30993	0.35023	-0.16984	-0.28441	-0.2596	-3.03434	5.19065	EIN3-binding F-box protein 1 AltName: Full=F-box/LRR-repeat protein 6;		29.5.11.4.3.2	'protein.degradation.ubiquitin.E3.SCF.FBOX'
Medtr5g077540.1	Mtr.7208.1.S1_s_at	GENOTYPE	719	-2.58359	-2.76384	-0.0628335	-0.29663	-0.11639	-0.28013	-2.80089	3.83413	ALG6, ALG8 glycosyltransferase family protein		26.2	'misc.UDP glucosyl and glucoronyl transferases'
Medtr4g130900.1	Mtr.1230.1.S1_s_at	GENOTYPE	720	-2.60825	-2.58152	0.0374977	-0.09283	-0.11956	-0.15412	-2.79986	4.26423	hypothetical protein predicted by Glimmer/Critica		35.2	'not assigned.unknown'
Medtr2g078450.2	Mtr.29334.1.S1_s_at	GENOTYPE	721	-2.53554	-2.60693	0.00428147	-0.09208	-0.0207	-0.26698	-2.8068	4.74293	hypothetical protein predicted by Glimmer/Critica		35.2	'not assigned.unknown'
Medtr8g103240.1	Mtr.38981.1.S1_at	GENOTYPE	722	-2.54551	-2.59435	0.217103	-0.04872	0.00012	-0.17527	-2.93788	3.49533	cyclin-dependent kinase-activating kinase 1At / CDK-activating kinase 1At (CAK1)	CDKF;1	29.4	'protein.postranslational modification'
Medtr6g083940.1	Mtr.21925.1.S1_s_at	GENOTYPE	723	-2.65126	-2.24502	-0.29592	0.09638	-0.30986	-0.42172	-2.77706	3.81098	hypothetical protein predicted by Glimmer/Critica		35.2	'not assigned.unknown'
Medtr7g065080.2	Mtr.2675.1.S1_s_at	GENOTYPE	724	-2.29034	-1.97525	-0.131499	-5e-05	-0.31514	-0.56777	-2.72661	4.57387	Putative peptide transporter PTR3-B		34.13	'transport.peptides and oligopeptides'
Medtr7g096350.2	Mtr.45066.1.S1_at	GENOTYPE	725	-2.08306	-2.23283	0.39789	-0.07938	0.07039	-0.21722	-2.69818	5.28618	hypothetical protein predicted by Glimmer/Critica		35.2	'not assigned.unknown'
Medtr1g012540.1	Mtr.33055.1.S1_at	GENOTYPE	726	-2.1247	-2.18977	0.280993	0.10642	0.17149	-0.25616	-2.66186	3.73222	N-acetyl-gamma-glutamyl-phosphate reductase		13.1.3.6.1.2	'amino acid metabolism.synthesis.aspartate family.misc.homoserine.aspartate semialdehyde dehydrogenase'
Medtr7g074140.1	Mtr.44751.1.S1_at	GENOTYPE	727	-2.38569	-2.52837	0.204362	0.11039	0.25307	-0.1244	-2.71445	5.31644	hypothetical protein predicted by Glimmer/Critica		35.2	'not assigned.unknown'
Medtr2g008440.1	Mtr.31511.1.S1_at	GENOTYPE	728	-2.40864	-2.83217	0.00759936	-0.16041	0.26312	-0.26128	-2.67751	4.03671	F-box/Kelch-repeat protein At1g22040		29.5.11.4.3.2	'protein.degradation.ubiquitin.E3.SCF.FBOX'
Medtr1g018790.1	Mtr.44626.1.S1_s_at	GENOTYPE	729	-2.2728	-2.75879	-0.273884	-0.28787	0.19811	-0.52999	-2.52891	4.90114	Putative F-box protein At1g47056		29.5.11.4.3.2	'protein.degradation.ubiquitin.E3.SCF.FBOX'
Medtr1g054355.1	Mtr.10148.1.S1_at	GENOTYPE	730	-2.19395	-2.66677	0.153124	-0.19298	0.27984	-0.4731	-2.82017	3.76987	expressed protein		35.2	'not assigned.unknown'
Medtr1g093280.1	Mtr.41723.1.S1_at	GENOTYPE	731	-2.03214	-2.3136	0.240399	-0.08919	0.19226	-0.63381	-2.90635	4.70181	expressed protein		34.14	'transport.unspecified cations'
Medtr7g112740.2	Mtr.42954.1.S1_at	GENOTYPE	732	-2.15349	-2.34243	0.303213	-0.08166	0.10727	-0.5433	-3.00001	4.05048	zinc finger (C3HC4-type RING finger) family protein		29.5.11.4.2	'protein.degradation.ubiquitin.E3.RING'
Medtr3g010170.1	Mtr.45556.1.S1_at	GENOTYPE	733	-1.99882	-2.24496	0.00771659	-0.02054	0.22561	-0.724	-2.73054	6.81875	Actin-related protein 8 AltName: Full=F-box protein ARP8;		31.1	'cell.organisation'
Medtr4g035310.2	Mtr.47453.1.S1_at	GENOTYPE	734	-1.92371	-2.29667	-0.0015084	-0.13097	0.24199	-0.81192	-2.73413	5.19091	hypothetical protein predicted by Glimmer/Critica		35.2	'not assigned.unknown'
Medtr7g030030.1	Mtr.41950.1.S1_at	GENOTYPE	735	-2.34437	0	0	0.01123	-0.70506	-0.29235	-2.17887	3.68948	Protein NAP1, chloroplastic AltName: Full=Non-intrinsic ABC protein 1; Short=Protein ABC1; AltName: Full=Protein LONG AFTER FAR-RED 6; AltName: Full=Plastid sufB-like protein; Flags: Precursor;		29.8	'protein assembly and cofactor ligation'
Medtr2g097463.1	Mtr.44228.1.S1_at	GENOTYPE	736	-2.37089	-1.49732	0.0212632	0.1401	-0.73346	-0.019	-2.41115	3.52796	hypothetical protein predicted by Glimmer/Critica	Scarecrow-like protein 9	35.2	'not assigned.unknown'
Medtr7g076700.1	Mtr.14720.1.S1_at	GENOTYPE	737	-2.38168	0	-0.0182222	-0.01974	-0.62075	-0.04011	-2.40357	3.15271	K+ efflux antiporter, putative (KEA1)		35.2	'not assigned.unknown'
Medtr2g009220.1	Mtr.2057.1.S1_s_at	GENOTYPE	738	-2.38822	-1.87918	-0.0150769	-0.02176	-0.53081	-0.05011	-2.42325	3.24948	2-oxoglutarate/malate translocator, chloroplastic Flags: Precursor;	Dicarboxylate transporter	34.9	'transport.metabolite transporters at the mitochondrial membrane'
Medtr3g117080.2	Mtr.40343.1.S1_s_at	GENOTYPE	739	-2.35009	-2.1493	0.287068	-0.21065	-0.41144	0.17534	-2.46181	3.45747	Bifunctional dihydrofolate reductase-thymidylate synthase Short=DHFR-TS; Includes: RecName: Full=Dihydrofolate reductase; EC=1.5.1.3; Includes: RecName: Full=Thymidylate synthase; EC=2.1.1.45;		25	'C1-metabolism'
Medtr5g020600.1	Mtr.7066.1.S1_at	GENOTYPE	740	-2.50083	-2.44775	0.120302	-0.45575	-0.50883	-0.04514	-2.66628	4.0218	Laccase-11 EC=1.10.3.2; AltName: Full=Benzenediol:oxygen oxidoreductase 11; AltName: Full=Urishiol oxidase 11; AltName: Full=Diphenol oxidase 11; Flags: Precursor;		16.10	'secondary metabolism.simple phenols'
Medtr8g086260.4	Mtr.13395.1.S1_at	GENOTYPE	741	-2.17405	-2.06703	-0.103642	-0.17853	-0.28554	-0.46519	-2.53559	3.608	expressed protein		35.2	'not assigned.unknown'
Medtr1g009650.1	Mtr.11537.1.S1_at	GENOTYPE	742	-2.17946	0	0.0874097	-0.32677	-0.40242	-0.37607	-2.64294	3.25041	pentatricopeptide (PPR) repeat/CBS domain-containing protein		35.1.5	'not assigned.no ontology.pentatricopeptide (PPR) repeat-containing protein'
Medtr4g077650.4	Mtr.33256.1.S1_at	GENOTYPE	743	-2.13325	-1.93215	0.0199973	-0.3195	-0.5206	-0.26164	-2.41489	3.38391	expressed protein		35.2	'not assigned.unknown'
Medtr1g010210.1	Mtr.27209.1.S1_at	GENOTYPE	744	-2.31807	0	0	-0.32438	-0.23308	-0.18292	-2.40846	4.84733	expressed protein		35.2	'not assigned.unknown'
Medtr5g005160.1	Mtr.38963.1.S1_at	GENOTYPE	745	-2.3811	-2.03179	-0.227707	-0.00262	-0.35193	-0.23367	-2.38706	3.19377	amino acid permease family protein		34.3	'transport.amino acids'
Medtr8g099770.1	Mtr.12979.1.S1_at	GENOTYPE	746	-2.15676	-1.8714	0.707911	0.17744	-0.10792	0.32485	-2.53982	3.40819	Putative serine/threonine-protein kinase At1g54610 EC=2.7.11.1;		29.4	'protein.postranslational modification'
Medtr4g030900.1	Mtr.11273.1.S1_at	GENOTYPE	747	-2.08729	-2.00103	0.0657613	0.01823	-0.06803	-0.22383	-2.37689	3.79345	Probable anion transporter 5 Flags: Precursor;		35.1	'not assigned.no ontology'
Medtr2g024310.2	Mtr.42363.1.S1_at	GENOTYPE	748	-2.21349	0	-0.00986404	0.12478	0.06536	-0.00709	-2.21072	3.31459	malonyl-CoA decarboxylase family protein		11.1.20	'lipid metabolism.FA synthesis and FA elongation.MCD'
Medtr3g099090.1	Mtr.41789.1.S1_at	GENOTYPE	749	-2.22375	-2.26312	0.055616	0.043	0.08237	0.03602	-2.24334	3.05831	F-box/LRR-repeat protein At5g63520		29.5.11.4.3.2	'protein.degradation.ubiquitin.E3.SCF.FBOX'
Medtr8g096140.1	Mtr.38587.1.S1_at	GENOTYPE	750	-2.05891	0	0.0332527	-0.04277	-0.36976	-0.1113	-2.20346	2.6628	exostosin family protein		26.2	'misc.UDP glucosyl and glucoronyl transferases'
Medtr6g033000.1	Mtr.42784.1.S1_at	GENOTYPE	751	-2.23667	-1.97859	0.00584403	0.00079	-0.25729	-0.01124	-2.25376	2.8832	apyrase (APY1)		23.2	'nucleotide metabolism.degradation'
Medtr7g031900.1	Mtr.9476.1.S1_s_at	GENOTYPE	752	-2.1169	-2.11321	0.137285	-0.19815	-0.20185	0.05969	-2.1945	4.41978	Uncharacterized membrane protein At3g27390		35.2	'not assigned.unknown'
Medtr8g102930.2	Mtr.32261.1.S1_at	GENOTYPE	753	-2.01349	-1.57852	0.0293353	0.156	-0.27896	0.05473	-1.98809	3.42357	casein kinase, putative		29.4	'protein.postranslational modification'
Medtr1g096410.3	Mtr.31089.1.S1_at	GENOTYPE	754	-1.99678	-1.71824	0.0563732	0.29161	0.01307	0.02381	-2.02934	4.5343	contains ESTs C26344(C12141),AU100704(C12141) similar to Arabidopsis thaliana chromosome 1,At1g65280 unknown protein		20.2.1	'stress.abiotic.heat'
#N/A	Mtr.31482.1.S1_s_at	GENOTYPE	755	-1.99396	-1.16351	0.142425	0.61311	-0.21735	-0.06902	-2.20541	12.0356	expressed protein		35.2	'not assigned.unknown'
#N/A	Mtr.7014.1.S1_at	GENOTYPE	756	-2.32609	-1.61675	-0.0228051	0.5143	-0.19504	0.17027	-2.13301	6.59123	Peptide transporter PTR2 AltName: Full=Histidine-transporting protein;		34.13	'transport.peptides and oligopeptides'
Medtr2g094160.2	Mtr.33746.1.S1_s_at	GENOTYPE	757	-2.56602	-1.64546	-0.215496	0.56104	-0.35952	0.21798	-2.13254	4.43104	GcpE protein		16.1.1.6	'secondary metabolism.isoprenoids.non-mevalonate pathway.HDS'
#N/A	Mtr.27192.1.S1_x_at	GENOTYPE	758	-1.22989	-0.753262	0.7935	0.23307	-0.24355	-0.31884	-2.34222	4.5365	Sucrose synthase EC=2.4.1.13; AltName: Full=Sucrose-UDP glucosyltransferase;		35.2	'not assigned.unknown'
Medtr1g007380.1	Mtr.43202.1.S1_at	GENOTYPE	759	-1.35358	-0.814987	0.956657	0.43761	-0.10098	0.04899	-2.26125	12.0677	amino acid permease, putative		34.3	'transport.amino acids'
Medtr5g021580.1	Mtr.41960.1.S1_at	GENOTYPE	760	-1.84132	-1.15432	0.160812	0.32817	-0.35883	-0.56576	-2.5679	10.2819	Putative salt tolerance-like protein At1g78600		27.3.7	'RNA.regulation of transcription.C2C2(Zn) CO-like, Constans-like zinc finger family'
Medtr1g094155.1	Mtr.9162.1.S1_at	GENOTYPE	761	-1.58308	-1.21706	0.416786	0.11002	-0.25599	-0.47058	-2.47044	7.33524	serine carboxypeptidase (CBP1), putative		29.5.5	'protein.degradation.serine protease'
#N/A	Mtr.42977.1.S1_x_at	GENOTYPE	762	-1.4309	-1.33448	0.478505	0.18232	0.0859	-0.71001	-2.61941	5.29254	adenosylmethionine decarboxylase family protein		22.1.2	'polyamine metabolism.synthesis.SAM decarboxylase'
#N/A	Mtr.38737.1.S1_at	GENOTYPE	763	-1.37629	-1.43943	0.25123	0.05663	0.11978	-0.91574	-2.54326	6.99475	Probable protein phosphatase 2C homolog 1 EC=3.1.3.16;		29.4	'protein.postranslational modification'
Medtr1g021835.1	Mtr.33331.1.S1_s_at	GENOTYPE	764	-1.38634	-0.827601	0.167231	0.37147	-0.18728	-0.98069	-2.53427	5.91301	LIM and UIM domain-containing At1g19270		35.2	'not assigned.unknown'
Medtr7g079680.2	Mtr.14781.1.S1_at	GENOTYPE	765	-1.65348	-1.74409	0.16569	0.29023	0.38084	-0.6684	-2.48757	8.03752	hypothetical protein similar to Arabidopsis thaliana, T8F5.10		35.1	'not assigned.no ontology'
Medtr6g463340.1	Mtr.42327.1.S1_at	GENOTYPE	766	-1.26598	-1.65084	0.755956	0.23042	0.61528	-0.48706	-2.50899	8.58392	protease-associated (PA) domain-containing protein		29.5	'protein.degradation'
Medtr5g042920.1	Mtr.42428.1.S1_at	GENOTYPE	767	-1.3812	-1.76747	0.619079	0.28974	0.67601	-0.34191	-2.34219	4.94393	Probable WRKY transcription factor 4 AltName: Full=WRKY DNA-binding protein 4;	WRKY4	27.3.32	'RNA.regulation of transcription.WRKY domain transcription factor family'
Medtr4g119900.2	Mtr.41838.1.S1_at	GENOTYPE	768	-1.58147	-2.24799	0.564211	-0.01478	0.65175	-0.3311	-2.47678	3.98421	Probable histone-arginine methyltransferase CARM1A EC=2.1.1.125; EC=2.1.1.-; AltName: Full=Protein arginine N-methyltransferase 4A;		26.6	'misc.O- methyl transferases'
Medtr8g072310.1	Mtr.12850.1.S1_at	GENOTYPE	769	-1.50553	-2.01841	0.406944	-0.1079	0.40497	-0.38424	-2.29672	4.30765	expressed protein		35.2	'not assigned.unknown'
Medtr4g074640.1	Mtr.6990.1.S1_s_at	GENOTYPE	770	-1.49005	-1.63632	0.47409	0.07519	0.22146	-0.37929	-2.34344	5.05676	aminoacyl-tRNA synthetase family protein		29.1	'protein.aa activation'
#N/A	Mtr.11623.1.S1_at	GENOTYPE	771	-1.71752	-1.83122	0.00338133	0.07198	0.18568	-0.55368	-2.27458	4.34493	expressed protein		35.2	'not assigned.unknown'
Medtr3g051270.1	Mtr.9116.1.S1_at	GENOTYPE	772	-1.73182	-2.20681	0.1805	-0.17437	0.30062	-0.46151	-2.37383	4.88287	expressed protein		35.2	'not assigned.unknown'
Medtr2g060550.2	Mtr.6891.1.S1_at	GENOTYPE	773	-1.81864	-2.39961	0.483129	-0.1426	0.43838	-0.26355	-2.56532	5.04387	monooxygenase family protein		35.2	'not assigned.unknown'
Medtr7g075170.1	Mtr.41914.1.S1_at	GENOTYPE	774	-1.76124	-2.40992	0.50541	-0.39217	0.25652	-0.25174	-2.51838	3.17706	zinc finger protein-related		27.3.99	'RNA.regulation of transcription.unclassified'
Medtr5g081870.1	Mtr.43960.1.S1_at	GENOTYPE	775	-1.91203	-2.46214	-0.27691	-0.20996	0.34015	-0.3318	-1.96692	2.97816	Coronatine-insensitive protein 1 AltName: Full=F-box/LRR-repeat protein 2; Short=AtFBL2; Short=AtCOI1; AltName: Full=COI-1;	COI1 JA-receptor	29.5.11.4.3.2	'protein.degradation.ubiquitin.E3.SCF.FBOX'
#N/A	Mtr.44150.1.S1_at	GENOTYPE	776	-1.93075	-2.75165	-0.0664721	-0.32567	0.49523	-0.34679	-2.21107	4.55541	Myristoyl-acyl carrier protein thioesterase, chloroplastic EC=3.1.2.-; AltName: Full=16:0-acyl-carrier protein thioesterase; Short=16:0-ACP thioesterase; AltName: Full=Acyl-[acyl-carrier-protein] hydrolase; AltName: Full=PATE; Flags: Precursor;		11.1.7	'lipid metabolism.FA synthesis and FA elongation.ACP thioesterase'
#N/A	Mtr.13724.1.S1_at	GENOTYPE	777	-1.95998	-2.48688	0	-0.18875	0.33815	-0.27249	-2.32364	4.76159	hypothetical protein predicted by Glimmer/Critica		35.2	'not assigned.unknown'
#N/A	Mtr.32768.1.S1_at	GENOTYPE	778	-1.83638	-2.08132	-0.0880831	0.14646	0.3914	-0.33073	-2.07902	4.09719	E3 ubiquitin-protein ligase synoviolin EC=6.3.2.-; AltName: Full=Synovial apoptosis inhibitor 1; Flags: Precursor;		29.5.11.4.2	'protein.degradation.ubiquitin.E3.RING'
Medtr1g094980.1	Mtr.35017.1.S1_at	GENOTYPE	779	-1.92428	-2.39286	0.117835	-0.00185	0.46673	-0.1966	-2.23871	4.0711	phosphoglucomutase/phosphomannomutase family protein		4.2	'glycolysis.PGM'
Medtr2g013260.1	Mtr.49249.1.S1_s_at	GENOTYPE	780	-1.50816	-1.24733	1.19976	-0.14737	-0.4082	-0.43019	-3.13811	9.16485	dihydroflavonol 4-reductase family / dihydrokaempferol 4-reductase family		16.8.3	'secondary metabolism.flavonoids.dihydroflavonols'
Medtr2g072840.3	Mtr.43879.1.S1_at	GENOTYPE	781	-1.82453	-1.3525	0.526843	-0.02857	-0.50059	-0.72049	-3.07186	4.00628	Mitogen-activated protein kinase 18 Short=MAP kinase 18; Short=AtMPK18; EC=2.7.11.24;		30.6	'signalling.MAP kinases'
#N/A	Mtr.48088.1.S1_at	GENOTYPE	782	-1.67394	-1.59835	0.655529	-0.15665	-0.23224	-0.84312	-3.1726	7.80677	zinc finger (DHHC type) family protein		27.3.99	'RNA.regulation of transcription.unclassified'
#N/A	Mtr.41027.1.S1_at	GENOTYPE	783	-1.72589	-1.49124	0.586237	0.09313	-0.14152	-0.9724	-3.28453	6.77376	Heparanase-like protein 1 EC=3.2.-.-; Flags: Precursor;		35.1	'not assigned.no ontology'
Medtr4g067340.1	Mtr.7424.1.S1_at	GENOTYPE	784	-1.88992	-1.79354	0.0735474	-0.19266	-0.28904	-0.99208	-2.95555	5.37453	hypothetical protein similar to Arabidopsis thaliana chromosome 3,At3g59520		35.1	'not assigned.no ontology'
Medtr8g089815.2	Mtr.13936.1.S1_at	GENOTYPE	785	-2.08114	-2.01446	0.0540357	-0.23542	-0.30209	-0.83682	-2.97199	3.85985	expressed protein		35.2	'not assigned.unknown'
#N/A	Mtr.3260.1.S1_at	GENOTYPE	786	-2.15056	-2.33863	-0.0583113	-0.2544	-0.06633	-0.81106	-2.90331	4.01509	hypothetical protein predicted by Glimmer/Critica		35.2	'not assigned.unknown'
Medtr4g119980.1	Mtr.38103.1.S1_s_at	GENOTYPE	787	-2.01403	-1.77137	-0.0267342	-0.01561	-0.25827	-0.76772	-2.75501	4.40918	Kinesin-like protein KIF2C AltName: Full=Mitotic centromere-associated kinesin; Short=MCAK;		31.1	'cell.organisation'
Medtr2g105270.4	Mtr.40641.1.S1_at	GENOTYPE	788	-1.86116	-1.93203	0.0927518	-0.16554	-0.09467	-0.88961	-2.84352	4.50014	Auxin-induced protein X10A		17.2.3	'hormone metabolism.auxin.induced-regulated-responsive-activated'
Medtr2g088870.2	Mtr.44702.1.S1_at	GENOTYPE	789	-1.83898	-1.85288	0.19837	-0.04323	-0.02933	-0.83492	-2.87228	5.14323	SPX and EXS domain-containing protein 5		35.1	'not assigned.no ontology'
#N/A	Mtr.12590.1.S1_at	GENOTYPE	790	-1.85221	-2.17703	0.0192435	-0.33137	-0.00655	-0.97054	-2.842	7.10763	Zinc finger protein MAGPIE		27.3.11	'RNA.regulation of transcription.C2H2 zinc finger family'
#N/A	Mtr.41822.1.S1_at	GENOTYPE	791	-1.63875	-1.91778	0.212852	-0.40077	-0.12174	-0.96878	-2.82038	5.1399	expressed protein		28.1	'DNA.synthesis/chromatin structure'
Medtr1g085730.2	Mtr.39029.1.S1_at	GENOTYPE	792	-2.0738	-2.56171	-0.277718	-0.67177	-0.18387	-0.90275	-2.69883	4.79764	protoporphyrinogen oxidase		19.9	'tetrapyrrole synthesis.protoporphyrin IX oxidase'
Medtr3g072830.1	Mtr.9982.1.S1_at	GENOTYPE	793	-2.23401	-2.47976	-0.0867373	-0.63573	-0.38997	-0.77673	-2.924	3.65673	hypothetical protein predicted by Glimmer/Critica		35.2	'not assigned.unknown'
#N/A	Mtr.5382.1.S1_s_at	GENOTYPE	794	-2.0018	-2.12655	0.0232813	-0.62899	-0.50425	-0.82708	-2.85216	3.34307	CCR4-NOT transcription complex subunit 7 AltName: Full=CCR4-associated factor 1; Short=CAF-1; AltName: Full=BTG1-binding factor 1;		27.1.19	'RNA.processing.ribonucleases'
Medtr4g124980.1	Mtr.32521.1.S1_s_at	GENOTYPE	795	-1.91012	-1.82134	0.276391	-0.38199	-0.47077	-0.64254	-2.82906	3.60632	glycoside hydrolase family 28 protein / polygalacturonase (pectinase) family protein		10.6.3	'cell wall.degradation.pectate lyases and polygalacturonases'
Medtr8g005040.1	Mtr.31057.1.S1_s_at	GENOTYPE	796	-1.84405	-2.04168	0.593947	-0.48578	-0.28815	-0.55666	-2.99466	7.41853	expressed protein		35.2	'not assigned.unknown'
Medtr7g067080.1	Mtr.38208.1.S1_at	GENOTYPE	797	-1.98911	-2.46331	-0.261104	-0.61089	-0.13669	-0.67883	-2.40684	4.80161	myb family transcription factor		27.3.26	'RNA.regulation of transcription.MYB-related transcription factor family'
Medtr1g016340.1	Mtr.7429.1.S1_s_at	GENOTYPE	798	-2.05961	-2.02235	-0.194542	-0.16653	-0.20379	-0.65351	-2.51858	4.26248	F-box/FBD/LRR-repeat protein At1g13570		29.5.11.4.3.2	'protein.degradation.ubiquitin.E3.SCF.FBOX'
Medtr6g032870.1	Mtr.43738.1.S1_at	GENOTYPE	799	-1.98995	-2.16456	-0.0245034	-0.20442	-0.02981	-0.5071	-2.47255	5.47258	T-complex protein 1 subunit theta Short=TCP-1-theta; AltName: Full=CCT-theta;		29.6	'protein.folding'
Medtr4g073620.1	Mtr.44767.1.S1_at	GENOTYPE	800	-1.8604	-1.98491	-0.247346	-0.20744	-0.08293	-0.65999	-2.27304	4.84795	hypothetical protein predicted by Glimmer/Critica		35.2	'not assigned.unknown'
Medtr5g011440.3	Mtr.32879.1.S1_at	GENOTYPE	801	-1.71607	-1.85261	0.198905	-0.24392	-0.10738	-0.44242	-2.3574	3.79856	bile acid:sodium symporter family protein		34.14	'transport.unspecified cations'
#N/A	Mtr.37293.1.S1_x_at	GENOTYPE	802	-1.4261	-0.891488	0.464041	-0.17523	-0.70984	-0.37252	-2.26266	6.10021	hypothetical protein predicted by Glimmer/Critica		35.2	'not assigned.unknown'
#N/A	Mtr.43205.1.S1_at	GENOTYPE	803	-1.45175	-0.938806	0.283404	-0.1387	-0.65165	-0.54487	-2.28003	7.30294	hypothetical protein predicted by Glimmer/Critica		35.2	'not assigned.unknown'
Medtr4g128930.1	Mtr.44086.1.S1_at	GENOTYPE	804	-1.33526	-0.882221	0.11728	-0.10429	-0.55733	-0.6274	-2.07994	11.4445	Zinc finger protein CONSTANS-LIKE 4		27.3.7	'RNA.regulation of transcription.C2C2(Zn) CO-like, Constans-like zinc finger family'
#N/A	Mtr.37293.1.S1_at	GENOTYPE	805	-1.48783	-1.14532	-0.244832	-0.15142	-0.49394	-0.92706	-2.17006	5.44974	hypothetical protein predicted by Glimmer/Critica		35.2	'not assigned.unknown'
#N/A	Mtr.35595.1.S1_at	GENOTYPE	806	-1.49161	-1.32585	0.0401038	-0.20637	-0.37213	-0.63874	-2.17045	4.31513	hypothetical protein predicted by Glimmer/Critica		35.2	'not assigned.unknown'
Medtr1g092920.1	Mtr.28467.1.S1_s_at	GENOTYPE	807	-1.5585	-1.68341	0.0369441	-0.3429	-0.21799	-0.56063	-2.15608	3.67564	aspartyl aminopeptidase		29.5.4	'protein.degradation.aspartate protease'
Medtr6g088460.1	Mtr.33628.1.S1_at	GENOTYPE	808	-1.77465	-1.72225	-0.0416113	-0.31695	-0.36936	-0.68935	-2.42239	6.84574	expressed protein		35.2	'not assigned.unknown'
Medtr8g012320.1	Mtr.39660.1.S1_at	GENOTYPE	809	-1.55981	-1.28585	0.207183	-0.28134	-0.55531	-0.75453	-2.52153	4.42439	Probable xyloglucan glycosyltransferase 6 EC=2.4.1.-; AltName: Full=Cellulose synthase-like protein C6; Short=AtCslC6;		10.2	'cell wall.cellulose synthesis'
Medtr3g082750.2	Mtr.12624.1.S1_at	GENOTYPE	810	-1.57932	-1.16791	0.391111	-0.11633	-0.52774	-0.615	-2.58543	3.75635	Uncharacterized protein sll1770		35.1.1	'not assigned.no ontology.ABC1 family protein'
Medtr6g046940.1	Mtr.16894.1.S1_at	GENOTYPE	811	-1.48771	-0.819394	0.418955	-0.26828	-0.9366	-0.76093	-2.66759	4.61939	expressed protein		27.3.12	'RNA.regulation of transcription.C3H zinc finger family'
Medtr0110s0040.1	Mtr.5356.1.S1_s_at	GENOTYPE	812	-1.43295	-1.27388	0.80005	-0.55784	-0.71691	-0.61311	-2.84611	7.93412	glycosyl hydrolase family 1 protein		26.3	'misc.gluco-, galacto- and mannosidases'
Medtr4g127800.1	Mtr.11739.1.S1_s_at	GENOTYPE	813	-1.45776	-1.86732	0.310158	-0.80499	-0.39543	-0.74733	-2.51525	4.79288	homogentisate phytyltransferase		16.1.3.2	'secondary metabolism.isoprenoids.tocopherol biosynthesis.homogentisate phytyltransferase'
Medtr7g083030.2	Mtr.41929.1.S1_at	GENOTYPE	814	-1.61065	-1.82895	0.0690237	-0.70956	-0.49126	-0.8142	-2.49387	5.15658	phenylalanyl-tRNA synthetase class IIc family protein		29.1.20	'protein.aa activation.phenylalanine-tRNA ligase'
Medtr1g075880.1	Mtr.4291.1.S1_x_at	GENOTYPE	815	-1.68047	-1.65878	0.247433	-0.60399	-0.62568	-0.75907	-2.68697	4.14805	Serine/threonine-protein kinase 38-like EC=2.7.11.1; AltName: Full=NDR protein kinase; AltName: Full=Protein tricorner;		29.4	'protein.postranslational modification'
Medtr4g078230.1	Mtr.10163.1.S1_at	GENOTYPE	816	-1.63961	0	0.463347	-0.63085	-0.49509	-0.56544	-2.6684	4.1562	Mannan endo-1,4-beta-mannosidase 2 EC=3.2.1.78; AltName: Full=Beta-mannanase 2; AltName: Full=Endo-beta-1,4-mannanase 2; Short=AtMAN2; Flags: Precursor;		10.6.2	'cell wall.degradation.mannan-xylose-arabinose-fucose'
Medtr8g094730.2	Mtr.43622.1.S1_s_at	GENOTYPE	817	-1.7622	-1.74608	0.193373	-0.83008	-0.8462	-0.7149	-2.67047	3.17051	FAD-dependent pyridine nucleotide-disulphide oxidoreductase		9.2.3	'mitochondrial electron transport / ATP synthesis.NADH-DH.type II.mitochondrial'
Medtr2g103750.1	Mtr.15442.1.S1_at	GENOTYPE	818	-1.99715	-1.63943	-0.128089	-0.53146	-0.88918	-0.81676	-2.68583	7.95271	hypothetical protein predicted by Glimmer/Critica		35.2	'not assigned.unknown'
Medtr3g089055.2	Mtr.32119.1.S1_at	GENOTYPE	819	-1.84477	-1.69295	-0.0778864	-0.43608	-0.5879	-0.93655	-2.70343	3.40473	hypothetical protein predicted by Glimmer/Critica	SCL1; SCARECROW-like 1	35.2	'not assigned.unknown'
Medtr4g098800.1	Mtr.21006.1.S1_at	GENOTYPE	820	-1.03108	-0.920553	1.01499	-0.19731	-0.30784	-0.7371	-2.78317	12.2185	Peptide transporter PTR2 AltName: Full=Histidine-transporting protein;		34.13	'transport.peptides and oligopeptides'
Medtr2g026130.1	Mtr.41381.1.S1_s_at	GENOTYPE	821	-1.28931	-1.46198	-0.0784692	-0.5272	-0.35452	-1.22052	-2.43136	5.87727	armadillo/beta-catenin repeat family protein		35.1.3	'not assigned.no ontology.armadillo/beta-catenin repeat family protein'
Medtr3g111190.1	Mtr.43354.1.S1_at	GENOTYPE	822	-1.14807	-1.22112	0.00170386	-0.35888	-0.28583	-1.24926	-2.39904	7.50846	glutamyl-tRNA reductase 1 / GluTR (HEMA1)		19.2	'tetrapyrrole synthesis.glu-tRNA reductase'
Medtr8g096140.1	Mtr.1839.1.S1_at	GENOTYPE	823	-1.12834	-1.42612	0.472495	-0.41185	-0.11407	-0.99321	-2.59405	7.01209	exostosin family protein		26.2	'misc.UDP glucosyl and glucoronyl transferases'
Medtr4g107500.1	Mtr.29496.1.S1_at	GENOTYPE	824	-1.07241	-1.35197	0.240349	-0.38837	-0.10881	-1.14824	-2.461	4.23982	ATPase, plasma membrane-type, putative / proton pump, putative		34.1	'transport.p- and v-ATPases'
Medtr5g099170.1	Mtr.41499.1.S1_at	GENOTYPE	825	-1.00063	-1.1143	0.522664	-0.25244	-0.13877	-1.19425	-2.71755	5.54091	Uncharacterized calcium-binding protein C800.10c		30.3	'signalling.calcium'
Medtr4g094268.1	Mtr.42151.1.S1_at	GENOTYPE	826	-1.20473	-1.78923	-0.0221651	-0.37318	0.21131	-1.11326	-2.29582	4.83897	Probable mitochondrial saccharopine dehydrogenase At5g39410 Short=SDH; EC=1.5.1.9;		35.2	'not assigned.unknown'
Medtr2g018270.1	Mtr.11492.1.S1_at	GENOTYPE	827	-1.21198	-1.77772	-0.00276212	-0.3598	0.20594	-1.14723	-2.35645	7.47304	Bromodomain-containing protein C1450.02		27.3.52	'RNA.regulation of transcription.Global transcription factor group'
Medtr1g054100.1	Mtr.10330.1.S1_x_at	GENOTYPE	828	-1.24473	-1.92918	0.288132	-0.33677	0.34767	-0.97333	-2.50619	5.07728	hypothetical protein predicted by Glimmer/Critica		35.2	'not assigned.unknown'
Medtr8g100160.1	Mtr.14274.1.S1_at	GENOTYPE	829	-1.22509	-1.6686	0.120503	-0.12486	0.31865	-1.1404	-2.48599	6.16104	Meiosis protein mei2		31.2	'cell.division'
#N/A	Mtr.42977.1.S1_at	GENOTYPE	830	-1.04499	-1.06315	0.408473	0.09148	0.10963	-1.0042	-2.45767	5.33141	adenosylmethionine decarboxylase family protein		22.1.2	'polyamine metabolism.synthesis.SAM decarboxylase'
Medtr1g030300.1	Mtr.28536.1.S1_s_at	GENOTYPE	831	-1.02954	-1.25238	0.768228	-0.1664	0.05644	-0.79037	-2.58814	5.43417	Serine/threonine protein phosphatase 5 EC=3.1.3.16; AltName: Full=LePP5;		35.1.5	'not assigned.no ontology.pentatricopeptide (PPR) repeat-containing protein'
Medtr1g111910.1	Mtr.31604.1.S1_at	GENOTYPE	832	-1.06353	-1.4053	0.676071	-0.24314	0.09862	-0.96267	-2.70228	8.46608	Coatomer subunit delta-2 AltName: Full=Delta-coat protein 2; Short=Delta-COP 2;		31.4	'cell.vesicle transport'
Medtr5g092350.1	Mtr.31550.1.S1_at	GENOTYPE	833	-1.26519	-1.36365	0.190644	-0.17359	-0.07513	-0.87	-2.32583	4.56968	Probable disease resistance protein At1g52660		35.2	'not assigned.unknown'
Medtr6g074905.1	Mtr.42169.1.S1_at	GENOTYPE	834	-1.24874	-1.25783	0.34711	-0.23049	-0.2214	-0.66198	-2.25783	4.9451	protein kinase family protein		29.4	'protein.postranslational modification'
Medtr5g070090.1	Mtr.45291.1.S1_at	GENOTYPE	835	-1.25593	-1.02473	0.122187	-0.17955	-0.41075	-0.79492	-2.17304	10.6664	Anthocyanidin 3-O-glucosyltransferase 2 EC=2.4.1.115; AltName: Full=Flavonol 3-O-glucosyltransferase 2; AltName: Full=UDP-glucose flavonoid 3-O-glucosyltransferase 2; Flags: Fragment;		26.2	'misc.UDP glucosyl and glucoronyl transferases'
Medtr4g104260.1	Mtr.38428.1.S1_at	GENOTYPE	836	-1.03732	-0.882944	0.393623	-0.11231	-0.26668	-0.82306	-2.254	5.54051	Zinc finger CCCH domain-containing protein ZFN-like 5		35.2	'not assigned.unknown'
Medtr5g012210.1	Mtr.43441.1.S1_at	GENOTYPE	837	-1.12753	-0.887576	0.329366	0.0648	-0.17516	-0.76496	-2.22186	10.4643	adenine phosphoribosyltransferase, putative		23.3.1.1	'nucleotide metabolism.salvage.phosphoribosyltransferases.aprt'
Medtr4g078640.1	Mtr.26150.1.S1_x_at	GENOTYPE	838	-1.08169	-2.60008	0.491035	-0.91653	0.60186	-0.78211	-2.35484	4.83156	FtsJ-like methyltransferase family protein		27.3.67	'RNA.regulation of transcription.putative transcription regulator'
Medtr5g031790.2	Mtr.5588.1.S1_at	GENOTYPE	839	-1.11712	-2.29465	0.409365	-0.49429	0.68325	-0.98433	-2.51081	5.08984	eukaryotic translation initiation factor 2B family protein / eIF-2B family protein		29.2.3	'protein.synthesis.initiation'
Medtr4g087360.2	Mtr.42745.1.S1_at	GENOTYPE	840	-1.03697	-2.3566	0.593932	-0.74927	0.57036	-1.10652	-2.73743	4.3453	expressed protein		35.2	'not assigned.unknown'
Medtr6g032870.1	Mtr.43738.1.S1_s_at	GENOTYPE	841	-1.36622	-1.78293	0.671151	-0.24711	0.1696	-0.38732	-2.42469	4.61888	T-complex protein 1 subunit theta Short=TCP-1-theta; AltName: Full=CCT-theta;		29.6	'protein.folding'
Medtr7g088720.1	Mtr.42454.1.S1_s_at	GENOTYPE	842	-1.36806	-1.88076	0.64877	-0.4942	0.0185	-0.46148	-2.47831	6.08158	hypothetical protein		35.1.41	'not assigned.no ontology.hydroxyproline rich proteins'
Medtr4g075200.1	Mtr.39155.1.S1_s_at	GENOTYPE	843	-1.41761	-1.47084	0.809724	-0.24303	-0.18981	-0.39855	-2.62588	5.17505	Protein midA, mitochondrial AltName: Full=Mitochondrial dysfunction gene A; Flags: Precursor;		35.2	'not assigned.unknown'
Medtr1g034170.1	Mtr.44655.1.S1_at	GENOTYPE	844	-1.49921	-1.74676	0.413031	-0.50818	-0.26062	-0.74072	-2.65295	6.8525	expressed protein		35.2	'not assigned.unknown'
Medtr8g077195.2	Mtr.40623.1.S1_at	GENOTYPE	845	-1.36605	-1.49698	0.286875	-0.3517	-0.22077	-0.82947	-2.48239	9.17365	Tubby-like F-box protein 2 Short=AtTLP2;		29.5.11.4.3.2	'protein.degradation.ubiquitin.E3.SCF.FBOX'
Medtr5g061040.2	Mtr.38634.1.S1_at	GENOTYPE	846	-1.29585	-1.69834	0.409653	-0.44581	-0.04332	-0.86064	-2.56614	5.52632	expressed protein		35.2	'not assigned.unknown'
Medtr4g035310.2	Mtr.47454.1.S1_at	GENOTYPE	847	-1.16429	-1.66012	0.662036	-0.60077	-0.10495	-0.64748	-2.47381	5.06377	RNA-binding protein 24 AltName: Full=RNA-binding motif protein 24;		27.4	'RNA.RNA binding'
Medtr4g086150.1	Mtr.6065.1.S1_at	GENOTYPE	848	-1.38469	-2.03557	0.448258	-0.79117	-0.14029	-0.51843	-2.35138	4.0239	LAG1 longevity assurance homolog 2 Short=LAG1 homolog 2;		35.2	'not assigned.unknown'
Medtr3g107880.3	Mtr.11261.1.S1_at	GENOTYPE	849	-1.48689	-2.03626	0.513776	-0.73799	-0.18862	-0.49053	-2.4912	3.93119	protein phosphatase 2C, putative / PP2C, putative		29.4	'protein.postranslational modification'
Medtr1g102010.1	Mtr.12821.1.S1_s_at	GENOTYPE	850	-1.41926	-2.29073	0.566629	-0.90335	-0.03187	-0.65201	-2.6379	5.21969	phosphoglucomutase, cytoplasmic, putative / glucose phosphomutase, putative		4.2	'glycolysis.PGM'
Medtr5g069410.1	Mtr.13095.1.S1_at	GENOTYPE	851	-1.73308	-2.42976	0.222018	-0.83357	-0.1369	-0.71988	-2.67498	5.20711	expressed protein		35.2	'not assigned.unknown'
Medtr3g055990.1	Mtr.44298.1.S1_at	GENOTYPE	852	-1.68247	-2.10772	0.385012	-0.58053	-0.15528	-0.53829	-2.60577	5.67077	DAZ-associated protein 1 AltName: Full=Deleted in azoospermia-associated protein 1; AltName: Full=Proline-rich Vg1 mRNA-binding protein;		27.4	'RNA.RNA binding'
Medtr7g006260.1	Mtr.41508.1.S1_at	GENOTYPE	853	-1.60021	-2.15139	0.790015	-0.64501	-0.09382	-0.39002	-2.78025	3.65496	expressed protein		35.2	'not assigned.unknown'
Medtr8g102340.1	Mtr.7098.1.S1_at	GENOTYPE	854	-1.51719	-2.2329	0.0989027	-0.69776	0.01795	-0.56196	-2.17805	3.38218	Putative glucan endo-1,3-beta-glucosidase 13 EC=3.2.1.39; AltName: Full=(1->3)-beta-glucan endohydrolase 13; Short=(1->3)-beta-glucanase 13; AltName: Full=Beta-1,3-endoglucanase 13; Short=Beta-1,3-glucanase 13; Flags: Precursor;		26.4	'misc.beta 1,3 glucan hydrolases'
Medtr8g079820.1	Mtr.13320.1.S1_at	GENOTYPE	855	-1.51614	-2.23631	0.125153	-0.5927	0.12747	-0.71717	-2.35846	3.7921	transducin family protein / WD-40 repeat family protein		35.1	'not assigned.no ontology'
Medtr8g463890.1	Mtr.33096.1.S1_at	GENOTYPE	856	-1.50787	-2.60621	0.191125	-0.76733	0.331	-0.76801	-2.46701	5.62272	RNA-binding protein 24 AltName: Full=RNA-binding motif protein 24; AltName: Full=RNA-binding protein SEB-4;		27.4	'RNA.RNA binding'
Medtr1g054100.1	Mtr.10330.1.S1_at	GENOTYPE	857	-1.39271	-2.49655	0.261329	-0.58483	0.51901	-0.86822	-2.52226	4.22389	hypothetical protein predicted by Glimmer/Critica		35.2	'not assigned.unknown'
Medtr5g034820.1	Mtr.4361.1.S1_at	GENOTYPE	858	-1.76335	-2.90753	-0.0429174	-0.66474	0.47945	-0.41225	-2.13268	3.45576	threonyl-tRNA synthetase		29.1.3	'protein.aa activation.threonine-tRNA ligase'
Medtr2g019020.6	Mtr.45573.1.S1_at	GENOTYPE	859	-0.99743	-1.33885	0.298724	0.01058	0.352	-0.43322	-1.72937	5.69018	Multidrug resistance-associated protein 2 EC=3.6.3.44; AltName: Full=Glutathione S-conjugate-transporting ATPase 2; AltName: Full=ATP-energized glutathione S-conjugate pump 2;		34.16	'transport.ABC transporters and multidrug resistance systems'
Medtr6g033275.1	Mtr.33835.1.S1_at	GENOTYPE	860	-1.00897	-1.31981	0.52826	0.10332	0.41417	-0.4502	-1.98743	8.00813	phosphoglycerate/bisphosphoglycerate mutase family protein		35.1	'not assigned.no ontology'
Medtr7g058920.1	Mtr.48200.1.S1_at	GENOTYPE	861	-1.11031	-1.44946	0.557638	-0.09712	0.24203	-0.3373	-2.00525	4.69388	pantoate--beta-alanine ligase		18	'Co-factor and vitamine metabolism'
Medtr1g099110.1	Mtr.12021.1.S1_at	GENOTYPE	862	-1.12321	-1.36399	0.809475	0.05835	0.29913	-0.3346	-2.26728	5.98241	protein kinase family protein		29.4	'protein.postranslational modification'
Medtr4g081010.1	Mtr.37240.1.S1_s_at	GENOTYPE	863	-1.20807	-1.42944	0.444082	-0.02277	0.19861	-0.58962	-2.24177	12.1863	Ubiquitin		29.5.11.1	'protein.degradation.ubiquitin.ubiquitin'
Medtr3g048920.1	Mtr.12730.1.S1_at	GENOTYPE	864	-1.23563	-1.31425	0.185073	0.21126	0.28989	-0.68983	-2.11053	9.15701	citrate synthase, glyoxysomal, putative		6.1	'gluconeogenese/ glyoxylate cycle.citrate synthase'
Medtr4g078330.1	Mtr.41831.1.S1_at	GENOTYPE	865	-1.32366	-1.27544	0.442567	0.33985	0.29163	-0.35577	-2.122	4.34479	hypothetical protein predicted by Glimmer/Critica		35.2	'not assigned.unknown'
Medtr7g022310.1	Mtr.38325.1.S1_at	GENOTYPE	866	-1.31395	-1.46734	0.203682	0.29457	0.44795	-0.46001	-1.97764	9.52048	pyridoxal-dependent decarboxylase family protein		11.8.1	'lipid metabolism.'exotics' (steroids, squalene etc).sphingolipids'
Medtr8g469310.1	Mtr.39195.1.S1_at	GENOTYPE	867	-1.48318	-1.6487	0.162477	0.24892	0.41444	-0.46962	-2.11528	8.32667	Nitrate/chlorate transporter		34.13	'transport.peptides and oligopeptides'
Medtr2g005840.1	Mtr.8490.1.S1_at	GENOTYPE	868	-1.35424	-1.85029	0.274049	0.05368	0.54973	-0.51534	-2.14363	7.27465	hypothetical protein predicted by Glimmer/Critica		35.2	'not assigned.unknown'
Medtr4g093170.1	Mtr.50704.1.S1_s_at	GENOTYPE	869	-1.00857	-1.32912	0.457163	-0.12616	0.19439	-0.73387	-2.1996	9.40741	methylmalonate-semialdehyde dehydrogenase		16.4.2	'secondary metabolism.N misc.betaine'
Medtr2g007930.1	Mtr.10620.1.S1_s_at	GENOTYPE	870	-1.01164	-1.60386	0.583581	-0.31166	0.28055	-0.7407	-2.33592	8.56602	Tubby-like F-box protein 8 Short=OsTLP8; AltName: Full=Tubby-like F-box protein 1; Short=OsTLP1;		29.5.11.4.3.2	'protein.degradation.ubiquitin.E3.SCF.FBOX'
Medtr5g030570.1	Mtr.6126.1.S1_at	GENOTYPE	871	-1.16286	-1.73252	0.438185	-0.15815	0.41151	-0.71221	-2.31326	5.44265	VQ motif-containing protein		35.1	'not assigned.no ontology'
Medtr7g088980.6	Mtr.41464.1.S1_at	GENOTYPE	872	-1.38314	-1.82412	0	-0.26058	0.1804	-0.76282	-2.16299	5.50295	Cell division control protein 48 homolog B Short=AtCDC48b;		29.5.11.20	'protein.degradation.ubiquitin.proteasom'
Medtr8g073305.1	Mtr.35920.1.S1_s_at	GENOTYPE	873	-1.27626	-1.63444	-0.129226	-0.14129	0.21688	-0.80247	-1.9495	5.59655	hypothetical protein predicted by Glimmer/Critica		35.2	'not assigned.unknown'
Medtr7g110660.2	Mtr.5703.1.S1_at	GENOTYPE	874	-1.18255	-1.84066	-0.0539127	-0.33265	0.32546	-0.77147	-1.90011	4.2058	tRNA synthetase class II (G, H, P and S) family protein		29.1	'protein.aa activation'
#N/A	Mtr.5643.1.S1_s_at	GENOTYPE	875	-1.22007	-2.11017	0.498419	-0.48679	0.4033	-0.45344	-2.17193	3.63537	protein phosphatase 2C, putative / PP2C, putative		29.4	'protein.postranslational modification'
Medtr2g089340.1	Mtr.10270.1.S1_at	GENOTYPE	876	-1.39897	-2.35449	0.625254	-0.34613	0.60939	-0.32988	-2.3541	4.00707	dihydroxy-acid dehydratase		35.1	'not assigned.no ontology'
Medtr4g048220.3	Mtr.11764.1.S1_at	GENOTYPE	877	-1.3847	-2.36469	0.354024	-0.30865	0.67134	-0.53826	-2.27698	4.4115	NEDD8-activating enzyme E1 regulatory subunit AltName: Full=Auxin-resistance protein AXR1;		17.2.2	'hormone metabolism.auxin.signal transduction'
Medtr7g106650.1	Mtr.42833.1.S1_at	GENOTYPE	878	-1.19723	-2.2488	0.423391	-0.29487	0.7567	-0.60891	-2.22954	5.69944	transducin family protein / WD-40 repeat family protein		35.1	'not assigned.no ontology'
Medtr7g029290.2	Mtr.9802.1.S1_at	GENOTYPE	879	-1.33516	-2.37	0.109179	-0.1281	0.90674	-0.66781	-2.11214	6.57533	F-box/Kelch-repeat protein At3g27150		29.5.11.4.3.2	'protein.degradation.ubiquitin.E3.SCF.FBOX'
Medtr7g084010.1	Mtr.13435.1.S1_at	GENOTYPE	880	-1.23938	-2.38986	0.160232	-0.06761	1.08287	-0.56527	-1.96488	3.87558	glycosyl transferase family 29 protein / sialyltransferase family protein		29.7	'protein.glycosylation'
Medtr4g120470.1	Mtr.10875.1.S1_at	GENOTYPE	881	-1.02551	-2.27395	0.337085	-0.31709	0.93135	-0.63887	-2.00147	4.50608	Pumilio domain-containing protein KIAA0020 AltName: Full=HBV X-transactivated gene 5 protein; AltName: Full=Minor histocompatibility antigen HA-8; Short=HLA-HA8;		35.1.12	'not assigned.no ontology.pumilio/Puf RNA-binding domain-containing protein'
Medtr1g099000.1	Mtr.4477.1.S1_at	GENOTYPE	882	-1.02043	-1.92463	0.0994845	-0.30718	0.59701	-0.80911	-1.92903	5.19466	Eukaryotic translation initiation factor 5B Short=eIF-5B; AltName: Full=Translation initiation factor IF-2;		29.2.3	'protein.synthesis.initiation'
Medtr8g007295.2	Mtr.38817.1.S1_at	GENOTYPE	883	-1.09063	-1.83554	0.296966	-0.03462	0.71029	-1.09231	-2.47991	5.92321	lysyl-tRNA synthetase		29.1	'protein.aa activation'
Medtr1g023730.1	Mtr.43577.1.S1_s_at	GENOTYPE	884	-1.04871	-1.56092	0.366134	0.22651	0.73872	-1.17528	-2.59013	6.87652	cytochrome P450 family protein	CP45	26.10	'misc.cytochrome P450'
Medtr4g128600.1	Mtr.32221.1.S1_at	GENOTYPE	885	-1.65102	-2.31453	0.590331	-0.42762	0.23589	-0.64133	-2.88268	6.75025	calmodulin-binding protein		30.3	'signalling.calcium'
Medtr4g029440.1	Mtr.39652.1.S1_s_at	GENOTYPE	886	-1.55962	-2.21871	0.555224	-0.23807	0.42102	-0.85423	-2.96908	5.43788	hypothetical protein predicted by Glimmer/Critica		35.2	'not assigned.unknown'
#N/A	Mtr.18823.1.S1_at	GENOTYPE	887	-1.36129	-1.93102	0.671206	-0.44074	0.129	-1.07551	-3.108	4.98947	Polypyrimidine tract-binding protein homolog 2		27.1	'RNA.processing'
Medtr5g019860.1	Mtr.13805.1.S1_at	GENOTYPE	888	-1.51456	-2.22946	0.3705	-0.37853	0.33638	-1.19024	-3.0753	4.25633	hypothetical protein predicted by Glimmer/Critica		35.2	'not assigned.unknown'
Medtr3g103320.1	Mtr.34804.1.S1_at	GENOTYPE	889	-1.47828	-2.56491	0.471244	-0.63784	0.4488	-1.19475	-3.14427	3.84142	Protein PHLOEM PROTEIN 2-LIKE A10 Short=AtPP2-A10;		35.2	'not assigned.unknown'
Medtr3g110360.1	Mtr.11988.1.S1_at	GENOTYPE	890	-1.39205	-2.5456	0.212839	-0.73326	0.42029	-1.2952	-2.90009	4.05875	tryptophanyl-tRNA synthetase		29.1	'protein.aa activation'
#N/A	Mtr.5526.1.S1_at	GENOTYPE	891	-1.4569	-2.33819	0.335421	-0.56552	0.31576	-1.03676	-2.82908	3.79819	hypothetical protein predicted by Glimmer/Critica		35.2	'not assigned.unknown'
Medtr2g075870.1	Mtr.32229.1.S1_at	GENOTYPE	892	-1.50273	-2.69475	0.675551	-0.46622	0.7258	-0.92917	-3.10745	5.85919	Eukaryotic translation initiation factor 2 subunit gamma Short=eIF-2-gamma;		29.2.3	'protein.synthesis.initiation'
Medtr7g090710.1	Mtr.9589.1.S1_at	GENOTYPE	893	-1.43528	-2.67287	0.622839	-0.49296	0.74463	-1.08768	-3.1458	5.81405	similar to RIO kinase 1 isoform 1		29.4	'protein.postranslational modification'
Medtr7g074890.1	Mtr.11557.1.S1_at	GENOTYPE	894	-1.19152	-2.40545	0.872932	-0.44305	0.77088	-0.96884	-3.0333	6.80984	transducin family protein / WD-40 repeat family protein		33.99	'development.unspecified'
Medtr4g078640.1	Mtr.26150.1.S1_at	GENOTYPE	895	-1.18063	-2.18124	0.77226	-0.43142	0.56919	-1.05494	-3.00783	5.36298	FtsJ-like methyltransferase family protein		27.3.67	'RNA.regulation of transcription.putative transcription regulator'
Medtr5g077540.1	Mtr.8484.1.S1_at	GENOTYPE	896	-1.09292	-1.99674	0.72208	-0.41696	0.48686	-1.01314	-2.82814	6.35827	asparagine-linked glycosylation 8 homolog (yeast, alpha-1,3-glucosyltransferase)		26.2	'misc.UDP glucosyl and glucoronyl transferases'
Medtr1g012420.1	Mtr.23763.1.S1_s_at	GENOTYPE	897	-1.16302	-2.03276	0	-0.33771	0.53203	-0.85126	-3.11649	7.43749	DEAD-box ATP-dependent RNA helicase 56 EC=3.6.1.-;		28.1	'DNA.synthesis/chromatin structure'
Medtr1g024920.2	Mtr.12670.1.S1_at	GENOTYPE	898	-1.19823	-2.08381	0.927102	-0.45037	0.43521	-0.7946	-2.91993	6.95507	tRNA (adenine-N(1)-)-methyltransferase non-catalytic subunit trm6 AltName: Full=tRNA(m1A58)-methyltransferase subunit trm6; Short=tRNA(m1A58)MTase subunit trm6;		29.2.3	'protein.synthesis.initiation'
Medtr6g021740.1	Mtr.42832.1.S1_at	GENOTYPE	899	-1.20061	-2.01001	0	-0.43388	0.37551	-0.64674	-3.13533	6.92509	pentatricopeptide (PPR) repeat-containing protein		35.1.5	'not assigned.no ontology.pentatricopeptide (PPR) repeat-containing protein'
Medtr8g023550.1	Mtr.31325.1.S1_at	GENOTYPE	900	-1.25105	-1.55268	0	0.13937	0.441	-0.80486	-3.3705	8.92886	proteasome (prosome, macropain) 26S subunit, ATPase 2		29.5.11.20	'protein.degradation.ubiquitin.proteasom'
Medtr1g063380.1	Mtr.13322.1.S1_at	GENOTYPE	901	-1.34289	-1.75718	0	0.03613	0.45041	-0.75074	-3.15734	9.21529	valosin-containing protein		29.5.11.20	'protein.degradation.ubiquitin.proteasom'
Medtr4g007990.1	Mtr.41944.1.S1_at	GENOTYPE	902	-1.1945	-1.23422	1.0565	0.10527	0.145	-0.78627	-3.03727	6.40478	expressed protein		35.2	'not assigned.unknown'
Medtr4g012050.2	Mtr.39722.1.S1_at	GENOTYPE	903	-1.33193	-1.77965	0.692955	-0.04526	0.40246	-0.84001	-2.86489	6.75469	Heat shock protein 105 kDa AltName: Full=Heat shock 110 kDa protein;		20.2.1	'stress.abiotic.heat'
Medtr3g109300.1	Mtr.44096.1.S1_at	GENOTYPE	904	-1.12291	-1.73703	0	-0.12893	0.4852	-0.83676	-2.8408	8.40965	26S proteasome non-ATPase regulatory subunit 11 AltName: Full=26S proteasome regulatory subunit S9; AltName: Full=26S proteasome regulatory subunit p44.5;		29.5.11.20	'protein.degradation.ubiquitin.proteasom'
Medtr1g087790.2	Mtr.32509.1.S1_s_at	GENOTYPE	905	-1.08735	-1.55241	0	-0.09879	0.36627	-0.9339	-2.91043	6.67941	hypothetical protein predicted by Glimmer/Critica		35.2	'not assigned.unknown'
Medtr3g073240.1	Mtr.43933.1.S1_at	GENOTYPE	906	-1.15809	-1.52763	0	-0.13908	0.23045	-0.9338	-2.94322	7.56421	expressed protein		35.2	'not assigned.unknown'
Medtr3g111890.2	Mtr.9463.1.S1_at	GENOTYPE	907	-1.20293	-1.6182	0.741044	-0.13148	0.28379	-1.00559	-2.94957	6.98708	HhH-GPD base excision DNA repair family protein		28.1	'DNA.synthesis/chromatin structure'
Medtr8g009770.2	Mtr.40841.1.S1_at	GENOTYPE	908	-1.12966	-1.42348	0.572875	-0.06893	0.22489	-1.04957	-2.75211	7.0499	expressed protein		35.2	'not assigned.unknown'
#N/A	Mtr.33271.1.S1_at	GENOTYPE	909	-1.05573	-1.40992	0.664441	-0.04825	0.30593	-1.1755	-2.89567	5.24164	Uncharacterized acetyltransferase At3g50280 EC=2.3.1.-;		16.2	'secondary metabolism.phenylpropanoids'
Medtr1g115575.1	Mtr.34129.1.S1_at	GENOTYPE	910	-1.01471	-1.4695	0.83236	0.01651	0.4713	-0.56159	-2.40866	6.80907	Ankyrin repeat-containing protein At3g12360		31.1	'cell.organisation'
Medtr2g038080.3	Mtr.15738.1.S1_at	GENOTYPE	911	-1.05231	-1.56423	0	0.06771	0.57964	-0.44086	-2.62662	5.75018	calcineurin-like phosphoesterase family protein		26.13	'misc.acid and other phosphatases'
Medtr4g109640.5	Mtr.41131.1.S1_at	GENOTYPE	912	-1.26392	-1.81783	0.592683	-0.01268	0.54123	-0.73304	-2.58964	6.14725	Ras GTPase-activating protein-binding protein 2 AltName: Full=G3BP-2; AltName: Full=GAP SH3 domain-binding protein 2;		29.3.1	'protein.targeting.nucleus'
Medtr1g075250.1	Mtr.31605.1.S1_s_at	GENOTYPE	913	-1.32088	-2.1239	0.838706	-0.13365	0.66937	-0.64529	-2.80488	4.43404	expressed protein		35.2	'not assigned.unknown'
Medtr8g027715.1	Mtr.43187.1.S1_s_at	GENOTYPE	914	-1.45851	-2.22991	0.509202	-0.21938	0.55202	-0.69879	-2.6665	5.44551	Probable monogalactosyldiacylglycerol synthase, chloroplastic Short=GmMGD1; EC=2.4.1.46; AltName: Full=MGDG synthase type A; Flags: Precursor;		35.2	'not assigned.unknown'
Medtr3g452710.1	Mtr.10677.1.S1_at	GENOTYPE	915	-1.15458	-1.73186	1.06059	0.11989	0.69718	-0.63041	-2.84558	7.20033	protein phosphatase 5, catalytic subunit		29.4	'protein.postranslational modification'
Medtr1g035040.1	Mtr.29230.1.S1_s_at	GENOTYPE	916	-1.17064	-1.48243	1.03985	0.07601	0.3878	-0.63872	-2.84922	6.79288	hypothetical protein predicted by Glimmer/Critica		35.2	'not assigned.unknown'
Medtr4g061130.1	Mtr.14190.1.S1_s_at	GENOTYPE	917	-1.27392	-1.57256	0	0.15989	0.45854	-0.73865	-2.97753	10.8906	mitogen-activated protein kinase, putative / MAPK, putative (MPK6)	MPK3	30.6	'signalling.MAP kinases'
Medtr1g109500.3	Mtr.41432.1.S1_at	GENOTYPE	918	-1.1516	-1.97648	0.777619	-0.37609	0.44878	-0.54119	-2.47041	4.51863	expressed protein		35.2	'not assigned.unknown'
Medtr1g012530.2	Mtr.50210.1.S1_at	GENOTYPE	919	-1.28807	-1.86905	0.70403	-0.27834	0.30263	-0.58681	-2.57892	7.62982	expressed protein		35.2	'not assigned.unknown'
#N/A	Mtr.5053.1.S1_at	GENOTYPE	920	-1.20401	-1.93614	0.970284	-0.45612	0.27601	-0.46525	-2.63955	5.87097	protein kinase, putative		35.2	'not assigned.unknown'
Medtr2g030370.1	Mtr.43336.1.S1_at	GENOTYPE	921	-1.03796	-1.7067	1.1491	-0.30335	0.36538	-0.58002	-2.76709	10.4953	Obg-like ATPase 1 EC=3.6.3.-;		30.5	'signalling.G-proteins'
Medtr3g118535.1	Mtr.11353.1.S1_s_at	GENOTYPE	922	-1.31828	-1.82522	1.07179	-0.07858	0.42837	-0.46826	-2.85832	6.61926	Histone deacetylase 19 Short=HD; Short=AtHD1; EC=3.5.1.98;		27.3.55	'RNA.regulation of transcription.HDA'
Medtr3g033790.1	Mtr.9664.1.S1_at	GENOTYPE	923	-1.32439	-1.96877	1.1953	-0.28805	0.35634	-0.43132	-2.95101	5.83316	glycosyl hydrolase family 1 protein		26.3	'misc.gluco-, galacto- and mannosidases'
Medtr1g078290.2	Mtr.5884.1.S1_s_at	GENOTYPE	924	-1.3771	-1.58573	0.884424	-0.03075	0.17788	-0.408	-2.66952	5.1932	hypothetical protein predicted by Glimmer/Critica		35.2	'not assigned.unknown'
Medtr7g011230.1	Mtr.5497.1.S1_s_at	GENOTYPE	925	-1.38042	-1.61859	0.919752	-0.03225	0.20592	-0.62658	-2.92675	10.0933	cystathionine gamma-synthase		13.1.3.4.1	'amino acid metabolism.synthesis.aspartate family.methionine.cystathionine gamma-synthase'
Medtr4g120360.1	Mtr.9550.1.S1_at	GENOTYPE	926	-1.50907	-1.63544	0.775783	0.00595	0.13231	-0.53283	-2.81768	7.25203	tetratricopeptide repeat (TPR)-containing protein		35.1.5	'not assigned.no ontology.pentatricopeptide (PPR) repeat-containing protein'
Medtr3g009910.3	Mtr.9242.1.S1_at	GENOTYPE	927	-1.6844	-1.97827	0.660179	-0.05047	0.2434	-0.56188	-2.90646	4.86582	hypothetical protein predicted by Glimmer/Critica		35.2	'not assigned.unknown'
Medtr3g087140.1	Mtr.32519.1.S1_at	GENOTYPE	928	-1.73165	-1.8992	0.571956	0.07474	0.24229	-0.44845	-2.75206	5.37638	ubiquitin-specific protease 3 (UBP3)		29.5.11.5	'protein.degradation.ubiquitin.ubiquitin protease'
Medtr8g040120.3	Mtr.5572.1.S1_s_at	GENOTYPE	929	-1.70715	-1.88072	0.635111	0.096	0.26958	-0.35295	-2.69521	7.07766	putative transcription factor HBP-1b		35.2	'not assigned.unknown'
Medtr7g021510.1	Mtr.35160.1.S1_at	GENOTYPE	930	-1.66839	-1.78312	0.94034	0.14684	0.26157	-0.5264	-3.13513	7.2036	aspartyl protease family protein		29.5.4	'protein.degradation.aspartate protease'
Medtr1g111330.1	Mtr.38928.1.S1_at	GENOTYPE	931	-1.60182	-1.55813	0.932413	0.42826	0.38458	-0.54188	-3.07611	5.85628	choline transporter-related		34.99	'transport.misc'
Medtr1g103600.1	Mtr.42664.1.S1_at	GENOTYPE	932	-1.45127	-2.3815	0.712151	0.14734	1.07757	-0.73665	-2.90008	5.48882	expressed protein		35.2	'not assigned.unknown'
Medtr8g027920.2	Mtr.14024.1.S1_at	GENOTYPE	933	-1.87185	-3.32879	0.405632	-0.25352	1.20341	-0.69847	-2.97596	4.88064	Probable indole-3-acetic acid-amido synthetase GH3.5 EC=6.3.2.-; AltName: Full=Auxin-responsive GH3-like protein 5; Short=OsGH3-5;		17.2.3	'hormone metabolism.auxin.induced-regulated-responsive-activated'
#N/A	Mtr.32570.1.S1_at	GENOTYPE	934	-2.41324	-3.4196	0.227611	0.09135	1.0977	-0.35712	-2.99798	4.02874	hypothetical protein predicted by Glimmer/Critica		35.2	'not assigned.unknown'
Medtr7g070510.1	Mtr.38960.1.S1_at	GENOTYPE	935	-2.0655	-2.39884	0.164443	0.30923	0.64257	-0.56033	-2.79027	4.37469	protein phosphatase 2C family protein / PP2C family protein		29.4	'protein.postranslational modification'
Medtr2g088820.1	Mtr.2483.1.S1_at	GENOTYPE	936	-1.88599	-2.52712	0.0338188	0.32461	0.96574	-0.62351	-2.54333	3.86406	Histone-lysine N-methyltransferase ATXR2 EC=2.1.1.43; AltName: Full=Trithorax-related protein 2; Short=TRX-related protein 2; AltName: Full=Protein SET DOMAIN GROUP 36;		27.3.69	'RNA.regulation of transcription.SET-domain transcriptional regulator family'
Medtr1g018620.1	Mtr.9565.1.S1_at	GENOTYPE	937	-2.21032	-2.10335	0.376805	0.64369	0.53672	-0.29392	-2.88105	4.63299	expressed protein		35.2	'not assigned.unknown'
Medtr8g104310.1	Mtr.40735.1.S1_at	GENOTYPE	938	-2.1999	-2.27866	0.579128	0.44279	0.52155	-0.42124	-3.20026	6.47033	hypothetical protein similar to Oryza sativa chromosome1,B1088D01.3		35.1	'not assigned.no ontology'
Medtr4g010050.1	Mtr.24275.1.S1_s_at	GENOTYPE	939	-2.17176	-2.44495	0.832787	0.19332	0.46651	-0.07461	-3.07916	6.99654	Signal recognition particle 54 kDa protein 2 Short=SRP54;		29.3.4.1	'protein.targeting.secretory pathway.ER'
Medtr2g018290.1	Mtr.37725.1.S1_at	GENOTYPE	940	-2.22212	-2.7785	0.870982	0.07122	0.6276	-0.26277	-3.35587	5.18608	serine hydroxymethyltransferase, cytosolic (glycine hydroxymethyltransferase)		1.2.5	'PS.photorespiration.serine hydroxymethyltransferase'
Medtr8g104310.2	Mtr.34833.1.S1_s_at	GENOTYPE	941	-2.45411	-3.06816	0.27561	0.03235	0.64639	-0.52767	-3.25739	6.22255	hypothetical protein similar to Oryza sativa chromosome1,B1088D01.3		35.1	'not assigned.no ontology'
Medtr4g077650.2	Mtr.33256.1.S1_s_at	GENOTYPE	942	-2.4101	-2.66746	0.452313	0.06048	0.31784	-0.37525	-3.23766	5.22366	expressed protein		35.2	'not assigned.unknown'
Medtr5g014150.1	Mtr.11984.1.S1_s_at	GENOTYPE	943	-2.32269	-3.45023	0.376047	-0.3042	0.82334	-0.65186	-3.3506	4.12004	Peptide transporter PTR2 AltName: Full=Histidine-transporting protein;		34.13	'transport.peptides and oligopeptides'
Medtr3g071580.2	Mtr.39124.1.S1_at	GENOTYPE	944	-2.19052	-2.76828	0.463039	-0.19486	0.3829	-0.37444	-3.028	5.65794	histidine acid phosphatase family protein		26.13	'misc.acid and other phosphatases'
Medtr7g113470.1	Mtr.44314.1.S1_s_at	GENOTYPE	945	-2.02915	-2.70231	0.592483	-0.1804	0.49276	-0.35186	-2.97349	8.22553	T-complex protein 1 subunit beta Short=TCP-1-beta; AltName: Full=CCT-beta;		29.6	'protein.folding'
Medtr5g080780.1	Mtr.39405.1.S1_at	GENOTYPE	946	-2.24858	-3.09127	0.349011	-0.14035	0.70234	-0.44131	-3.0389	4.61858	histone acetyltransferase HAT B		27.3.54	'RNA.regulation of transcription.Histone acetyltransferases'
Medtr4g121470.2	Mtr.35427.1.S1_s_at	GENOTYPE	947	-2.0982	-2.63609	0.337084	-0.00322	0.53466	-0.61084	-3.04613	3.91698	hypothetical protein similar to Oryza sativa chromosome1,B1088D01.3		35.2	'not assigned.unknown'
Medtr8g090035.1	Mtr.33294.1.S1_at	GENOTYPE	948	-2.35344	-3.09182	-0.106426	-0.21164	0.52674	-0.62308	-2.87009	4.37652	transcription factor-related		27.3.65	'RNA.regulation of transcription.Polycomb Group (PcG)'
Medtr7g102900.1	Mtr.43869.1.S1_at	GENOTYPE	949	-2.3208	-3.03268	-0.025404	-0.43126	0.28062	-0.57357	-2.86896	3.94523	Serine/threonine protein phosphatase 2A 57 kDa regulatory subunit B' beta isoform Short=PP2A, B' subunit, beta isoform; Short=AtB' beta;		29.4	'protein.postranslational modification'
Medtr8g094650.1	Mtr.42272.1.S1_at	GENOTYPE	950	-2.51819	-3.30062	0.0425587	-0.33415	0.44828	-0.55656	-3.11731	3.95574	pentatricopeptide (PPR) repeat-containing protein		35.1.5	'not assigned.no ontology.pentatricopeptide (PPR) repeat-containing protein'
Medtr1g116980.1	Mtr.11027.1.S1_at	GENOTYPE	951	-2.47034	-3.11908	0.062991	-0.39146	0.25728	-0.56806	-3.10139	5.52812	ATP-dependent DNA helicase 2 subunit 1 AltName: Full=ATP-dependent DNA helicase II 70 kDa subunit; AltName: Full=Ku autoantigen protein p70 homolog; Short=Ku70; AltName: Full=CTC box-binding factor 75 kDa subunit; Short=CTCBF; Short=CTC75; AltName: Full=DNA repair protein XRCC6;		28.2	'DNA.repair'
Medtr8g099985.4	Mtr.10358.1.S1_at	GENOTYPE	952	-2.26773	-3.02365	0.220034	-0.39462	0.36129	-0.66773	-3.15549	4.36758	glycosyl hydrolase family protein 37 / trehalase, putative		3.2.4	'minor CHO metabolism.trehalose.trehalase'
Medtr2g079780.1	Mtr.37481.1.S1_at	GENOTYPE	953	-1.9913	-2.99804	0.471024	-0.5344	0.47234	-0.40886	-2.87118	6.05112	Eukaryotic translation initiation factor 3 subunit E Short=eIF3e; AltName: Full=Eukaryotic translation initiation factor 3 subunit 6; AltName: Full=eIF-3 p48;		29.2.3	'protein.synthesis.initiation'
Medtr1g030650.1	Mtr.42192.1.S1_at	GENOTYPE	954	-1.88275	-3.12636	0.251483	-0.46774	0.77587	-0.50936	-2.6436	5.91771	T-complex protein 1 subunit theta Short=TCP-1-theta; AltName: Full=CCT-theta;		29.6	'protein.folding'
Medtr3g082840.1	Mtr.45557.1.S1_at	GENOTYPE	955	-2.20807	-3.33552	0.718339	-0.37626	0.75118	0.14261	-2.7838	5.04023	expressed protein		29.5.7	'protein.degradation.metalloprotease'
Medtr4g075150.1	Mtr.40940.1.S1_s_at	GENOTYPE	956	-1.05014	-3.23878	0	-0.41567	1.77296	-1.6266	-3.90621	5.38039	serine carboxypeptidase S10 family protein		29.5.5	'protein.degradation.serine protease'
Medtr4g125970.1	Mtr.37239.1.S1_at	GENOTYPE	957	-1.39696	-2.29368	0	-0.34948	0.54725	-0.84885	-3.59861	8.19306	RNA helicase-1, putative		29.2.3	'protein.synthesis.initiation'
Medtr1g069780.1	Mtr.4541.1.S1_at	GENOTYPE	958	-1.30317	-2.20728	0	-0.26672	0.63739	-1.15658	-3.78781	7.35638	contains ESTs D15893(C1477),C72138(E1066),AU101125(E1066) similar to Arabidopsis thaliana chromosome 4, F7J7_90 unknown protein		35.1	'not assigned.no ontology'
Medtr1g082850.1	Mtr.9878.1.S1_at	GENOTYPE	959	-1.38641	-2.42506	0	-0.50901	0.52963	-1.23001	-3.83116	7.89592	serine--tRNA ligase, cytoplasmic		29.1.11	'protein.aa activation.serine-tRNA ligase'
Medtr2g005840.1	Mtr.8490.1.S1_s_at	GENOTYPE	960	-1.2928	-2.1211	0	-0.42529	0.403	-1.18818	-3.8677	5.47431	hypothetical protein predicted by Glimmer/Critica		35.2	'not assigned.unknown'
Medtr6g074910.1	Mtr.43592.1.S1_at	GENOTYPE	961	-1.55648	-2.39385	1.29856	-0.34654	0.49083	-1.08858	-3.94362	7.09477	Putative phagocytic receptor 1b AltName: Full=SrfA-induced gene C protein; Flags: Precursor;		35.1	'not assigned.no ontology'
Medtr7g074070.1	Mtr.6996.1.S1_at	GENOTYPE	962	-1.57205	-2.68999	2.03304	-0.25921	0.85873	-0.82256	-4.42764	7.21172	hypothetical protein predicted by Glimmer/Critica		35.2	'not assigned.unknown'
Medtr3g109925.1	Mtr.43529.1.S1_at	GENOTYPE	963	-1.76364	-2.60236	1.37661	-0.2247	0.61402	-0.92864	-4.06888	7.05464	T-complex protein 1 subunit delta Short=TCP-1-delta; AltName: Full=CCT-delta;		29.6	'protein.folding'
Medtr1g096240.1	Mtr.11588.1.S1_at	GENOTYPE	964	-1.42456	-2.22509	1.49064	0.03827	0.83879	-1.04661	-3.96181	6.07373	dihydrolipoamide S-acetyltransferase		8.1.1.2	'TCA / org. transformation.TCA.pyruvate DH.E2'
Medtr7g103620.2	Mtr.5830.1.S1_s_at	GENOTYPE	965	-1.00005	-2.06759	0	-0.22199	0.84555	-0.80613	-4.10914	11.178	enolase		4.12	'glycolysis.enolase'
Medtr3g049410.1	Mtr.41868.1.S1_at	GENOTYPE	966	-1.19505	-1.97865	0	0.01621	0.79981	-1.46052	-4.45222	7.32414	tryptophan synthase beta chain		13.1.6.5.5	'amino acid metabolism.synthesis.aromatic aa.tryptophan.tryptophan synthase'
Medtr5g020980.1	Mtr.44153.1.S1_s_at	GENOTYPE	967	-2.00996	-2.77651	0	0.04244	0.80899	-1.19716	-4.88318	7.28227	AAA-type ATPase family protein		29.5.9	'protein.degradation.AAA type'
Medtr3g088440.1	Mtr.33595.1.S1_s_at	GENOTYPE	968	-1.76352	-2.67077	0	0.61883	1.52608	-1.14762	-4.0685	5.29916	Metal transporter Nramp1 Short=AtNramp1;		34.12	'transport.metal'
Medtr3g104260.1	Mtr.10407.1.S1_at	GENOTYPE	969	-1.9121	-2.79659	0	0.54281	1.42729	-1.01704	-4.20046	7.69909	ferrochelatase-I		19.20	'tetrapyrrole synthesis.ferrochelatase'
Medtr7g017900.2	Mtr.43024.1.S1_s_at	GENOTYPE	970	-1.75122	-2.52193	0	0.55037	1.32109	-1.09875	-4.58298	10.9884	6-phosphogluconate dehydrogenase family protein		7.1.3	'OPP.oxidative PP.6-phosphogluconate dehydrogenase'
Medtr2g025640.1	Mtr.37646.1.S1_s_at	GENOTYPE	971	-1.942	-2.3525	0	1.14675	1.55724	-1.3543	-4.91089	7.73238	fumarylacetoacetate hydrolase		13.2.6.2	'amino acid metabolism.degradation.aromatic aa.tyrosine'
Medtr0288s0020.1	Mtr.5630.1.S1_at	GENOTYPE	972	-1.16275	-1.66599	1.11733	-0.49079	0.01245	-1.35831	-3.63839	6.29821	Cytokinin-O-glucosyltransferase 2 EC=2.4.1.-; AltName: Full=Zeatin O-glucosyltransferase 2; Short=AtZOG2; AltName: Full=UDP-glucosyl transferase 85A1;	MtZOG	26.2	'misc.UDP glucosyl and glucoronyl transferases'
Medtr3g025840.1	Mtr.27647.1.S1_at	GENOTYPE	973	-1.05243	-1.73035	0	-0.54309	0.13482	-1.31614	-3.88958	5.59824	hypothetical protein predicted by Glimmer/Critica		35.2	'not assigned.unknown'
Medtr1g062740.1	Mtr.8940.1.S1_at	GENOTYPE	974	-1.17876	-1.95031	0.896148	-0.74438	0.02716	-1.79604	-3.87095	6.63337	phosphatidylinositol-4-phosphate 5-kinase family protein		30.4.1	'signalling.phosphinositides.phosphatidylinositol-4-phosphate 5-kinase'
Medtr7g113960.1	Mtr.11311.1.S1_at	GENOTYPE	975	-1.03572	-1.79696	1.11624	-0.66486	0.09637	-1.63863	-3.7906	5.12231	Sugar transporter ERD6-like 5		34.2	'transport.sugars'
Medtr4g069030.1	Mtr.4535.1.S1_at	GENOTYPE	976	-1.11384	-1.64201	0	-0.48789	0.04028	-1.73901	-3.9259	8.83266	penicillin tolerance protein LytB homolog		16.1.1.7	'secondary metabolism.isoprenoids.non-mevalonate pathway.HDR'
Medtr8g069850.1	Mtr.2873.1.S1_s_at	GENOTYPE	977	-1.09509	-1.75963	0	-0.67074	-0.0062	-1.62229	-4.30539	6.74121	hypothetical protein predicted by Glimmer/Critica		35.2	'not assigned.unknown'
Medtr1g015300.1	Mtr.35388.1.S1_s_at	GENOTYPE	978	-1.63054	-3.19612	0.191945	-1.05131	0.51428	-2.30025	-4.12273	7.38714	spermidine synthase		22.1.7	'polyamine metabolism.synthesis.spermine synthase'
Medtr1g064710.3	Mtr.39076.1.S1_at	GENOTYPE	979	-1.58793	-2.97621	0	-0.7971	0.59118	-2.08596	-4.0429	5.18424	zinc finger (C3HC4-type RING finger) protein family		29.5.11.4.2	'protein.degradation.ubiquitin.E3.RING'
Medtr6g008840.1	Mtr.38434.1.S1_s_at	GENOTYPE	980	-1.45483	-2.58784	0	-0.74904	0.38398	-1.85267	-3.91122	6.05868	Mannose-1-phosphate guanyltransferase alpha EC=2.7.7.13; AltName: Full=GTP-mannose-1-phosphate guanylyltransferase alpha; AltName: Full=GDP-mannose pyrophosphorylase A;		2.1.2.1	'major CHO metabolism.synthesis.starch.AGPase'
Medtr1g046730.1	Mtr.41718.1.S1_at	GENOTYPE	981	-1.51732	-2.77844	0	-0.37371	0.88741	-2.02545	-4.22728	6.41691	expressed protein		35.2	'not assigned.unknown'
Medtr4g088010.1	Mtr.6337.1.S1_at	GENOTYPE	982	-1.20965	-2.28424	0	-0.47919	0.59541	-2.00816	-4.40019	6.41071	RNA-binding protein 38 AltName: Full=RNA-binding motif protein 38;		27.4	'RNA.RNA binding'
Medtr8g076840.1	Mtr.41589.1.S1_s_at	GENOTYPE	983	-1.58252	-2.16786	0	-0.57648	0.00886	-1.25292	-4.81063	5.5825	expressed protein		35.2	'not assigned.unknown'
Medtr2g025550.1	Mtr.41536.1.S1_at	GENOTYPE	984	-1.82725	-2.36472	0	-0.49717	0.0403	-1.39144	-4.72964	6.69612	phosphatidate cytidylyltransferase, putative / CDP-diglyceride synthetase, putative		11.3.3	'lipid metabolism.Phospholipid synthesis.phosphatidate cytidylyltransferase'
Medtr2g099720.1	Mtr.32383.1.S1_s_at	GENOTYPE	985	-1.86828	-2.34372	0	-0.40958	0.06586	-1.35273	-4.51226	7.13888	acid phosphatase survival protein SurE, putative		26.13	'misc.acid and other phosphatases'
Medtr0438s0020.1	Mtr.33396.1.S1_s_at	GENOTYPE	986	-1.78964	-2.837	0	-0.63219	0.41517	-1.23395	-4.45087	5.93406	F-box protein At5g18780		35.2	'not assigned.unknown'
Medtr4g025420.3	Mtr.43314.1.S1_at	GENOTYPE	987	-1.70309	-2.26583	0.904165	-0.53286	0.02988	-1.33211	-3.93936	7.6357	expressed protein		35.2	'not assigned.unknown'
Medtr2g103110.2	Mtr.18129.1.S1_s_at	GENOTYPE	988	-1.688	-2.44195	0	-0.47944	0.27451	-1.35245	-3.97883	6.0268	expressed protein		35.2	'not assigned.unknown'
Medtr7g110660.2	Mtr.5703.1.S1_s_at	GENOTYPE	989	-1.83315	-2.731	1.119	-0.58234	0.31551	-1.16704	-4.11919	8.33536	tRNA synthetase class II (G, H, P and S) family protein		29.1	'protein.aa activation'
Medtr3g109090.3	Mtr.43225.1.S1_s_at	GENOTYPE	990	-1.95077	-2.48433	0.83873	-0.31972	0.21384	-1.09892	-3.88842	8.43047	Nucleolysin TIAR AltName: Full=TIA-1-related protein;		35.1	'not assigned.no ontology'
Medtr1g087790.2	Mtr.32509.1.S1_at	GENOTYPE	991	-1.76009	-1.99523	0	-0.09445	0.14069	-1.20639	-4.0928	5.01903	hypothetical protein predicted by Glimmer/Critica		35.2	'not assigned.unknown'
Medtr1g077580.1	Mtr.42323.1.S1_at	GENOTYPE	992	-1.70628	-2.29018	1.18822	-0.21207	0.37184	-1.27018	-4.16467	6.34415	expressed protein		35.2	'not assigned.unknown'
#N/A	Mtr.39344.1.S1_at	GENOTYPE	993	-1.86432	-2.4446	0	-0.24362	0.33666	-1.11207	-4.44716	5.02018	PCI domain-containing protein 2 AltName: Full=CSN12-like protein;		29.5.11.20	'protein.degradation.ubiquitin.proteasom'
Medtr5g097480.1	Mtr.13249.1.S1_at	GENOTYPE	994	-1.48203	-1.99741	1.08108	-0.37051	0.14487	-1.72543	-4.28854	6.24313	Scarecrow-like transcription factor PAT1 AltName: Full=Protein PHYTOCHROME A SIGNAL TRANSDUCTION 1; AltName: Full=GRAS family protein 29; Short=AtGRAS-29;	PAT1; GRAS family transcription factor	33.99	'development.unspecified'
Medtr2g062840.1	Mtr.12788.1.S1_at	GENOTYPE	995	-1.44868	-2.01305	0	-0.21358	0.35079	-1.9176	-4.20991	7.64382	isocitrate dehydrogenase, putative / NADP+ isocitrate dehydrogenase, putative		8.1.4	'TCA / org. transformation.TCA.IDH'
Medtr1g104810.2	Mtr.8780.1.S1_at	GENOTYPE	996	-1.79856	-2.49603	0.596757	-0.08989	0.60758	-1.81013	-4.20545	5.14283	long-chain-fatty-acid--CoA ligase / long-chain acyl-CoA synthetase (LACS6)		11.1.9	'lipid metabolism.FA synthesis and FA elongation.long chain fatty acid CoA ligase'
Medtr5g037270.1	Mtr.38604.1.S1_at	GENOTYPE	997	-1.52108	-2.0048	0	0.00041	0.48414	-1.50046	-4.1918	8.03058	expressed protein		35.1	'not assigned.no ontology'
Medtr8g056790.1	Mtr.19138.1.S1_s_at	GENOTYPE	998	-1.93116	-1.97538	0.449615	0.19623	0.24045	-1.97208	-4.35286	8.70687	Photosystem II CP43 chlorophyll apoprotein AltName: Full=Photosystem II 44 kDa reaction center protein; AltName: Full=PSII 43 kDa protein; AltName: Full=Protein CP-43; AltName: Full=Protein P6; Flags: Precursor;		35.2	'not assigned.unknown'
Medtr4g051300.1	Mtr.10852.1.S1_s_at	GENOTYPE	999	-1.80933	-2.51529	-0.30599	-0.37129	0.33467	-1.98667	-3.49002	9.52291	NADH dehydrogenase subunit 5		1.1.40	'PS.lightreaction.cyclic electron flow-chlororespiration'
Medtr3g035600.1	Mtr.40997.1.S1_s_at	GENOTYPE	1000	-1.97875	-2.18219	-0.545977	-0.03997	0.16347	-1.90842	-3.3412	4.53614	Photosystem I P700 chlorophyll a apoprotein A1 Short=PsaA; Short=PSI-A;		1.1.2.2	'PS.lightreaction.photosystem I.PSI polypeptide subunits'
Medtr7g115460.1	Mtr.6512.1.S1_at	GENOTYPE	1001	-1.54475	-2.29263	0.440988	0.18702	0.93489	-1.53452	-3.52027	5.78619	glycogenin glucosyltransferase (glycogenin)-related		35.1	'not assigned.no ontology'
Medtr1g107555.1	Mtr.12930.1.S1_at	GENOTYPE	1002	-1.82786	-2.19721	0.0145182	0.05511	0.42445	-1.52748	-3.36985	6.28906	Spore coat protein A		35.1	'not assigned.no ontology'
Medtr1g104680.1	Mtr.32868.1.S1_s_at	GENOTYPE	1003	-1.73783	-2.41752	0.345801	-0.04483	0.63485	-1.35232	-3.43595	5.49892	hypothetical protein predicted by Glimmer/Critica		35.2	'not assigned.unknown'
Medtr3g096675.1	Mtr.11324.1.S1_at	GENOTYPE	1004	-1.91416	-2.31154	0.283663	0.12712	0.5245	-1.17983	-3.37765	5.93618	prenylcysteine oxidase 1		35.2	'not assigned.unknown'
Medtr3g108690.1	Mtr.18914.1.S1_at	GENOTYPE	1005	-1.55571	-1.96769	0.46896	0.04483	0.45681	-1.10922	-3.13389	6.56547	Uncharacterized protein At2g24330		35.2	'not assigned.unknown'
Medtr6g032970.1	Mtr.13219.1.S1_at	GENOTYPE	1006	-1.65072	-2.13275	0.496952	0.11714	0.59917	-0.9592	-3.10687	6.57685	hypothetical protein predicted by Glimmer/Critica		35.2	'not assigned.unknown'
#N/A	Mtr.11043.1.S1_at	GENOTYPE	1007	-1.5762	-2.16109	0.64203	0.15685	0.74174	-0.92733	-3.14556	8.98604	zinc finger (C2H2 type) family protein		27.3.11	'RNA.regulation of transcription.C2H2 zinc finger family'
Medtr6g080420.3	Mtr.40590.1.S1_at	GENOTYPE	1008	-1.64548	-2.36454	0.997059	-0.07272	0.64634	-0.79007	-3.43261	8.5356	Eukaryotic peptide chain release factor GTP-binding subunit ERF3A Short=Eukaryotic peptide chain release factor subunit 3a; Short=eRF3a; AltName: Full=G1 to S phase transition protein 1 homolog;		29.2.4	'protein.synthesis.elongation'
Medtr4g123070.1	Mtr.28166.1.S1_s_at	GENOTYPE	1009	-1.74288	-2.33863	0.723269	0.0181	0.61384	-1.01367	-3.47982	9.24855	dihydrolipoamide dehydrogenase 2, mitochondrial / lipoamide dehydrogenase 2 (MTLPD2)		8.1.1.3	'TCA / org. transformation.TCA.pyruvate DH.E3'
Medtr7g053330.1	Mtr.1552.1.S1_s_at	GENOTYPE	1010	-1.63618	-2.51961	0.97558	-0.0801	0.80333	-1.00317	-3.61493	7.88365	peptidase (mitochondrial processing) beta		29.3.2	'protein.targeting.mitochondria'
Medtr5g073040.1	Mtr.33001.1.S1_at	GENOTYPE	1011	-1.27529	-2.10367	0.657672	-0.42183	0.40655	-1.63867	-3.57163	6.03409	Mitoferrin-2 AltName: Full=Mitochondrial iron transporter 2; AltName: Full=Solute carrier family 25 member 28; AltName: Full=Mitochondrial RNA-splicing protein 3/4 homolog; Short=hMRS3/4; Short=MRS3/4;		34.9	'transport.metabolite transporters at the mitochondrial membrane'
Medtr2g086530.3	Mtr.8969.1.S1_at	GENOTYPE	1012	-1.03906	-1.90358	0.519329	-0.3529	0.51162	-1.66823	-3.22662	9.62961	Putative glucan endo-1,3-beta-glucosidase 14 EC=3.2.1.39; AltName: Full=(1->3)-beta-glucan endohydrolase 14; Short=(1->3)-beta-glucanase 14; AltName: Full=Beta-1,3-endoglucanase 14; Short=Beta-1,3-glucanase 14; Flags: Precursor;		26.4	'misc.beta 1,3 glucan hydrolases'
Medtr2g029340.1	Mtr.35537.1.S1_at	GENOTYPE	1013	-1.11495	-1.69115	0	-0.23404	0.34216	-1.50067	-3.15789	5.92236	root hair defective 3 (RHD3)		33.99	'development.unspecified'
Medtr5g083740.1	Mtr.45473.1.S1_at	GENOTYPE	1014	-1.26622	-1.44131	0.5436	-0.16365	0.01143	-1.21506	-3.02489	5.05055	expressed protein		20	'stress'
Medtr5g062370.1	Mtr.5557.1.S1_at	GENOTYPE	1015	-1.16426	-1.19444	0.952684	-0.02949	0.00069	-1.12255	-3.2395	5.29311	glycosyl hydrolase family 3 protein		10.6.2	'cell wall.degradation.mannan-xylose-arabinose-fucose'
Medtr2g028050.1	Mtr.42044.1.S1_at	GENOTYPE	1016	-1.40725	-1.43992	0	-0.02706	0.00561	-0.98216	-3.37887	7.34721	WD-40 repeat family protein		35.1	'not assigned.no ontology'
Medtr5g060350.1	Mtr.32071.1.S1_at	GENOTYPE	1017	-1.58822	-1.90738	0.583107	-0.14636	0.17281	-1.03148	-3.20281	7.27881	Mitogen-activated protein kinase kinase kinase 1 Short=MAP kinase kinase kinase 1; Short=AtMEKK1; Short=ARAKIN; EC=2.7.11.25;		29.4	'protein.postranslational modification'
Medtr7g092070.1	Mtr.41514.1.S1_at	GENOTYPE	1018	-1.5495	-2.02883	0.869102	-0.25452	0.2248	-0.95512	-3.37373	4.8514	Zinc finger CCCH domain-containing protein 24 Short=OsC3H24;		27.3.12	'RNA.regulation of transcription.C3H zinc finger family'
Medtr1g116565.1	Mtr.44313.1.S1_at	GENOTYPE	1019	-1.30805	-1.95879	0	-0.2839	0.36684	-1.18078	-3.42286	7.94087	nucleotide-sugar transporter family protein		34.2	'transport.sugars'
Medtr3g067725.1	Mtr.41257.1.S1_at	GENOTYPE	1020	-1.20713	-1.64401	0.824948	-0.12768	0.3092	-1.25907	-3.29114	7.18866	Inositol-tetrakisphosphate 1-kinase 4 EC=2.7.1.134; AltName: Full=Inositol-triphosphate 5/6-kinase 4; EC=2.7.1.159; AltName: Full=Inositol 1,3,4-trisphosphate 5/6-kinase 4; AltName: Full=Ins(1,3,4)P(3) 5/6-kinase 4;		30.4.5	'signalling.phosphinositides.inositol-1,3,4-trisphosphate 5/6-kinase'
Medtr7g007850.1	Mtr.44738.1.S1_at	GENOTYPE	1021	-1.32879	-1.35312	0.893747	0.1159	0.14023	-1.33346	-3.556	6.00275	Uncharacterized amino acid permease yfnA		34.3	'transport.amino acids'
Medtr7g112740.2	Mtr.42954.1.S1_s_at	GENOTYPE	1022	-1.50014	-1.84822	0	-0.14468	0.2034	-1.15153	-3.76561	6.10344	zinc finger (C3HC4-type RING finger) family protein		29.5.11.4.2	'protein.degradation.ubiquitin.E3.RING'
Medtr7g038910.1	Mtr.31521.1.S1_at	GENOTYPE	1023	-1.40926	0	0	-0.12614	0.13517	-1.3489	-3.90453	5.98012	lysine and histidine specific transporter, putative		34.3	'transport.amino acids'
Medtr4g050950.1	Mtr.12676.1.S1_at	GENOTYPE	1024	-1.80324	-3.35754	-0.440803	-0.8137	0.7406	-1.90532	-3.26776	5.51018	NADH dehydrogenase subunit 4		1.1.6	'PS.lightreaction.NADH DH'
Medtr8g088650.2	Mtr.37611.1.S1_s_at	GENOTYPE	1025	-1.72014	-2.72003	0	-0.85333	0.14656	-1.6508	-3.56535	6.66059	Uncharacterized membrane protein At4g06598		27.3.35	'RNA.regulation of transcription.bZIP transcription factor family'
Medtr2g007740.1	Mtr.9316.1.S1_at	GENOTYPE	1026	-1.57323	-2.74623	0.213807	-0.8838	0.2892	-1.69665	-3.48369	4.56999	expressed protein		35.1	'not assigned.no ontology'
Medtr2g019810.1	Mtr.10258.1.S1_at	GENOTYPE	1027	-1.36316	-2.51562	0.434745	-0.87495	0.27752	-1.5914	-3.3893	4.20943	mitochondrial transcription termination factor-related / mTERF-related		27.3.99	'RNA.regulation of transcription.unclassified'
Medtr4g047930.1	Mtr.14035.1.S1_s_at	GENOTYPE	1028	-1.08641	-2.32495	-0.163903	-0.99581	0.24274	-2.18112	-3.10362	4.48911	Protein ycf2		29.8	'protein assembly and cofactor ligation'
#N/A	Mtr.10647.1.S1_at	GENOTYPE	1029	-1.07417	-2.33417	0.404397	-0.98873	0.27127	-1.86292	-3.34148	10.9267	spermidine synthase		22.1.6	'polyamine metabolism.synthesis.spermidine synthase'
Medtr3g072520.1	Mtr.11717.1.S1_at	GENOTYPE	1030	-1.19171	-2.74289	-0.0579756	-0.98967	0.56151	-1.91149	-3.04522	6.7121	Auxin-induced protein 5NG4		33.99	'development.unspecified'
Medtr4g133100.1	Mtr.8979.1.S1_at	GENOTYPE	1031	-1.82826	-3.38969	0.635804	-1.0054	0.55603	-1.37271	-3.83677	4.74177	Ribosomal RNA processing protein 1 homolog B AltName: Full=RRP1-like protein B;		35.2	'not assigned.unknown'
Medtr3g072520.1	Mtr.42081.1.S1_at	GENOTYPE	1032	-1.53267	-3.11765	0.791334	-0.96889	0.61609	-1.40314	-3.72714	5.87391	Auxin-induced protein 5NG4		33.99	'development.unspecified'
Medtr7g021500.1	Mtr.39363.1.S1_at	GENOTYPE	1033	-1.51673	-2.8534	0.694035	-0.5	0.83667	-1.48313	-3.6939	5.52209	Probable importin-7 homolog		29.3.1	'protein.targeting.nucleus'
Medtr3g061640.1	Mtr.9106.1.S1_at	GENOTYPE	1034	-1.46035	-3.12298	1.52913	-1.07822	0.5844	-0.60144	-3.59093	5.17603	RuvB-like 2 (E. coli)		28.1	'DNA.synthesis/chromatin structure'
Medtr6g016335.1	Mtr.39425.1.S1_s_at	GENOTYPE	1035	-3.11568	-2.9597	0.248862	-0.87178	-1.02776	-0.88509	-4.24963	4.77162	sulfate adenylyltransferase 3 / ATP-sulfurylase 3 (APS3)		14.1	'S-assimilation.APS'
Medtr2g435340.1	Mtr.34393.1.S1_s_at	GENOTYPE	1036	-2.85302	-2.02316	1.02524	-0.30527	-1.13513	-0.38196	-4.26022	4.84573	glycoside hydrolase family 28 protein / polygalacturonase (pectinase) family protein		10.6.3	'cell wall.degradation.pectate lyases and polygalacturonases'
Medtr4g119880.1	Mtr.11515.1.S1_at	GENOTYPE	1037	-2.59237	-1.88527	0.579556	-0.30652	-1.01363	-0.57508	-3.74701	5.96368	galactosyl transferase GMA12/MNN10 family protein		26.2	'misc.UDP glucosyl and glucoronyl transferases'
Medtr5g032100.1	Mtr.10800.1.S1_at	GENOTYPE	1038	-2.60834	-2.33559	0.759823	-0.35623	-0.62898	-0.32955	-3.69771	5.69896	DUF246 domain-containing protein At1g04910		17.2.3	'hormone metabolism.auxin.induced-regulated-responsive-activated'
#N/A	Mtr.23567.1.S1_x_at	GENOTYPE	1039	-2.27869	-1.85716	1.63541	-0.44971	-0.87124	-0.08282	-3.99692	7.89944	hypothetical protein predicted by Glimmer/Critica		35.2	'not assigned.unknown'
Medtr2g096670.1	Mtr.32441.1.S1_at	GENOTYPE	1040	-2.21941	-2.0276	1.38783	-0.68186	-0.87367	-0.51259	-4.11983	4.79868	expressed protein		35.2	'not assigned.unknown'
Medtr3g065160.1	Mtr.11030.1.S1_at	GENOTYPE	1041	-2.1093	-1.72254	1.89639	-0.70518	-1.09194	-0.56286	-4.56855	5.32494	Aspartic proteinase nepenthesin-1 EC=3.4.23.12; AltName: Full=Nepenthesin-I; Flags: Precursor;		27.3.99	'RNA.regulation of transcription.unclassified'
Medtr8g083530.2	Mtr.28448.1.S1_s_at	GENOTYPE	1042	-2.33909	-2.05344	0	-0.54129	-0.82693	-1.10455	-4.86809	8.39332	aldehyde dehydrogenase (ALDH2)		5.10	'fermentation.aldehyde dehydrogenase'
Medtr3g435460.1	Mtr.8497.1.S1_at	GENOTYPE	1043	-2.69973	-1.66826	-0.213874	-0.18769	-1.21916	-1.16764	-3.65349	6.16988	Chlorophyll a-b binding protein P4, chloroplastic AltName: Full=LHCI type III CAB-P4; Flags: Precursor;		1.1.1.1	'PS.lightreaction.photosystem II.LHC-II'
Medtr6g013750.1	Mtr.11048.1.S1_at	GENOTYPE	1044	-2.47388	-1.95812	-0.592652	-0.3441	-0.85986	-1.65767	-3.5389	5.33098	expressed protein		35.2	'not assigned.unknown'
Medtr4g080350.1	Mtr.52315.1.S1_at	GENOTYPE	1045	-2.50076	-1.73341	0.0946164	-0.15785	-0.9252	-1.62275	-4.21813	8.04244	DnaJ homolog subfamily A member 3, mitochondrial AltName: Full=Tumorous imaginal discs protein Tid56 homolog; AltName: Full=DnaJ protein Tid-1; Short=mTid-1; Flags: Precursor;		20.2.1	'stress.abiotic.heat'
Medtr3g095010.1	Mtr.40462.1.S1_at	GENOTYPE	1046	-2.82937	-2.26702	0.444513	-0.23871	-0.80106	-1.05113	-4.32501	5.74125	ATP-binding protein of ABC transporter		34.16	'transport.ABC transporters and multidrug resistance systems'
Medtr8g072260.1	Mtr.42059.1.S1_at	GENOTYPE	1047	-2.06467	-0.868244	0.49377	0.62411	-0.57232	-1.38665	-3.94509	10.581	Abscisic acid 8'-hydroxylase 3 Short=ABA 8'-hydroxylase 3; EC=1.14.13.93; AltName: Full=Cytochrome P450 707A3;		26.10	'misc.cytochrome P450'
Medtr3g435480.1	Mtr.12199.1.S1_at	GENOTYPE	1048	-2.90857	0	-0.472989	0.54956	-0.85421	-1.50364	-3.93922	6.98646	Dof zinc finger protein DOF3.3 Short=AtDOF3.3; AltName: Full=H-protein promoter-binding factor 2a;		27.3.8	'RNA.regulation of transcription.C2C2(Zn) DOF zinc finger family'
Medtr1g067000.2	Mtr.11664.1.S1_at	GENOTYPE	1049	-3.02633	0	-0.292762	0.64491	-0.59599	-1.28693	-4.02049	5.42774	Myb-like protein G		27.3.26	'RNA.regulation of transcription.MYB-related transcription factor family'
Medtr8g073250.1	Mtr.10864.1.S1_at	GENOTYPE	1050	-2.41655	-2.57996	0	-0.39568	-0.23227	-1.87892	-4.27575	5.55524	protein kinase family protein		29.4	'protein.postranslational modification'
Medtr7g118260.3	Mtr.768.1.S1_at	GENOTYPE	1051	-2.64798	-2.40499	-0.226889	-0.15127	-0.39426	-1.70544	-4.12653	7.21549	Two-component response regulator-like PRR95 AltName: Full=Pseudo-response regulator 95; Short=OsPRR95;		27.3.66	'RNA.regulation of transcription.Psudo ARR transcription factor family'
Medtr1g116650.1	Mtr.38935.1.S1_at	GENOTYPE	1052	-2.64583	-2.25366	-0.0341723	0.22108	-0.17109	-1.64583	-4.25749	6.85259	Probable inositol transporter 1		34.2	'transport.sugars'
#N/A	Mtr.50035.1.S1_at	GENOTYPE	1053	-2.63153	0	-0.090382	0.2577	-0.56641	-2.09714	-4.63828	8.65786	expressed protein		35.2	'not assigned.unknown'
Medtr8g023620.1	Mtr.10183.1.S1_s_at	GENOTYPE	1054	-3.05754	-3.54736	0.0972192	-0.32102	0.1688	-0.42012	-3.57488	3.58629	Metallophosphoesterase 1 EC=3.1.-.-;		26.27	'misc.calcineurin-like phosphoesterase family protein'
Medtr2g084565.1	Mtr.5418.1.S1_at	GENOTYPE	1055	-3.17373	-3.1629	0.176033	-0.06719	-0.07802	-0.17136	-3.52112	3.74871	hypothetical protein predicted by Glimmer/Critica		35.2	'not assigned.unknown'
Medtr6g477770.1	Mtr.13958.1.S1_at	GENOTYPE	1056	-3.15359	-3.25727	-0.128524	-0.26686	-0.16318	-0.20519	-3.23026	3.75744	beta-amylase (CT-BMY) / 1,4-alpha-D-glucan maltohydrolase		2.2.2.1	'major CHO metabolism.degradation.starch.starch cleavage'
Medtr7g104500.2	Mtr.38882.1.S1_s_at	GENOTYPE	1057	-3.346	-3.53761	0.0520938	-0.45948	-0.26787	-0.13967	-3.53776	4.1435	chloroplast division protein FtsZ (FtsZ2-1)		35.2	'not assigned.unknown'
Medtr1g009200.1	Mtr.32192.1.S1_at	GENOTYPE	1058	-2.83928	-2.5842	0.247073	0.12842	-0.12667	-0.12691	-3.21327	5.11197	LATD	LATD/NIP	34.13	'transport.peptides and oligopeptides'
Medtr6g047750.1	Mtr.27526.1.S1_at	GENOTYPE	1059	-2.71846	-2.36638	0.401203	-0.01553	-0.3676	-0.18239	-3.30205	4.37895	hypothetical protein predicted by Glimmer/Critica	SCL8; SCARECROW-like 8	35.2	'not assigned.unknown'
Medtr2g010330.1	Mtr.37510.1.S1_s_at	GENOTYPE	1060	-2.86533	-2.67812	0.0765544	-0.24	-0.42721	-0.14835	-3.09023	4.16129	Cytochrome P450 89A2 EC=1.14.-.-; AltName: Full=CYPLXXXIX; AltName: Full=ATH 6-1;	CP45	26.10	'misc.cytochrome P450'
Medtr8g024260.1	Mtr.13401.1.S1_at	GENOTYPE	1061	-2.91539	0	-0.0548474	-0.19945	-0.52335	-0.2956	-3.15614	3.51465	Two-component response regulator-like APRR9 AltName: Full=Pseudo-response regulator 9;		27.3.66	'RNA.regulation of transcription.Psudo ARR transcription factor family'
Medtr3g463080.1	Mtr.43911.1.S1_at	GENOTYPE	1062	-2.84356	0	-0.0268315	-0.36631	-0.88629	-0.3823	-3.19903	3.13167	Sodium-dependent phosphate transport protein 1, chloroplastic AltName: Full=Anion transporter 1; AltName: Full=Sodium/phosphate cotransporter 1; AltName: Full=Na(+)/PI cotransporter 1; Flags: Precursor;		34.7	'transport.phosphate'
Medtr7g009730.1	Mtr.27549.1.S1_at	GENOTYPE	1063	-2.71676	-2.13067	-0.117825	-0.25344	-0.83953	-0.49193	-3.09087	3.69849	WRKY72 transcription factor	WRKY72	35.2	not assigned.unknown'
Medtr8g019500.1	Mtr.12802.1.S1_at	GENOTYPE	1064	-2.72843	-2.66964	0.237154	-0.62559	-0.68438	-0.51614	-3.48173	4.86987	Protein NAP1, chloroplastic AltName: Full=Non-intrinsic ABC protein 1; Short=Protein ABC1; AltName: Full=Protein LONG AFTER FAR-RED 6; AltName: Full=Plastid sufB-like protein; Flags: Precursor;		29.8	'protein assembly and cofactor ligation'
Medtr0318s0020.1	Mtr.42357.1.S1_at	GENOTYPE	1065	-2.78971	-3.02248	-0.00654965	-0.57174	-0.33897	-0.61275	-3.39591	3.75622	expressed protein		35.2	'not assigned.unknown'
Medtr3g063200.1	Mtr.31336.1.S1_at	GENOTYPE	1066	-2.57641	-2.95218	0.172976	-0.4078	-0.03203	-0.59861	-3.348	6.24606	hypothetical protein predicted by Glimmer/Critica		35.2	'not assigned.unknown'
Medtr5g055940.1	Mtr.44852.1.S1_at	GENOTYPE	1067	-2.31115	-2.6079	0.249917	-0.77849	-0.48174	-0.7021	-3.26317	3.78051	glutamyl-tRNA(Gln) amidotransferase B subunit		19.1	'tetrapyrrole synthesis.glu-tRNA synthetase'
Medtr4g011810.1	Mtr.13669.1.S1_at	GENOTYPE	1068	-2.048	-2.34931	0.484419	-0.69897	-0.39766	-0.60967	-3.14209	5.29503	similar to katanin p60 subunit A-like 1		35.1	'not assigned.no ontology'
Medtr7g033640.1	Mtr.1669.1.S1_at	GENOTYPE	1069	-2.28453	-2.76116	0.404013	-0.68065	-0.20401	-0.4852	-3.17374	4.63857	Protein kinase PVPK-1 EC=2.7.11.1;		35.2	'not assigned.unknown'
Medtr1g050462.2	Mtr.34827.1.S1_at	GENOTYPE	1070	-2.31242	-2.34594	0.274254	-0.38581	-0.35229	-0.66576	-3.25244	5.01779	expressed protein		35.2	'not assigned.unknown'
Medtr4g053520.1	Mtr.11344.1.S1_s_at	GENOTYPE	1071	-2.19489	-2.10678	0.668765	-0.39059	-0.4787	-0.57455	-3.4382	4.54105	hypothetical protein predicted by Glimmer/Critica		35.2	'not assigned.unknown'
Medtr2g063460.1	Mtr.40532.1.S1_s_at	GENOTYPE	1072	-1.9346	-1.92354	0.98561	-0.39835	-0.40941	-0.45397	-3.37417	4.39606	hypothetical protein predicted by Glimmer/Critica		35.2	'not assigned.unknown'
Medtr4g126010.1	Mtr.11644.1.S1_at	GENOTYPE	1073	-1.96792	-1.8287	0.710788	-0.29897	-0.43819	-0.76607	-3.44478	5.86579	casein kinase, putative		29.4	'protein.postranslational modification'
Medtr4g128930.1	Mtr.16219.1.S1_s_at	GENOTYPE	1074	-2.09324	-1.91032	0.394833	-0.22715	-0.41007	-0.9749	-3.46297	9.42836	Zinc finger protein CONSTANS-LIKE 5		27.3.7	'RNA.regulation of transcription.C2C2(Zn) CO-like, Constans-like zinc finger family'
Medtr4g128930.1	Mtr.16219.1.S1_at	GENOTYPE	1075	-2.3029	-2.02281	0.40943	-0.16885	-0.44894	-0.81063	-3.52295	8.99877	Zinc finger protein CONSTANS-LIKE 5		27.3.7	'RNA.regulation of transcription.C2C2(Zn) CO-like, Constans-like zinc finger family'
Medtr5g093860.1	Mtr.12815.1.S1_at	GENOTYPE	1076	-2.08032	-2.78049	1.55424	-0.74436	-0.04419	-0.35249	-3.98705	5.69509	microtubule associated protein (MAP65/ASE1) family protein		31.1	'cell.organisation'
Medtr8g461040.1	Mtr.12602.1.S1_at	GENOTYPE	1077	-2.4188	-2.77184	0.876878	-0.64455	-0.29151	-0.60453	-3.90021	4.71827	Mitogen-activated protein kinase 19 Short=MAP kinase 19; Short=AtMPK19; EC=2.7.11.24;		30.6	'signalling.MAP kinases'
Medtr5g089720.1	Mtr.44357.1.S1_at	GENOTYPE	1078	-2.16892	-2.50779	1.1313	-0.65357	-0.31471	-0.81284	-4.11306	5.04036	C2 domain-containing protein		20.2.2	'stress.abiotic.cold'
Medtr8g055840.1	Mtr.37471.1.S1_s_at	GENOTYPE	1079	-2.59242	-3.01048	1.25509	-0.58711	-0.16905	-0.27516	-4.12266	4.85472	dehydration-responsive family protein		20.2.3	'stress.abiotic.drought/salt'
Medtr8g021310.1	Mtr.39925.1.S1_at	GENOTYPE	1080	-3.16131	-3.54062	0.231284	-0.70031	-0.321	-0.45018	-3.84278	3.85854	expressed protein		35.1	'not assigned.no ontology'
Medtr4g113020.2	Mtr.37810.1.S1_s_at	GENOTYPE	1081	-2.82245	-3.06231	0	-0.68873	-0.44886	-0.71267	-3.97137	4.58746	Serine/threonine protein phosphatase 2A 57 kDa regulatory subunit B' iota isoform Short=PP2A, B' subunit, iota isoform; Short=AtB' iota;		29.4	'protein.postranslational modification'
Medtr0265s0030.1	Mtr.47321.1.S1_s_at	GENOTYPE	1082	-2.55545	-2.95755	-0.0135511	-0.77698	-0.37488	-1.18873	-3.73063	3.91608	RNA polymerase beta subunit		27.2	'RNA.transcription'
Medtr1g085680.1	Mtr.11364.1.S1_at	GENOTYPE	1083	-2.81726	0	0	-0.68014	0.01853	-1.16274	-3.17429	7.17477	Secologanin synthase Short=SLS; EC=1.3.3.9; AltName: Full=Cytochrome P450 72A1; AltName: Full=CYPLXXII;		26.10	'misc.cytochrome P450'
Medtr1g061970.1	Mtr.12837.1.S1_at	GENOTYPE	1084	-2.05002	-2.28584	0.519385	0.21348	0.44929	-1.25052	-3.81992	7.11554	dead-box protein 5		29.2.3	'protein.synthesis.initiation'
Medtr3g097010.3	Mtr.41301.1.S1_at	GENOTYPE	1085	-2.27371	-2.44415	0.237259	0.59502	0.76546	-1.18061	-3.69159	7.18811	Meiotically up-regulated gene 70 protein		35.1	'not assigned.no ontology'
Medtr3g034670.1	Mtr.11004.1.S1_s_at	GENOTYPE	1086	-2.39512	-1.87474	0.35203	0.71999	0.19962	-0.76079	-3.50794	5.54823	hydrolase, alpha/beta fold family		35.1	'not assigned.no ontology'
Medtr4g125700.1	Mtr.41434.1.S1_at	GENOTYPE	1087	-2.16075	-2.2533	0.236929	0.62971	0.72227	-0.815	-3.21267	5.16969	threonine synthase		13.1.3.2.1	'amino acid metabolism.synthesis.aspartate family.threonine.threonine synthase'
Medtr6g009330.2	Mtr.50093.1.S1_s_at	GENOTYPE	1088	-2.48965	-3.17608	0.370732	0.16878	0.8552	-0.65308	-3.51347	6.55167	glucose-6-phosphate isomerase		4.3	'glycolysis.G6PIsomerase'
Medtr8g093460.1	Mtr.10213.1.S1_at	GENOTYPE	1089	-2.33716	-2.83067	0.559868	0.36854	0.86205	-0.60885	-3.50589	4.3185	pectinesterase family		10.8.1	'cell wall.pectin*esterases.PME'
Medtr7g024580.1	Mtr.16869.1.S1_at	GENOTYPE	1090	-2.29621	-2.57891	1.13205	0.47185	0.75455	-0.30514	-3.73339	9.68758	Heat shock cognate 70 kDa protein 1 Short=Hsc70.1;		20.2.1	'stress.abiotic.heat'
Medtr1g012590.1	Mtr.41781.1.S1_at	GENOTYPE	1091	-2.56724	-2.69481	0.78766	0.79067	0.91825	-0.67317	-4.02807	6.17961	UDP-sugar transporter-related		35.1	'not assigned.no ontology'
Medtr1g012590.1	Mtr.50207.1.S1_s_at	GENOTYPE	1092	-2.81881	-3.31179	0.151876	0.57488	1.06786	-1.19219	-4.16288	5.43767	hypothetical protein predicted by Glimmer/Critica		35.1	'not assigned.no ontology'
Medtr4g105630.2	Mtr.10036.1.S1_at	GENOTYPE	1093	-2.69457	-3.69425	0.62463	0.13073	1.13041	-0.98845	-4.30765	4.64669	Triose phosphate/phosphate translocator, non-green plastid, chloroplastic Short=CTPT; Flags: Precursor;		34.8	'transport.metabolite transporters at the envelope membrane'
Medtr2g069440.1	Mtr.38868.1.S1_at	GENOTYPE	1094	-2.27885	-3.19908	0.908814	0.09143	1.01167	-0.87255	-4.06021	6.41507	Eukaryotic translation initiation factor 2 subunit 3 AltName: Full=Eukaryotic translation initiation factor 2 subunit gamma; Short=eIF-2-gamma; AltName: Full=Protein suppressor of variegation 3-9;		29.2.3	'protein.synthesis.initiation'
#N/A	Mtr.13455.1.S1_at	GENOTYPE	1095	-2.38621	-3.26785	0.557261	-0.02681	0.85482	-0.79258	-3.73605	4.19162	Uncharacterized membrane protein At3g27390		35.2	'not assigned.unknown'
Medtr1g116500.1	Mtr.34825.1.S1_at	GENOTYPE	1096	-2.02601	-3.27174	0	-0.22558	1.02015	-1.06306	-3.79284	5.11323	2-isopropylmalate synthase-related		13.1.4.4.1	'amino acid metabolism.synthesis.branched chain group.leucine specific.2-isopropylmalate synthase'
Medtr8g041570.1	Mtr.43874.1.S1_s_at	GENOTYPE	1097	-1.943	-3.17509	0.419298	-0.74871	0.48337	-1.0588	-3.4211	4.24086	expressed protein		29.5.11	'protein.degradation.ubiquitin'
Medtr4g103830.2	Mtr.28750.1.S1_s_at	GENOTYPE	1098	-1.9171	-2.91534	0.277921	-0.38057	0.61768	-1.02319	-3.21821	5.23441	carbamoyl-phosphate synthase		23.1.1.1	'nucleotide metabolism.synthesis.pyrimidine.carbamoyl phosphate synthetase'
Medtr8g446930.1	Mtr.39084.1.S1_at	GENOTYPE	1099	-2.02935	-2.34886	0	-0.1466	0.17292	-1.04424	-3.25264	5.59245	Zinc finger CCCH domain-containing protein 8 Short=OsC3H8;		27.3.99	'RNA.regulation of transcription.unclassified'
Medtr1g061800.1	Mtr.9208.1.S1_at	GENOTYPE	1100	-1.99897	-2.67047	0.301719	-0.3348	0.33669	-1.067	-3.36769	4.51633	threonine dehydratase		13.1.4.5.1	'amino acid metabolism.synthesis.branched chain group.isoleucine specific.threonine ammonia-lyase'
Medtr3g085400.1	Mtr.9933.1.S1_at	GENOTYPE	1101	-2.32165	-3.04343	0.0351607	-0.57301	0.14877	-0.90121	-3.25803	4.29903	hypothetical protein predicted by Glimmer/Critica		35.2	'not assigned.unknown'
Medtr5g069330.4	Mtr.5560.1.S1_s_at	GENOTYPE	1102	-2.15461	-2.82464	0.161063	-0.47223	0.1978	-0.95247	-3.26815	3.81453	Probable ATP-dependent RNA helicase DDX47 EC=3.6.1.-; AltName: Full=DEAD box protein 47;		35.2	'not assigned.unknown'
#N/A	Mtr.45623.1.S1_s_at	GENOTYPE	1103	-2.3277	-2.82705	-0.156853	-0.32958	0.16978	-1.00937	-3.18022	4.51673	Chloroplast envelope membrane protein		35.2	'not assigned.unknown'
Medtr7g103300.2	Mtr.9888.1.S1_s_at	GENOTYPE	1104	-2.21445	-2.83867	-0.377338	-0.24209	0.38212	-1.23666	-3.07378	5.4545	expressed protein		35.2	'not assigned.unknown'
Medtr8g094600.1	Mtr.9402.1.S1_at	GENOTYPE	1105	-2.51599	-3.6751	-0.256806	-0.50806	0.65106	-1.18484	-3.44402	3.82664	aldehyde dehydrogenase, putative (ALDH)		5.10	'fermentation.aldehyde dehydrogenase'
Medtr8g101930.1	Mtr.2189.1.S1_at	GENOTYPE	1106	-2.04686	-1.87082	0.647507	0.08052	-0.09552	-0.56184	-3.25621	5.43095	F-box/LRR-repeat protein At4g29420		29.5.11.4.3.2	'protein.degradation.ubiquitin.E3.SCF.FBOX'
Medtr4g107400.1	Mtr.9063.1.S1_at	GENOTYPE	1107	-2.25619	-2.06956	0.175088	0.22877	0.04215	-0.86088	-3.29215	4.75299	HIPL1 protein Flags: Precursor;		31.1	'cell.organisation'
#N/A	Mtr.8596.1.S1_at	GENOTYPE	1108	-2.17245	-2.67518	0.510729	-0.33845	0.16428	-0.68384	-3.36702	6.69787	Coatomer subunit delta-2 AltName: Full=Delta-coat protein 2; Short=Delta-COP 2;		31.4	'cell.vesicle transport'
Medtr5g030580.1	Mtr.42215.1.S1_at	GENOTYPE	1109	-2.1069	-2.39256	0.620347	-0.21861	0.06704	-0.47777	-3.20502	5.91159	transporter, putative		35.1	'not assigned.no ontology'
Medtr3g072480.1	Mtr.9809.1.S1_at	GENOTYPE	1110	-2.18068	-2.4602	0.436185	-0.1235	0.15602	-0.54486	-3.16173	4.8582	expressed protein		35.2	'not assigned.unknown'
Medtr7g100110.1	Mtr.29267.1.S1_at	GENOTYPE	1111	-2.0209	-2.50892	0.500793	-0.09216	0.39586	-0.72206	-3.24376	5.18027	calcium-transporting ATPase 1, endoplasmic reticulum-type (ECA1)	MCA8	34.21	'transport.calcium'
Medtr1g077850.1	Mtr.41636.1.S1_at	GENOTYPE	1112	-1.92591	-2.34613	0	-0.14127	0.27895	-0.72488	-3.3306	6.74922	expressed protein		35.2	'not assigned.unknown'
Medtr8g015830.2	Mtr.13113.1.S1_at	GENOTYPE	1113	-1.80485	-1.85265	0.71069	0.15764	0.20545	-0.81976	-3.33529	4.49867	hypothetical protein predicted by Glimmer/Critica		35.2	'not assigned.unknown'
Medtr8g040120.5	Mtr.5572.1.S1_at	GENOTYPE	1114	-2.03524	-2.37428	1.26228	0.02135	0.36039	-0.41184	-3.70936	7.46274	putative transcription factor HBP-1b		35.2	'not assigned.unknown'
Medtr2g075340.1	Mtr.41974.1.S1_at	GENOTYPE	1115	-2.34938	-2.45476	1.13202	-0.13697	-0.03159	-0.42728	-3.90867	5.32633	expressed protein		35.2	'not assigned.unknown'
#N/A	Mtr.34918.1.S1_s_at	GENOTYPE	1116	-2.55014	-2.57556	0.885632	-0.02041	0.005	-0.3728	-3.80857	4.87782	hypothetical protein predicted by Glimmer/Critica		35.2	'not assigned.unknown'
Medtr5g024270.2	Mtr.42640.1.S1_s_at	GENOTYPE	1117	-2.35452	-2.6602	0.487243	-0.15503	0.15066	-0.91336	-3.75512	4.43243	protein kinase family protein		29.4	'protein.postranslational modification'
#N/A	Mtr.27977.1.S1_s_at	GENOTYPE	1118	-2.19058	-2.93271	0.554652	-0.57094	0.1712	-0.86462	-3.60986	5.14652	hypothetical protein predicted by Glimmer/Critica		35.2	'not assigned.unknown'
Medtr6g080470.1	Mtr.38616.1.S1_at	GENOTYPE	1119	-2.44033	-3.24122	0.66682	-0.56404	0.23686	-0.577	-3.68414	5.49252	cell division protein kinase, putative		29.4	'protein.postranslational modification'
Medtr4g023760.1	Mtr.13325.1.S1_at	GENOTYPE	1120	-2.53094	-2.96775	0.510183	0.00113	0.43793	-1.09254	-4.13366	7.49297	zinc finger (DHHC type) family protein		27.3.99	'RNA.regulation of transcription.unclassified'
Medtr2g008750.2	Mtr.27879.1.S1_at	GENOTYPE	1121	-2.35553	-2.44882	0.0595954	-0.05155	0.04174	-1.51323	-3.92836	5.64888	hypothetical protein predicted by Glimmer/Critica		35.2	'not assigned.unknown'
Medtr7g090020.1	Mtr.39297.1.S1_s_at	GENOTYPE	1122	-2.2286	-2.40688	0.682557	-0.06496	0.11332	-1.29387	-4.20503	5.57441	ankyrin repeat family protein / BTB/POZ domain-containing protein		31.1	'cell.organisation'
Medtr2g090845.1	Mtr.41846.1.S1_s_at	GENOTYPE	1123	-2.37984	-2.93539	0.450789	-0.20538	0.35017	-1.37434	-4.20497	5.29529	hypothetical protein predicted by Glimmer/Critica		35.2	'not assigned.unknown'
Medtr1g088630.3	Mtr.5178.1.S1_s_at	GENOTYPE	1124	-2.05791	-2.17653	0.660516	-0.19513	-0.07651	-1.3086	-4.02702	8.95715	glycosyl hydrolase family 1 protein		26.3	'misc.gluco-, galacto- and mannosidases'
Medtr2g086160.2	Mtr.9201.1.S1_at	GENOTYPE	1125	-2.31438	-2.64841	0	-0.35038	-0.01634	-1.0993	-4.08285	7.15435	Vacuolar protein sorting-associated protein 4 AltName: Full=Protein END13; AltName: Full=DOA4-independent degradation protein 6; AltName: Full=Vacuolar protein-targeting protein 10;		29.5.9	'protein.degradation.AAA type'
Medtr5g023240.1	Mtr.28564.1.S1_at	GENOTYPE	1126	-2.63407	-2.4896	-0.227268	-0.0049	-0.14937	-1.2514	-3.65821	4.1341	lysine and histidine specific transporter, putative		34.3	'transport.amino acids'
Medtr3g086610.4	Mtr.12762.1.S1_s_at	GENOTYPE	1127	-3.04056	-3.55864	0.74129	0.24355	0.76163	-0.33803	-4.11988	6.48306	expressed protein		35.2	'not assigned.unknown'
Medtr7g079490.3	Mtr.40520.1.S1_at	GENOTYPE	1128	-3.01519	-3.54728	0.840743	0.07308	0.60517	-0.35656	-4.21249	5.81351	amylogenin		10.5.5	'cell wall.cell wall proteins.RGP'
Medtr8g076210.1	Mtr.37207.1.S1_at	GENOTYPE	1129	-3.36578	-3.29982	0.599847	0.20326	0.13729	-0.35578	-4.32141	4.02634	Putative serine protease F56F10.1 EC=3.4.-.-; Flags: Precursor;		29.5.5	'protein.degradation.serine protease'
Medtr7g015950.1	Mtr.13913.1.S1_at	GENOTYPE	1130	-3.12456	-3.28407	0.752465	0.02291	0.18243	-0.6209	-4.49792	7.19174	COBRA-like protein 4 Flags: Precursor;		10.2	'cell wall.cellulose synthesis'
Medtr2g105640.1	Mtr.28231.1.S1_s_at	GENOTYPE	1131	-3.06323	-3.26096	0.612848	0.23974	0.43747	-0.67782	-4.35389	5.5444	hypothetical protein predicted by Glimmer/Critica		35.2	'not assigned.unknown'
Medtr1g029840.2	Mtr.12173.1.S1_at	GENOTYPE	1132	-3.51263	0	0.260449	0.23533	0.35302	-0.82237	-4.59544	4.56788	Aldehyde dehydrogenase family 3 member H1 Short=AtALDH4; EC=1.2.1.3;		35.2	'not assigned.unknown'
Medtr4g102750.1	Mtr.10255.1.S1_at	GENOTYPE	1133	-2.7829	-3.14747	1.09516	0.30293	0.66751	-0.7466	-4.62465	6.70987	membrane bound O-acyl transferase (MBOAT) family protein		35.1	'not assigned.no ontology'
Medtr1g041150.2	Mtr.43970.1.S1_at	GENOTYPE	1134	-2.72755	-3.3088	1.53771	-0.04439	0.53686	-0.42802	-4.69329	5.96332	calcium-dependent protein kinase isoform 6 (CPK6)		30.3	'signalling.calcium'
Medtr5g020050.1	Mtr.37562.1.S1_at	GENOTYPE	1135	-2.48213	-2.56118	1.42813	0.05591	0.13496	-0.54413	-4.45439	7.03667	succinate dehydrogenase		8.1.7	'TCA / org. transformation.TCA.succinate dehydrogenase'
Medtr4g007820.1	Mtr.1318.1.S1_s_at	GENOTYPE	1136	-2.73141	-3.47743	0.987708	-0.33546	0.41056	-0.53214	-4.25126	7.61014	hypothetical protein predicted by Glimmer/Critica		35.2	'not assigned.unknown'
Medtr3g078030.1	Mtr.44688.1.S1_at	GENOTYPE	1137	-2.78844	-4.10241	0	-0.48489	0.82909	-0.86336	-4.38921	4.65014	expressed protein		35.2	'not assigned.unknown'
Medtr4g007820.1	Mtr.41690.1.S1_at	GENOTYPE	1138	-2.38655	-3.34656	0	-0.50883	0.45119	-1.02601	-4.65928	6.46948	hypothetical protein predicted by Glimmer/Critica		35.2	'not assigned.unknown'
Medtr8g017410.1	Mtr.9555.1.S1_at	GENOTYPE	1139	-2.16284	-3.00994	0	-0.61222	0.23488	-0.68158	-4.5304	5.85143	beta-fructosidase, putative / beta-fructofuranosidase, putative		2.2.1.3.2	'major CHO metabolism.degradation.sucrose.invertases.cell wall'
Medtr1g098790.1	Mtr.32454.1.S1_s_at	GENOTYPE	1140	-2.29911	-2.61763	1.458	0.00173	0.32025	-1.09269	-4.8498	7.02313	Tubby-like F-box protein 8 Short=OsTLP8; AltName: Full=Tubby-like F-box protein 1; Short=OsTLP1;		35.2	'not assigned.unknown'
#N/A	Mtr.12690.1.S1_at	GENOTYPE	1141	-2.82604	-3.08009	0.865117	0.00678	0.26083	-1.21577	-4.90693	6.65148	calcium-binding EF hand family protein		30.3	'signalling.calcium'
Medtr5g006110.1	Mtr.39169.1.S1_s_at	GENOTYPE	1142	-2.76361	0	1.34171	-0.16751	0.36136	-0.86192	-4.96724	5.43564	Transmembrane protein 49 AltName: Full=Vacuole membrane protein 1; AltName: Full=NF-E2-inducible protein 2; Short=Protein ni-2;		35.2	'not assigned.unknown'
Medtr1g009960.2	Mtr.33308.1.S1_at	GENOTYPE	1143	-3.25563	-3.84265	0.830541	-0.32817	0.25885	-1.02998	-5.11615	4.57479	expressed protein		35.2	'not assigned.unknown'
Medtr3g085570.2	Mtr.43332.1.S1_at	GENOTYPE	1144	-2.94983	-3.00822	1.00775	-0.11787	-0.05948	-0.78583	-4.74341	8.00175	F-box/Kelch-repeat protein At1g67480		29.5.11.4.3.2	'protein.degradation.ubiquitin.E3.SCF.FBOX'
Medtr0449s0040.1	Mtr.40198.1.S1_at	GENOTYPE	1145	-2.59268	-3.79584	1.36705	-0.58338	0.61978	-0.03186	-3.99158	4.70238	hypothetical protein predicted by Glimmer/Critica		35.2	'not assigned.unknown'
Medtr5g006110.3	Mtr.39169.1.S1_at	GENOTYPE	1146	-4.3731	-4.4883	0.10844	0.19686	0.31205	-0.07879	-4.56033	4.25271	Transmembrane protein 49 AltName: Full=Vacuole membrane protein 1; AltName: Full=NF-E2-inducible protein 2; Short=Protein ni-2;		35.2	'not assigned.unknown'
Medtr8g104540.2	Mtr.43083.1.S1_s_at	GENOTYPE	1147	-4.42157	-4.37887	0.518325	0.13957	0.09687	0.47203	-4.46787	5.155	phosphoglucomutase, putative		4.2	'glycolysis.PGM'
Medtr1g018790.1	Mtr.44626.1.S1_at	GENOTYPE	1148	-3.44581	-3.83153	1.26197	0.11706	0.50278	-0.00218	-4.70996	5.1966	Putative F-box protein At1g47056		29.5.11.4.3.2	'protein.degradation.ubiquitin.E3.SCF.FBOX'
Medtr2g088400.2	Mtr.9826.1.S1_at	GENOTYPE	1149	-3.90061	-4.0632	0.299715	0.39594	0.55853	-0.21626	-4.41659	6.40642	Protein TRANSPARENT TESTA 12		34.99	'transport.misc'
Medtr3g100960.2	Mtr.28586.1.S1_s_at	GENOTYPE	1150	-3.95968	-4.64174	0.0425048	0.17048	0.85254	-0.01045	-4.01263	6.14565	hypothetical protein predicted by Glimmer/Critica		35.2	'not assigned.unknown'
Medtr1g107480.1	Mtr.31364.1.S1_at	GENOTYPE	1151	-3.50962	-4.54516	0.291794	0.21394	1.24948	-0.51158	-4.31299	4.58193	D-3-phosphoglycerate dehydrogenase, chloroplastic Short=3-PGDH; EC=1.1.1.95; Flags: Precursor;		13.1.5.1.1	'amino acid metabolism.synthesis.serine-glycine-cysteine group.serine.phosphoglycerate dehydrogenase'
Medtr2g094180.1	Mtr.35713.1.S1_at	GENOTYPE	1152	-3.51481	-4.56357	0.339519	-0.33525	0.71351	-0.48027	-4.33461	5.03573	hypothetical protein predicted by Glimmer/Critica		35.2	'not assigned.unknown'
#N/A	Mtr.27956.1.S1_s_at	GENOTYPE	1153	-3.67911	-4.2673	-0.194573	-0.32975	0.25844	-0.68063	-4.16517	6.22004	hypothetical protein predicted by Glimmer/Critica		35.2	'not assigned.unknown'
Medtr4g109550.1	Mtr.5152.1.S1_at	GENOTYPE	1154	-3.51081	-4.18711	0	-0.69452	-0.01821	-0.67404	-4.26751	3.76717	Presenilin-like protein At2g29900		30.8	'signalling.misc'
Medtr3g074130.1	Mtr.12370.1.S1_s_at	GENOTYPE	1155	-3.89831	-4.30604	0	-0.34812	0.0596	-0.72939	-4.78704	7.23614	hypothetical protein predicted by Glimmer/Critica	TC94548 putative AP2 domain-containing protein	35.2	'not assigned.unknown'
Medtr7g118260.3	Mtr.33745.1.S1_s_at	GENOTYPE	1156	-3.74411	-3.64135	0.211339	-0.46674	-0.5695	-0.10385	-4.05929	4.48173	Two-component response regulator-like APRR5 AltName: Full=Pseudo-response regulator 5;		35.2	'not assigned.unknown'
Medtr8g087310.1	Mtr.40528.1.S1_s_at	GENOTYPE	1157	-3.46241	-3.31422	-0.15173	-0.02698	-0.17517	-0.70091	-4.01159	4.07764	expressed protein		30.11	'signalling.light'
#N/A	Mtr.38552.1.S1_s_at	GENOTYPE	1158	-3.60588	0	-0.418784	0.34455	-0.53243	-0.85362	-4.04071	4.02423	expressed protein		35.2	'not assigned.unknown'
Medtr1g012620.1	Mtr.35880.1.S1_at	GENOTYPE	1159	-3.3477	-2.40559	0.0403656	0.3425	-0.5996	-0.31168	-3.69974	3.77535	centromeric protein-related		35.1	'not assigned.no ontology'
Medtr6g477860.1	Mtr.40392.1.S1_s_at	GENOTYPE	1160	-3.26274	-2.29282	-0.339977	0.32512	-0.64479	-0.234	-3.15676	5.65621	Myb-like protein G		35.2	'not assigned.unknown'
Medtr5g091190.1	Mtr.13375.1.S1_at	GENOTYPE	1161	-3.10355	-1.69363	-0.618315	0.36864	-1.04129	-0.50918	-2.99442	7.4491	expressed protein		35.2	'not assigned.unknown'
Medtr2g089310.1	Mtr.9818.1.S1_at	GENOTYPE	1162	-3.61549	0	0.340511	1.03585	-1.20431	-0.20561	-4.1616	7.04363	CONSTANS B-box zinc finger family protein		27.3.7	'RNA.regulation of transcription.C2C2(Zn) CO-like, Constans-like zinc finger family'
Medtr1g056880.1	Mtr.37825.1.S1_at	GENOTYPE	1163	-3.08029	-2.11312	1.46613	0.43752	-0.52966	0.25332	-4.29311	6.95602	U-box domain-containing protein 22 EC=6.3.2.-; AltName: Full=Plant U-box protein 22;		27.3.64	'RNA.regulation of transcription.PHOR1'
Medtr6g008480.1	Mtr.5521.1.S1_at	GENOTYPE	1164	-1.33298	-3.49674	0	-1.60353	0.56023	0.43307	-1.09697	9.23124	Metalloendoproteinase 1 EC=3.4.24.-; AltName: Full=SMEP1; Flags: Precursor;		29.5.7	'protein.degradation.metalloprotease'
#N/A	Mtr.7138.1.S1_at	GENOTYPE	1165	-1.62012	-2.4109	-1.60312	-0.68654	0.10424	0.43701	0.42001	6.5336	short-chain dehydrogenase/reductase (SDR) family protein		26.22	'misc.short chain dehydrogenase/reductase (SDR)'
Medtr0388s0020.1	Mtr.41000.1.S1_at	GENOTYPE	1166	-1.46116	-1.56334	-1.24519	-0.61039	-0.50821	-0.07103	-0.28701	9.12295	Auxin-induced protein 10A5		17.2.3	'hormone metabolism.auxin.induced-regulated-responsive-activated'
Medtr5g097970.1	Mtr.34713.1.S1_s_at	GENOTYPE	1167	-1.16112	-0.357766	-1.64455	-0.33409	-1.13744	-0.54519	-0.06176	6.82718	expressed protein		35.2	'not assigned.unknown'
Medtr7g076620.1	Mtr.14527.1.S1_at	GENOTYPE	1168	-1.19516	-0.56916	-2.02035	-0.11965	-0.74565	-1.15689	-0.33169	6.49003	expressed protein		35.2	'not assigned.unknown'
Medtr6g085050.1	Mtr.38366.1.S1_at	GENOTYPE	1169	-1.137	-0.729414	-1.16227	-0.38379	-0.79138	-0.77983	-0.75456	11.5852	ATP-dependent Clp protease adapter protein clpS		29.2.1.1.3.2.1712	'protein.synthesis.ribosomal protein.prokaryotic.unknown organellar.50S subunit.L7/L12'
Medtr8g079350.1	Mtr.37537.1.S1_s_at	GENOTYPE	1170	-1.09869	-0.0245519	-0.622026	-0.01608	-1.09022	0.36243	-0.11423	11.1602	hypothetical protein predicted by Glimmer/Critica		35.2	'not assigned.unknown'
Medtr4g013290.1	Mtr.11566.1.S1_at	GENOTYPE	1171	-1.23642	0.38842	-0.217299	0.46907	-1.15577	0.19776	-0.82136	11.528	expressed protein		35.2	'not assigned.unknown'
#N/A	Mtr.37591.1.S1_at	GENOTYPE	1172	-1.18051	-0.120424	-0.379556	0.08522	-0.97486	0.23671	-0.56424	13.2126	hypothetical protein predicted by Glimmer/Critica		35.2	'not assigned.unknown'
#N/A	Mtr.40859.1.S1_at	GENOTYPE	1173	-1.00242	-0.0985691	-0.058861	0.04251	-0.86134	0.17711	-0.76645	2.84232	hypothetical protein predicted by Glimmer/Critica		35.2	'not assigned.unknown'
#N/A	Mtr.28547.1.S1_x_at	GENOTYPE	1174	-1.13867	-0.365616	0.263911	0.04763	-0.72542	0.36467	-1.03791	6.93966	glutathione S-transferase, putative		26.9	'misc.glutathione S transferases'
Medtr1g011460.1	Mtr.2915.1.S1_at	GENOTYPE	1175	-1.38122	-0.504534	-0.00733215	0.16131	-0.71538	0.19312	-1.18077	3.18342	Serine/threonine protein phosphatase 2A 57 kDa regulatory subunit B' iota isoform Short=PP2A, B' subunit, iota isoform; Short=AtB' iota;		29.4	'protein.postranslational modification'
Medtr1g010140.1	Mtr.9816.1.S1_at	GENOTYPE	1176	-1.14586	-0.582262	0.378286	-0.28335	-0.84695	0.18432	-1.33983	3.26119	hypothetical protein		33.99	'development.unspecified'
#N/A	Mtr.32566.1.S1_x_at	GENOTYPE	1177	-1.23904	-0.522174	0.033226	-0.0563	-0.77316	-0.02444	-1.29671	2.4932	ATP-dependent RNA helicase DDX42 EC=3.6.1.-; AltName: Full=DEAD box protein 42;		35.2	'not assigned.unknown'
Medtr8g072250.1	Mtr.12095.1.S1_at	GENOTYPE	1178	-1.33437	-0.766627	0.0865648	-0.00064	-0.56839	0.03418	-1.38676	3.22616	AP-4 complex subunit epsilon-1 AltName: Full=Adapter-related protein complex 4 subunit epsilon-1; AltName: Full=AP-4 adapter complex subunit epsilon; AltName: Full=Epsilon subunit of AP-4; AltName: Full=Epsilon-adaptin;		31.4	'cell.vesicle transport'
#N/A	Mtr.5842.1.S1_at	GENOTYPE	1179	-1.23227	-0.805467	0.183235	-0.10327	-0.53008	0.07252	-1.34299	4.34476	carboxypeptidase D, putative		29.5	'protein.degradation'
Medtr3g464000.1	Mtr.34472.1.S1_at	GENOTYPE	1180	-1.34455	-0.500685	0.0542566	-0.1023	-0.94617	-0.09829	-1.4971	3.73134	expressed protein		35.2	'not assigned.unknown'
Medtr7g026520.1	Mtr.39776.1.S1_at	GENOTYPE	1181	-1.21238	-0.273845	-0.0280566	0.00211	-0.93643	-0.05852	-1.24284	2.81743	expressed protein		35.2	'not assigned.unknown'
Medtr7g109390.1	Mtr.23311.1.S1_s_at	GENOTYPE	1182	-1.18624	-0.118678	0.000372152	0.03511	-1.03244	-0.00542	-1.19203	2.84355	glycosyl hydrolase family 3		10.6.2	'cell wall.degradation.mannan-xylose-arabinose-fucose'
Medtr4g101630.2	Mtr.6527.1.S1_at	GENOTYPE	1183	-1.19797	-0.141883	-0.0364421	0.01376	-1.04233	-0.02153	-1.18306	2.8177	Acid beta-fructofuranosidase EC=3.2.1.26; AltName: Full=Acid sucrose hydrolase; AltName: Full=Acid invertase; Short=AI; AltName: Full=Vacuolar invertase; Flags: Precursor;		2.2.1.3.3	'major CHO metabolism.degradation.sucrose.invertases.vacuolar'
#N/A	Mtr.10564.1.S1_at	GENOTYPE	1184	-1.18699	-0.265963	-0.0357795	0.03912	-0.8819	0.03995	-1.11125	3.05006	hypothetical protein predicted by Glimmer/Critica		35.2	'not assigned.unknown'
Medtr5g018510.2	Mtr.13108.1.S1_at	GENOTYPE	1185	-1.13455	-0.260248	-0.137404	0.01866	-0.85564	-0.00159	-0.99874	2.98897	extra-large guanine nucleotide binding protein, putative / G-protein, putative		30.5	'signalling.G-proteins'
Medtr2g075910.1	Mtr.38255.1.S1_at	GENOTYPE	1186	-1.00554	-0.0670711	0.00196407	0.01143	-0.92704	0.01758	-0.98992	2.70103	expressed protein		35.2	'not assigned.unknown'
Medtr1g017350.4	Mtr.38780.1.S1_at	GENOTYPE	1187	-1.05603	-0.0345402	0	-0.00248	-1.02397	-0.00946	-1.05178	2.52136	hypothetical protein predicted by Glimmer/Critica		35.2	'not assigned.unknown'
Medtr7g092770.1	Mtr.39956.1.S1_at	GENOTYPE	1188	-1.00285	-0.333131	-0.0260642	-0.10877	-0.77849	-0.08096	-1.05774	2.79517	C2 domain-containing protein		35.1.19	'not assigned.no ontology.C2 domain-containing protein'
#N/A	Mtr.44637.1.S1_at	GENOTYPE	1189	-1.41175	-0.873722	0.310489	-0.39259	-0.93062	0.83757	-0.88467	7.13087	Pathogenesis-related protein PR-4A Flags: Precursor;		20.1	'stress.biotic'
#N/A	Mtr.37057.1.S1_at	GENOTYPE	1190	-1.69328	-1.01944	-0.148154	0.05925	-0.61459	0.81669	-0.72843	4.64273	hypothetical protein predicted by Glimmer/Critica		35.2	'not assigned.unknown'
#N/A	Mtr.8172.1.S1_at	GENOTYPE	1191	-1.71719	-1.02353	-0.534643	1.10858	0.41492	0.07723	-1.10532	10.6253	hypothetical protein predicted by Glimmer/Critica		35.2	'not assigned.unknown'
Medtr2g084875.1	Mtr.10808.1.S1_at	GENOTYPE	1192	-1.16822	-0.327308	0.434871	1.13732	0.29641	0.35468	-1.24841	11.8456	P-protein Includes: RecName: Full=Chorismate mutase; Short=CM; EC=5.4.99.5; Includes: RecName: Full=Prephenate dehydratase; Short=PDT; EC=4.2.1.51;		13.1.6.3.1	'amino acid metabolism.synthesis.aromatic aa.phenylalanine.arogenate dehydratase / prephenate dehydratase'
Medtr5g085790.1	Mtr.31312.1.S1_at	GENOTYPE	1193	-1.27584	-0.513895	0.568443	1.34656	0.58461	0.23663	-1.60766	8.81446	Putative phytosulfokine receptor EC=2.7.11.1; AltName: Full=Phytosulfokine LRR receptor kinase; Flags: Precursor;	MtLYR4	30.2.21	'signalling.receptor kinases.lysine motif'
Medtr8g090375.1	Mtr.12609.1.S1_at	GENOTYPE	1194	-1.23112	-1.01916	0.382225	1.09501	0.88305	0.34342	-1.26992	3.70201	hypothetical protein		11.9.4.2	'lipid metabolism.lipid degradation.beta-oxidation.acyl CoA DH'
Medtr4g069940.1	Mtr.20544.1.S1_at	GENOTYPE	1195	-1.08989	-0.695531	1.31833	0.85154	0.45718	0.5967	-1.81151	6.17645	Putative glucan endo-1,3-beta-glucosidase 7 EC=3.2.1.39; AltName: Full=(1->3)-beta-glucan endohydrolase 7; Short=(1->3)-beta-glucanase 7; AltName: Full=Beta-1,3-endoglucanase 7; Short=Beta-1,3-glucanase 7; Flags: Precursor;		26.4	'misc.beta 1,3 glucan hydrolases'
Medtr4g115580.1	Mtr.18659.1.S1_s_at	GENOTYPE	1196	-1.01531	-0.479395	0.629786	0.97546	0.43954	0.02518	-1.61991	7.33286	ADIPOR-like receptor CG5315		35.2	'not assigned.unknown'
Medtr4g082060.1	Mtr.18997.1.S1_at	GENOTYPE	1197	-1.39255	-0.667089	0.126836	0.96877	0.24331	-0.09719	-1.61658	8.11196	Dof zinc finger protein DOF3.3 Short=AtDOF3.3; AltName: Full=H-protein promoter-binding factor 2a;		27.3.8	'RNA.regulation of transcription.C2C2(Zn) DOF zinc finger family'
Medtr2g105570.1	Mtr.42337.1.S1_at	GENOTYPE	1198	-1.22347	-0.808146	0.580825	0.63991	0.22458	-0.12499	-1.92929	9.12992	4-coumarate--CoA ligase 2 / 4-coumaroyl-CoA synthase 2 (4CL2)		16.2.1.3	'secondary metabolism.phenylpropanoids.lignin biosynthesis.4CL'
Medtr2g097463.1	Mtr.33658.1.S1_at	GENOTYPE	1199	-1.15294	-0.551185	0.314002	0.70211	0.10036	-0.05806	-1.525	8.51864	Scarecrow-like protein 11 Short=AtSCL11; AltName: Full=GRAS family protein 31; Short=AtGRAS-31;	Scarecrow-like protein 9	33.99	'development.unspecified'
Medtr4g129760.1	Mtr.39621.1.S1_at	GENOTYPE	1200	-1.14925	-0.928387	0.279667	0.5679	0.34703	-0.11874	-1.54766	12.9499	hypothetical protein predicted by Glimmer/Critica		35.2	'not assigned.unknown'
Medtr2g080950.3	Mtr.8809.1.S1_s_at	GENOTYPE	1201	-1.03663	-0.957542	0.468342	0.27075	0.19166	-0.08843	-1.5934	8.14544	Probable ADP-ribosylation factor GTPase-activating protein AGD5 AltName: Full=Protein ARF-GAP DOMAIN 5; Short=AtAGD5; AltName: Full=Protein ZIGA3;		30.5	'signalling.G-proteins'
Medtr7g090020.1	Mtr.27707.1.S1_s_at	GENOTYPE	1202	-1.08418	-0.447544	-0.132452	0.53219	-0.10445	-0.33602	-1.28776	8.96623	hypothetical protein predicted by Glimmer/Critica	MtNOOT	35.2	'not assigned.unknown'
Medtr2g048720.1	Mtr.48631.1.S1_at	GENOTYPE	1203	-1.03917	-0.733173	-0.370922	0.49366	0.18766	-0.74561	-1.41386	9.08135	Probable inositol transporter 2		34.2	'transport.sugars'
Medtr3g462710.2	Mtr.34120.1.S1_s_at	GENOTYPE	1204	-1.04756	-1.07204	-0.592353	0.61455	0.63902	-0.61931	-1.07452	5.8426	Peptide transporter PTR2 AltName: Full=Histidine-transporting protein;		34.13	'transport.peptides and oligopeptides'
#N/A	Mtr.12763.1.S1_at	GENOTYPE	1205	-1.05352	-1.41808	-0.533207	0.20691	0.57147	-0.15869	-0.67901	3.65288	expressed protein		35.2	'not assigned.unknown'
#N/A	Mtr.9714.1.S1_at	GENOTYPE	1206	-1.17836	-1.38452	-0.296739	0.26305	0.46921	-0.14761	-1.02923	3.42527	expressed protein		35.2	'not assigned.unknown'
Medtr1g101790.1	Mtr.13443.1.S1_at	GENOTYPE	1207	-0.99557	-1.76263	-0.0156472	-0.02693	0.74014	-0.05819	-1.0381	3.28821	hypothetical protein		35.2	'not assigned.unknown'
Medtr5g025310.1	Mtr.33174.1.S1_at	GENOTYPE	1208	-1.01394	-1.66449	-0.0280942	0.02702	0.67757	-0.01383	-0.99967	2.90091	phosphoribosylamine--glycine ligase		23.1.2.2	'nucleotide metabolism.synthesis.purine.GAR Synthetase'
Medtr6g077750.1	Mtr.12932.1.S1_at	GENOTYPE	1209	-1.07911	-1.98922	0.120678	-0.05235	0.85776	0.28077	-0.91902	3.40613	Dolichyl-diphosphooligosaccharide--protein glycosyltransferase subunit STT3 Short=Oligosaccharyl transferase subunit STT3; EC=2.4.1.119;		20.2.3	'stress.abiotic.drought/salt'
Medtr8g087400.1	Mtr.31247.1.S1_s_at	GENOTYPE	1210	-1.22026	-1.92249	0.0516421	0.19851	0.90073	0.26326	-1.00864	3.32663	expressed protein		35.2	'not assigned.unknown'
Medtr7g110170.1	Mtr.37244.1.S1_at	GENOTYPE	1211	-1.45781	-1.75587	-0.0160694	0.29886	0.59692	0.26812	-1.17362	2.96521	zinc finger (C2H2 type) family protein		29.5.11.4.2	'protein.degradation.ubiquitin.E3.RING'
#N/A	Mtr.3348.1.S1_at	GENOTYPE	1212	-1.74379	-1.88362	0.184239	0.39297	0.53279	0.63228	-1.29575	7.85074	hypothetical protein predicted by Glimmer/Critica		35.2	'not assigned.unknown'
Medtr1g070345.1	Mtr.43090.1.S1_at	GENOTYPE	1213	-1.73849	-1.5246	0.0401774	0.44511	0.23123	0.36179	-1.41688	9.82975	cytochrome P450-like protein	CP45	26.10	'misc.cytochrome P450'
Medtr1g106020.1	Mtr.7004.1.S1_at	GENOTYPE	1214	-1.73113	-1.24614	-0.262023	0.45399	-0.03099	0.08491	-1.3842	4.2352	F-box protein At1g23780		29.5.11.4.3.2	'protein.degradation.ubiquitin.E3.SCF.FBOX'
#N/A	Mtr.28225.1.S1_s_at	GENOTYPE	1215	-1.80474	0	-0.228466	0.06747	0.11251	0.06193	-1.51434	3.67344	mutator-related transposase-like protein		35.2	'not assigned.unknown'
Medtr6g053510.1	Mtr.31774.1.S1_at	GENOTYPE	1216	-1.58037	-1.44614	0.0630771	0.17591	0.04169	0.06528	-1.57817	2.86572	Uncharacterized membrane protein At1g63010		35.1	'not assigned.no ontology'
Medtr8g092170.1	Mtr.13813.1.S1_s_at	GENOTYPE	1217	-1.46289	-1.28633	0.000287852	0.13319	-0.04338	-0.04985	-1.51303	3.23728	beta-fructofuranosidase, putative / invertase, putative / saccharase, putative / beta-fructosidase, putative		2.2.1.3.1	'major CHO metabolism.degradation.sucrose.invertases.neutral'
Medtr1g093730.1	Mtr.39661.1.S1_at	GENOTYPE	1218	-1.84133	-2.02218	-0.0634744	0.19798	0.37883	0.01951	-1.75835	3.11251	zinc finger (C3HC4-type RING finger) family protein		29.5.11.4.2	'protein.degradation.ubiquitin.E3.RING'
#N/A	Mtr.11958.1.S1_at	GENOTYPE	1219	-1.78272	-1.82512	-0.22426	0.2504	0.2928	-0.1398	-1.69826	3.7342	hypothetical protein predicted by Glimmer/Critica		35.2	'not assigned.unknown'
Medtr3g040810.1	Mtr.7043.1.S1_x_at	GENOTYPE	1220	-1.60219	-1.9498	-0.279368	0.17089	0.5185	-0.10418	-1.427	4.19735	hypothetical protein predicted by Glimmer/Critica		35.2	'not assigned.unknown'
Medtr2g075860.1	Mtr.33322.1.S1_at	GENOTYPE	1221	-1.30143	-1.43833	-0.14703	0.2327	0.3696	-0.22256	-1.37696	3.41998	NHL repeat-containing protein		35.1	'not assigned.no ontology'
Medtr1g107575.1	Mtr.27495.1.S1_s_at	GENOTYPE	1222	-1.28298	-1.49504	-0.115704	0.0887	0.30076	-0.02456	-1.19184	6.36485	CwfJ-like family protein		35.1	'not assigned.no ontology'
Medtr8g102050.1	Mtr.8888.1.S1_s_at	GENOTYPE	1223	-1.28143	-1.77569	-0.0538466	-0.17309	0.32117	-0.11815	-1.34573	7.09999	asparaginyl-tRNA synthetase		29.1.22	'protein.aa activation.asparagine-tRNA ligase'
Medtr8g063760.1	Mtr.27584.1.S1_at	GENOTYPE	1224	-1.27777	-1.64103	-0.0685708	-0.07909	0.28417	-0.07176	-1.28095	3.0006	NHL repeat-containing protein		35.1	'not assigned.no ontology'
Medtr1g012850.1	Mtr.27321.1.S1_at	GENOTYPE	1225	-1.38389	-1.75799	-0.0032065	0.00575	0.37986	-0.0014	-1.38208	2.55165	calcium-binding EF hand family protein		30.3	'signalling.calcium'
Medtr7g067470.1	Mtr.44314.1.S1_at	GENOTYPE	1226	-1.34523	-1.77664	-0.0112468	-0.11677	0.31464	-0.2234	-1.55739	6.48001	T-complex protein 1 subunit beta Short=TCP-1-beta; AltName: Full=CCT-beta;		29.6	'protein.folding'
Medtr7g017280.1	Mtr.29157.1.S1_at	GENOTYPE	1227	-1.51905	-1.73421	-0.175528	-0.02011	0.19505	-0.1829	-1.52641	3.84263	Putative FBD-associated F-box protein At5g22720		35.2	'not assigned.unknown'
Medtr1g023120.2	Mtr.38644.1.S1_at	GENOTYPE	1228	-1.33842	-1.56829	0.133564	-0.07693	0.15293	-0.00588	-1.47787	3.20211	Beta-galactosidase 5 Short=Lactase 5; EC=3.2.1.23; Flags: Precursor;		26.3	'misc.gluco-, galacto- and mannosidases'
Medtr4g092040.2	Mtr.44848.1.S1_at	GENOTYPE	1229	-1.25488	-1.42079	-0.110672	-0.1282	0.03771	-0.14448	-1.28868	3.28508	tetratricopeptide repeat (TPR)-containing protein		35.1.5	'not assigned.no ontology.pentatricopeptide (PPR) repeat-containing protein'
Medtr0136s0010.1	Mtr.33374.1.S1_at	GENOTYPE	1230	-1.24269	-1.3524	-0.0598691	-0.1171	-0.00739	-0.1392	-1.32201	2.81542	expressed protein		35.2	'not assigned.unknown'
Medtr8g080490.2	Mtr.31284.1.S1_at	GENOTYPE	1231	-1.21866	-1.18008	-0.0380857	0.00322	-0.03536	-0.04041	-1.22098	2.64592	hypothetical protein predicted by Glimmer/Critica		35.2	'not assigned.unknown'
Medtr8g058380.1	Mtr.34954.1.S1_s_at	GENOTYPE	1232	-1.20018	-1.10215	-0.0395225	0.09941	0.00138	0.00295	-1.1577	3.20726	Cell division cycle protein 16 homolog AltName: Full=CDC16Hs; AltName: Full=Anaphase-promoting complex subunit 6; Short=APC6; AltName: Full=Cyclosome subunit 6;	MtCDC16	31.2	'cell.division'
#N/A	Mtr.35603.1.S1_at	GENOTYPE	1233	-1.60609	-1.27979	-0.0313289	0.2749	-0.0514	0.26285	-1.31191	3.94096	hypothetical protein predicted by Glimmer/Critica		35.2	'not assigned.unknown'
Medtr5g087550.1	Mtr.34173.1.S1_at	GENOTYPE	1234	-1.47212	-1.27109	-0.0594376	0.2197	0.01867	0.30168	-1.111	3.3605	3-hydroxy-3-methylglutaryl-CoA reductase 2 / HMG-CoA reductase 2 (HMGR2)		16.1.2.3	'secondary metabolism.isoprenoids.mevalonate pathway.HMG-CoA reductase'
Medtr4g052530.2	Mtr.37985.1.S1_at	GENOTYPE	1235	-1.36426	-1.38322	0.0694539	0.1094	0.12836	0.16313	-1.27058	5.03629	expressed protein		35.2	'not assigned.unknown'
Medtr7g075940.1	Mtr.13926.1.S1_at	GENOTYPE	1236	-1.28731	-1.10759	0.168708	0.1361	-0.04362	0.18236	-1.27365	3.08766	ataxin-related		35.1	'not assigned.no ontology'
Medtr6g027630.3	Mtr.44035.1.S1_s_at	GENOTYPE	1237	-1.40097	-1.2427	-0.10054	0.30829	0.15002	0.04113	-1.2593	3.17785	High affinity cationic amino acid transporter 1 Short=CAT-1; Short=CAT1; AltName: Full=System Y+ basic amino acid transporter; AltName: Full=Solute carrier family 7 member 1; AltName: Full=Ecotropic retroviral leukemia receptor; AltName: Full=Ecotropic retrovirus receptor; Short=ERR;		34.3	'transport.amino acids'
#N/A	Mtr.4095.1.S1_at	GENOTYPE	1238	-1.51084	-1.40126	-0.545029	0.25359	0.14401	-0.12009	-1.0859	8.81394	hypothetical protein predicted by Glimmer/Critica		35.2	'not assigned.unknown'
Medtr5g070920.1	Mtr.39134.1.S1_at	GENOTYPE	1239	-1.31762	-2.59327	-0.756524	-0.29551	0.98014	-0.5987	-1.15979	3.54096	Cytochrome P450 71A1 EC=1.14.-.-; AltName: Full=CYPLXXIA1; AltName: Full=ARP-2;		26.10	'misc.cytochrome P450'
Medtr4g058700.1	Mtr.39341.1.S1_at	GENOTYPE	1240	-1.03088	-1.96083	0.054044	-0.25239	0.67756	-0.28063	-1.36556	4.68773	zinc finger (C3HC4-type RING finger) family protein		29.5.11.4.2	'protein.degradation.ubiquitin.E3.RING'
#N/A	Mtr.11582.1.S1_at	GENOTYPE	1241	-1.19763	-2.16916	0.0692745	-0.1454	0.82613	-0.32936	-1.59626	3.52711	zinc finger (C3HC4-type RING finger) family protein		29.5.11.4.2	'protein.degradation.ubiquitin.E3.RING'
Medtr2g085075.1	Mtr.27788.1.S1_at	GENOTYPE	1242	-1.26101	-1.9026	0.0233022	-0.08371	0.55789	-0.23007	-1.51437	3.33638	similar to KIAA0073 protein		35.2	'not assigned.unknown'
Medtr4g037515.1	Mtr.5063.1.S1_at	GENOTYPE	1243	-1.28374	-2.17239	-0.321747	-0.24297	0.64567	-0.64988	-1.61188	3.37769	hypothetical protein predicted by Glimmer/Critica		35.2	'not assigned.unknown'
Medtr1g007590.1	Mtr.12177.1.S1_s_at	GENOTYPE	1244	-1.05607	-1.72865	-0.168345	-0.19423	0.47835	-0.58683	-1.47455	4.02321	GTPase activator protein of Rab-related small GTPases-like protein		35.2	'not assigned.unknown'
Medtr2g008190.1	Mtr.41462.1.S1_at	GENOTYPE	1245	-1.15874	-1.81666	-0.222953	-0.3043	0.35362	-0.58215	-1.51794	5.28417	phosphatidylserine decarboxylase, putative		11.3.8	'lipid metabolism.Phospholipid synthesis.phosphatidylserine decarboxylase'
#N/A	Mtr.42218.1.S1_at	GENOTYPE	1246	-1.22347	-1.87251	0.529564	-0.06408	0.58495	0.07561	-1.67743	8.50728	hypothetical protein predicted by Glimmer/Critica		35.2	'not assigned.unknown'
Medtr2g019990.2	Mtr.44832.1.S1_at	GENOTYPE	1247	-1.61248	-2.0577	0.0922054	0.00189	0.44711	-0.05315	-1.75784	3.43738	Serine/threonine-protein kinase PBS1 EC=2.7.11.1; AltName: Full=AvrPphB susceptible protein 1;		29.4.1.57	'protein.postranslational modification.kinase.receptor like cytoplasmatic kinase VII'
Medtr8g012340.1	Mtr.37530.1.S1_s_at	GENOTYPE	1248	-1.3665	-1.81511	0.495918	-0.08012	0.36849	0.04023	-1.82219	6.98646	putative peptidylprolyl isomerase		29.6	'protein.folding'
Medtr7g093740.1	Mtr.10172.1.S1_at	GENOTYPE	1249	-1.30294	-1.74786	0.304927	-0.0661	0.37882	-0.17774	-1.78561	3.89743	Uncharacterized protein C18orf8 AltName: Full=Colon cancer-associated protein Mic1; Short=Mic-1;		35.2	'not assigned.unknown'
Medtr7g072710.2	Mtr.39428.1.S1_at	GENOTYPE	1250	-1.43939	-1.94274	0.0150745	-0.02569	0.47766	-0.34405	-1.79852	7.10789	hypothetical protein predicted by Glimmer/Critica		35.2	'not assigned.unknown'
Medtr4g103520.1	Mtr.5279.1.S1_at	GENOTYPE	1251	-1.42761	-1.66523	0.127853	0.14499	0.38261	-0.29793	-1.85339	3.51575	calcineurin-like phosphoesterase family protein		26.13	'misc.acid and other phosphatases'
Medtr2g011070.1	Mtr.28002.1.S1_at	GENOTYPE	1252	-1.64736	-2.82349	0.0245109	-0.23122	0.9449	-0.02163	-1.6935	4.11291	hypothetical protein predicted by Glimmer/Critica		35.2	'not assigned.unknown'
Medtr1g060010.1	Mtr.32841.1.S1_at	GENOTYPE	1253	-1.78754	-2.80807	-0.0604485	-0.10306	0.91747	-0.21217	-1.93926	2.93709	hypothetical protein predicted by Glimmer/Critica		35.2	'not assigned.unknown'
Medtr4g095055.2	Mtr.32069.1.S1_at	GENOTYPE	1254	-1.87692	-2.9283	-0.146471	0.03249	1.08388	-0.03999	-1.77044	4.16268	hypothetical protein predicted by Glimmer/Critica		35.2	'not assigned.unknown'
Medtr1g109060.1	Mtr.42677.1.S1_at	GENOTYPE	1255	-1.54438	-2.32413	-0.335074	0.34188	1.12163	-0.03236	-1.24166	3.41541	Multidrug and toxin extrusion protein 1 Short=hMATE-1; Short=MATE-1; AltName: Full=Solute carrier family 47 member 1;		34.99	'transport.misc'
Medtr2g435800.1	Mtr.41056.1.S1_at	GENOTYPE	1256	-1.55124	-1.95083	0.0467943	0.56606	0.96565	0.12794	-1.4701	4.86643	aminoglycoside phosphotransferase		11.9.4.2	'lipid metabolism.lipid degradation.beta-oxidation.acyl CoA DH'
Medtr0126s0080.1	Mtr.33546.1.S1_at	GENOTYPE	1257	-1.42751	-2.10206	0.228984	0.4095	1.08405	0.13046	-1.52604	4.22822	bZIP transcription factor family protein		35.2	'not assigned.unknown'
Medtr1g083130.1	Mtr.13383.1.S1_at	GENOTYPE	1258	-1.51142	-2.40265	0.151507	0.17739	1.06863	0.05531	-1.60762	2.87117	DEAD (Asp-Glu-Ala-Asp) box polypeptide 56		27.1.2	'RNA.processing.RNA helicase'
Medtr1g114250.1	Mtr.41567.1.S1_s_at	GENOTYPE	1259	-1.00502	-1.6513	0.265877	0.26424	0.91052	-0.18864	-1.45954	3.86445	Dolichyl-diphosphooligosaccharide--protein glycosyltransferase subunit STT3 Short=Oligosaccharyl transferase subunit STT3; EC=2.4.1.119;		35.1	'not assigned.no ontology'
Medtr3g095520.1	Mtr.47782.1.S1_at	GENOTYPE	1260	-1.20363	-1.58921	0.0729086	0.3192	0.70478	-0.22491	-1.50145	4.14243	hypothetical protein predicted by Glimmer/Critica		35.2	'not assigned.unknown'
Medtr3g105530.1	Mtr.33060.1.S1_at	GENOTYPE	1261	-1.36581	-1.98452	0.00925926	0.22703	0.84574	-0.16186	-1.53693	3.61772	expressed protein		35.2	'not assigned.unknown'
Medtr3g086010.1	Mtr.12738.1.S1_at	GENOTYPE	1262	-1.28919	-1.91392	-0.0499016	0.29447	0.9192	-0.0739	-1.31318	3.50576	Serine/threonine protein phosphatase 2A 59 kDa regulatory subunit B' zeta isoform Short=PP2A, B' subunit, zeta isoform; Short=AtB' zeta;		29.4	'protein.postranslational modification'
#N/A	Mtr.33773.1.S1_at	GENOTYPE	1263	-1.26575	-1.93529	0.0433223	0.11774	0.78728	-0.01924	-1.32831	3.52133	60S ribosomal protein L5-2		29.2.1.2.2.5	'protein.synthesis.ribosomal protein.eukaryotic.60S subunit.L5'
#N/A	Mtr.44422.1.S1_at	GENOTYPE	1264	-1.35853	0	-0.0946136	0.08565	0.74019	-0.07936	-1.34327	3.77872	hypothetical protein predicted by Glimmer/Critica		35.2	'not assigned.unknown'
Medtr4g076030.1	Mtr.5174.1.S1_at	GENOTYPE	1265	-1.25271	-1.24786	0.00851207	0.67871	0.67386	-0.14841	-1.40964	8.97788	hypothetical protein predicted by Glimmer/Critica		35.2	'not assigned.unknown'
Medtr8g465150.1	Mtr.2599.1.S1_at	GENOTYPE	1266	-1.03864	-1.90201	0.200853	0.09825	0.96162	-0.07917	-1.31867	3.41584	hypothetical protein predicted by Glimmer/Critica		35.2	'not assigned.unknown'
Medtr6g091900.1	Mtr.20247.1.S1_s_at	GENOTYPE	1267	-1.09306	-2.08209	0.102749	0.00525	0.99427	0.0188	-1.17701	3.04735	hypothetical protein predicted by Glimmer/Critica		35.2	'not assigned.unknown'
#N/A	Mtr.39336.1.S1_at	GENOTYPE	1268	-1.09732	-2.24305	-0.0968136	0.0161	1.16184	-0.08475	-1.08526	2.91941	hypothetical protein predicted by Glimmer/Critica		35.2	'not assigned.unknown'
Medtr0014s0440.3	Mtr.28757.1.S1_at	GENOTYPE	1269	-1.30982	-2.59241	-0.000301281	-0.02412	1.25847	-0.01041	-1.31992	3.02485	expressed protein		35.2	'not assigned.unknown'
Medtr8g069040.1	Mtr.12110.1.S1_at	GENOTYPE	1270	-1.15584	-2.52556	0.335542	-0.33393	1.03579	-0.17372	-1.6651	4.01963	contains ESTs AU082277(S0059),AU057478(S21474),C27113(C51010),AU082278 (S0059)		4.4	'glycolysis.PPFK'
Medtr7g056830.1	Mtr.41024.1.S1_at	GENOTYPE	1271	-1.22365	-2.31174	0.235625	0.09366	1.18175	-0.20843	-1.66771	3.30963	DEAD (Asp-Glu-Ala-Asp) box polypeptide 47		28.1	'DNA.synthesis/chromatin structure'
Medtr4g132700.1	Mtr.40429.1.S1_at	GENOTYPE	1272	-1.07231	-2.02655	0	0.23638	1.19063	0.15601	-0.89472	4.55391	pyrophosphate--fructose-6-phosphate 1-phosphotransferase beta subunit, putative / pyrophosphate-dependent 6-phosphofructose-1-kinase, putative		4.5	'glycolysis.pyrophosphate-fructose-6-P phosphotransferase'
Medtr8g020970.2	Mtr.41703.1.S1_at	GENOTYPE	1273	-1.24199	-2.21283	0.0863749	0.38002	1.35086	0.29525	-1.03311	3.49247	lipoxygenase family protein	LOX3.1	17.7.1.2	'hormone metabolism.jasmonate.synthesis-degradation.lipoxygenase'
#N/A	Mtr.39455.1.S1_at	GENOTYPE	1274	-1.23582	-2.71417	-0.170631	0.22045	1.69879	-0.32187	-1.38705	3.76668	putative amino acid transport protein		34.3	'transport.amino acids'
Medtr8g086520.1	Mtr.33009.1.S1_at	GENOTYPE	1275	-1.44221	-2.97144	0.135346	0.16029	1.68952	0.15766	-1.41989	3.60202	Nucleobase-ascorbate transporter 2 Short=AtNAT2;		34.99	'transport.misc'
Medtr3g009760.1	Mtr.13518.1.S1_at	GENOTYPE	1276	-1.21968	0	-0.124972	0.05017	1.76619	0.02091	-1.07379	3.43566	Reticuline oxidase EC=1.21.3.3; AltName: Full=Berberine bridge-forming enzyme; Short=BBE; AltName: Full=Tetrahydroprotoberberine synthase; Flags: Precursor;		26.8	'misc.nitrilases, *nitrile lyases, berberine bridge enzymes, reticuline oxidases, troponine reductases'
Medtr1g050750.1	Mtr.38177.1.S1_s_at	GENOTYPE	1277	-1.04169	-2.63381	0.136947	-0.10926	1.48287	-0.02714	-1.20578	3.20466	Pentatricopeptide repeat-containing protein At1g80270, mitochondrial Flags: Precursor;		27.3.67	'RNA.regulation of transcription.putative transcription regulator'
Medtr1749s0010.1	Mtr.28275.1.S1_s_at	GENOTYPE	1278	-2.35246	-0.56875	-0.406583	1.25427	-0.52944	0.62767	-1.31821	8.22267	TMV resistance protein N		20.1.7	'stress.biotic.PR-proteins'
Medtr7g113800.1	Mtr.21501.1.S1_at	GENOTYPE	1279	-1.73586	-0.202332	0.332803	0.90069	-0.63283	0.51449	-1.55417	10.5681	RING-H2 finger protein ATL3B AltName: Full=RING-H2 finger protein ATL6; Flags: Precursor;		29.5.11.4.2	'protein.degradation.ubiquitin.E3.RING'
#N/A	Mtr.30946.1.S1_at	GENOTYPE	1280	-2.4526	-1.51058	-0.977553	0.24354	-0.69849	0.3155	-1.15954	8.24626	hypothetical protein predicted by Glimmer/Critica		35.2	'not assigned.unknown'
Medtr4g064963.1	Mtr.33011.1.S1_at	GENOTYPE	1281	-1.48769	-1.02715	-1.05326	0.26861	-0.19192	-0.00127	-0.4357	9.78237	Copper transporter 1		34.12	'transport.metal'
#N/A	Mtr.46993.1.S1_at	GENOTYPE	1282	-1.58147	-1.01149	-0.440563	0.42173	-0.14826	0.33484	-0.80606	7.29923	hypothetical protein predicted by Glimmer/Critica		35.2	'not assigned.unknown'
#N/A	Mtr.3816.1.S1_at	GENOTYPE	1283	-1.43162	-1.36009	-0.0945394	0.10748	0.03594	0.4973	-0.83979	7.90129	Ubiquitin		29.5.11.1	'protein.degradation.ubiquitin.ubiquitin'
#N/A	Mtr.42935.1.S1_at	GENOTYPE	1284	-1.62085	-1.47015	-0.210735	0.14371	-0.00699	0.63144	-0.77868	11.0242	hypothetical protein predicted by Glimmer/Critica		35.2	'not assigned.unknown'
#N/A	Mtr.45613.1.S1_s_at	GENOTYPE	1285	-1.56897	-1.57493	-0.558615	0.05151	0.05746	0.57464	-0.43571	10.3789	Protein psbN		1.1.1.2	'PS.lightreaction.photosystem II.PSII polypeptide subunits'
#N/A	Mtr.40174.1.S1_at	GENOTYPE	1286	-1.38799	-1.0518	-0.511485	0.55492	0.21873	0.44657	-0.42993	4.74794	hypothetical protein predicted by Glimmer/Critica		35.2	'not assigned.unknown'
#N/A	Mtr.1688.1.S1_at	GENOTYPE	1287	-1.87422	-1.47478	-0.122617	0.39461	-0.00483	0.89107	-0.86053	9.34784	hypothetical protein predicted by Glimmer/Critica		35.2	'not assigned.unknown'
#N/A	Mtr.27080.1.S1_at	GENOTYPE	1288	-1.8348	-1.69169	0.0166043	0.42387	0.28076	1.02403	-0.82738	8.84124	WD-40 repeat family protein		35.1	'not assigned.no ontology'
#N/A	Mtr.3431.1.S1_at	GENOTYPE	1289	-1.73634	-0.622454	-0.528344	0.70397	-0.40991	0.93025	-0.27774	9.55843	hypothetical protein predicted by Glimmer/Critica		35.2	'not assigned.unknown'
#N/A	Mtr.36871.1.S1_at	GENOTYPE	1290	-1.63665	-0.627552	-0.879565	0.99833	-0.01076	0.73553	-0.02155	4.82393	hypothetical protein predicted by Glimmer/Critica		35.2	'not assigned.unknown'
#N/A	Mtr.9838.1.S1_at	GENOTYPE	1291	-1.20052	-2.24578	-0.176219	-1.03988	0.00538	-1.08224	-2.10655	5.26497	expressed protein		35.2	'not assigned.unknown'
Medtr2g096900.1	Mtr.41445.1.S1_at	GENOTYPE	1292	-1.04887	-1.35426	0.498718	-0.68309	-0.3777	-0.96519	-2.51278	10.5682	mitochondrial import inner membrane translocase subunit Tim17/Tim22/Tim23 family protein		29.3.2	'protein.targeting.mitochondria'
Medtr2g102237.2	Mtr.43590.1.S1_at	GENOTYPE	1293	-1.08866	-1.69613	0.629369	-0.90801	-0.30053	-0.8222	-2.54023	7.32465	senescence-associated protein -related		35.2	'not assigned.unknown'
Medtr5g041750.1	Mtr.10139.1.S1_at	GENOTYPE	1294	-1.20887	-1.80617	0.251448	-0.90376	-0.30647	-1.10543	-2.56575	5.13921	hypothetical protein predicted by Glimmer/Critica		35.2	'not assigned.unknown'
Medtr5g012130.3	Mtr.32151.1.S1_at	GENOTYPE	1295	-1.08215	-1.5205	0.270453	-0.9406	-0.50224	-1.23311	-2.58571	4.47213	flavin-containing monooxygenase family protein / FMO family protein		26.7	'misc.oxidases - copper, flavone etc.'
Medtr1g105360.1	Mtr.10173.1.S1_at	GENOTYPE	1296	-1.02645	-1.27941	0.221065	-1.07156	-0.8186	-1.0253	-2.27282	4.04057	expressed protein		35.2	'not assigned.unknown'
Medtr7g111690.2	Mtr.13011.1.S1_at	GENOTYPE	1297	-1.25568	-1.39282	0.112858	-1.02056	-0.88341	-0.93105	-2.29959	4.46858	Putative serine/threonine-protein kinase At1g01540 EC=2.7.11.1;		29.4.1.55	'protein.postranslational modification.kinase.receptor like cytoplasmatic kinase V'
Medtr6g011270.2	Mtr.11410.1.S1_at	GENOTYPE	1298	-1.27256	-1.54411	0.439927	-0.92424	-0.65269	-0.8273	-2.53978	4.21893	hypothetical protein		35.2	'not assigned.unknown'
Medtr4g094590.2	Mtr.10924.1.S1_at	GENOTYPE	1299	-1.2284	-1.32805	0.126929	-0.7931	-0.69345	-1.02345	-2.37878	4.62234	CAS1 domain-containing protein 1 Flags: Precursor;		35.1	'not assigned.no ontology'
Medtr1g110210.1	Mtr.39041.1.S1_at	GENOTYPE	1300	-1.19146	-1.37612	0.1751	-0.8288	-0.64414	-1.07673	-2.44328	4.96707	protein phosphatase 2C-related / PP2C-related		29.4	'protein.postranslational modification'
Medtr4g059680.1	Mtr.50907.1.S1_at	GENOTYPE	1301	-1.06386	-1.43271	0.379558	-0.92694	-0.55809	-0.86925	-2.31267	8.31257	Beta-galactosidase 8 Short=Lactase 8; EC=3.2.1.23; AltName: Full=Protein AR782; Flags: Precursor;		26.3	'misc.gluco-, galacto- and mannosidases'
Medtr1g095560.2	Mtr.40444.1.S1_at	GENOTYPE	1302	-1.03541	-1.2907	0.838415	-1.05707	-0.80178	-0.60804	-2.48187	8.29893	serine carboxypeptidase S10 family protein		29.5.5	'protein.degradation.serine protease'
Medtr5g077000.1	Mtr.52150.1.S1_at	GENOTYPE	1303	-1.08196	-1.67592	0.911854	-1.12688	-0.53292	-0.74492	-2.73874	10.9348	UTP-glucose-1-phosphate uridylyltransferase		4.1	'glycolysis.UGPase'
Medtr1g007370.1	Mtr.38268.1.S1_at	GENOTYPE	1304	-1.24499	-1.66598	-0.476629	-0.99904	-0.57805	-1.52703	-2.29539	7.99419	hypothetical protein predicted by Glimmer/Critica		35.2	'not assigned.unknown'
Medtr5g013250.1	Mtr.4029.1.S1_at	GENOTYPE	1305	-1.00122	-1.31478	-0.663408	-0.73473	-0.42117	-1.62488	-1.96269	8.39872	monooxygenase family protein		26.7	'misc.oxidases - copper, flavone etc.'
Medtr4g034770.1	Mtr.14625.1.S1_at	GENOTYPE	1306	-1.06165	-1.26193	-0.522285	-0.21765	-0.01736	-1.574	-2.11336	12.5235	Photosystem I assembly protein ycf4		29.8	'protein assembly and cofactor ligation'
Medtr4g035040.1	Mtr.36986.1.S1_s_at	GENOTYPE	1307	-1.18198	-1.3967	-0.891771	-0.30278	-0.08806	-1.81373	-2.10394	10.2132	NADH dehydrogenase subunit I		1.1.6	'PS.lightreaction.NADH DH'
Medtr4g067320.2	Mtr.45060.1.S1_at	GENOTYPE	1308	-1.3886	-1.29767	-0.610372	-0.31304	-0.40397	-1.5708	-2.34903	10.0086	Salt tolerance protein		27.3.7	'RNA.regulation of transcription.C2C2(Zn) CO-like, Constans-like zinc finger family'
Medtr3g063250.2	Mtr.42753.1.S1_at	GENOTYPE	1309	-1.24989	-1.54721	-0.00350395	-1.05818	-0.76086	-1.3709	-2.61729	4.67621	Uncharacterized transporter sll0355		35.1	'not assigned.no ontology'
Medtr8g007375.1	Mtr.41320.1.S1_at	GENOTYPE	1310	-1.31536	-1.69992	-0.0605683	-1.22099	-0.83644	-1.45057	-2.70537	4.17922	Pentatricopeptide repeat-containing protein At1g02150		27.3.67	'RNA.regulation of transcription.putative transcription regulator'
Medtr3g074250.1	Mtr.38676.1.S1_at	GENOTYPE	1311	-1.35736	-1.3119	-0.143295	-1.0898	-1.13526	-1.36904	-2.58311	4.54584	Uncharacterized methyltransferase At1g78140, chloroplastic EC=2.1.1.-; Flags: Precursor;		35.1	'not assigned.no ontology'
Medtr3g118290.1	Mtr.41444.1.S1_at	GENOTYPE	1312	-1.4191	-1.06521	0.0321121	-0.76393	-1.11781	-1.13334	-2.58455	4.66522	hypothetical protein predicted by Glimmer/Critica		35.2	'not assigned.unknown'
Medtr8g015150.4	Mtr.40490.1.S1_at	GENOTYPE	1313	-1.40629	-0.885328	0.0520656	-0.84813	-1.36909	-1.22542	-2.68377	3.76942	Senescence-induced receptor-like serine/threonine-protein kinase AltName: Full=FLG22-induced receptor-like kinase 1; Flags: Precursor;		30.2.99	'signalling.receptor kinases.misc'
Medtr3g058220.1	Mtr.41476.1.S1_at	GENOTYPE	1314	-1.02678	-0.683645	0.144105	-0.88518	-1.22832	-1.38788	-2.55877	4.84976	cytochrome P450 71A26, putative (CYP71A26)		26.10	'misc.cytochrome P450'
Medtr4g081940.1	Mtr.50437.1.S1_s_at	GENOTYPE	1315	-1.02695	-0.521232	0.0391661	-0.52718	-1.0329	-1.25677	-2.32289	5.24908	hypothetical protein predicted by Glimmer/Critica		35.2	'not assigned.unknown'
Medtr3g452360.1	Mtr.9854.1.S1_at	GENOTYPE	1316	-1.25851	-1.08361	0.0900254	-0.76021	-0.93511	-1.24891	-2.59744	5.40787	Uncharacterized glycosyltransferase At3g02350 EC=2.4.1.-;		26.2	'misc.UDP glucosyl and glucoronyl transferases'
Medtr5g097280.1	Mtr.37245.1.S1_s_at	GENOTYPE	1317	-1.43125	-1.26234	-0.0580735	-0.64561	-0.81451	-1.27177	-2.64495	13.1167	Chlorophyll a-b binding protein 215, chloroplastic AltName: Full=LHCII type II CAB-215; Short=LHCP; Flags: Precursor;		1.1.1.1	'PS.lightreaction.photosystem II.LHC-II'
Medtr5g097280.1	Mtr.37210.1.S1_at	GENOTYPE	1318	-1.17386	-1.00613	-0.0439469	-0.57348	-0.74122	-1.3505	-2.48041	13.5777	Chlorophyll a-b binding protein 215, chloroplastic AltName: Full=LHCII type II CAB-215; Short=LHCP; Flags: Precursor;		1.1.1.1	'PS.lightreaction.photosystem II.LHC-II'
Medtr4g124590.1	Mtr.41688.1.S1_at	GENOTYPE	1319	-1.11028	-0.794098	0.224765	-0.42125	-0.73743	-1.33939	-2.67443	5.30958	phosphatidylinositol-4-phosphate 5-kinase family protein		30.4.1	'signalling.phosphinositides.phosphatidylinositol-4-phosphate 5-kinase'
Medtr3g094740.2	Mtr.28616.1.S1_at	GENOTYPE	1320	-1.37111	-1.18011	-0.622467	-0.55533	-0.74633	-1.72322	-2.47186	5.67326	Uncharacterized protein sll1770		35.1.1	'not assigned.no ontology.ABC1 family protein'
Medtr8g024260.1	Mtr.13781.1.S1_at	GENOTYPE	1321	-1.08505	-0.748977	-0.147743	-0.55005	-0.88612	-1.7769	-2.7142	9.0274	Two-component response regulator-like APRR7 AltName: Full=Pseudo-response regulator 7;		27.3.66	'RNA.regulation of transcription.Psudo ARR transcription factor family'
Medtr7g104540.1	Mtr.48595.1.S1_at	GENOTYPE	1322	-1.8396	-1.54116	-0.771484	-0.4961	-0.79453	-1.3375	-2.40561	5.6821	expressed protein		35.2	'not assigned.unknown'
#N/A	Mtr.24825.1.S1_s_at	GENOTYPE	1323	-1.67466	-1.66991	-1.50122	-1.01296	-1.01771	-1.73661	-1.91005	5.76658	cytochrome P450 family protein		26.10	'misc.cytochrome P450'
Medtr8g099665.1	Mtr.43833.1.S1_at	GENOTYPE	1324	-1.85845	-1.29667	-1.45501	-0.63924	-1.20102	-1.82884	-2.23228	10.2443	Uncharacterized protein At5g39865		21.4	'redox.glutaredoxins'
Medtr4g131180.1	Mtr.7993.1.S1_s_at	GENOTYPE	1325	-1.52358	-1.23261	-1.5933	-0.72142	-1.01238	-2.26614	-2.19642	11.7514	NADP-dependent glyceraldehyde-3-phosphate dehydrogenase EC=1.2.1.9; AltName: Full=Non-phosphorylating glyceraldehyde 3-phosphate dehydrogenase; AltName: Full=Glyceraldehyde-3-phosphate dehydrogenase [NADP+]; AltName: Full=Triosephosphate dehydrogenase;		35.2	'not assigned.unknown'
Medtr7g444820.1	Mtr.6657.1.S1_at	GENOTYPE	1326	-1.43762	-1.07673	-1.49463	-0.75008	-1.11097	-2.16582	-2.1088	7.25206	Probable plastid-lipid-associated protein 11, chloroplastic AltName: Full=Fibrillin-11; Flags: Precursor;		31.1	'cell.organisation'
#N/A	Mtr.3942.1.S1_at	GENOTYPE	1327	-1.19034	-0.959605	-1.03763	-0.65815	-0.88888	-1.92604	-2.07875	8.53347	hypothetical protein predicted by Glimmer/Critica		35.2	'not assigned.unknown'
Medtr4g092790.3	Mtr.14755.1.S1_at	GENOTYPE	1328	-1.11038	-1.04645	-0.885703	-0.60868	-0.67261	-1.91917	-2.14384	6.88959	Glutathione-regulated potassium-efflux system protein kefB AltName: Full=K(+)/H(+) antiporter; AltName: Full=NEM-activable K(+)/H(+) antiporter;		34.15	'transport.potassium'
Medtr8g024340.1	Mtr.37384.1.S1_at	GENOTYPE	1329	-1.42814	-1.28161	-0.861086	-1.30679	-1.45332	-1.36863	-1.93568	7.03818	glycogen synthase		2.1.2.2	'major CHO metabolism.synthesis.starch.starch synthase'
Medtr7g057160.1	Mtr.46159.1.S1_at	GENOTYPE	1330	-1.18266	-1.06552	-0.684595	-1.12996	-1.2471	-1.45277	-1.95083	4.69065	Transcription factor HY5-like AltName: Full=HY5 homolog;		27.3.35	'RNA.regulation of transcription.bZIP transcription factor family'
#N/A	Mtr.13564.1.S1_at	GENOTYPE	1331	-1.24448	-1.72176	-1.30846	-1.61068	-1.1334	-1.74292	-1.67894	9.79549	expressed protein		35.2	'not assigned.unknown'
Medtr4g093560.1	Mtr.18614.1.S1_at	GENOTYPE	1332	-1.23347	-0.769573	-1.78227	-0.63749	-1.10139	-1.24819	-0.69939	9.23264	hypothetical protein predicted by Glimmer/Critica		35.2	'not assigned.unknown'
Medtr7g088210.1	Mtr.21118.1.S1_at	GENOTYPE	1333	-1.67421	-1.07796	-2.06536	-0.6711	-1.26735	-1.34083	-0.94968	7.41317	hypothetical protein		35.2	'not assigned.unknown'
#N/A	Mtr.32681.1.S1_at	GENOTYPE	1334	-1.37764	-0.8328	-1.45764	-0.60523	-1.15007	-1.31862	-1.23862	7.63645	expressed protein		35.2	'not assigned.unknown'
Medtr4g092790.2	Mtr.39290.1.S1_at	GENOTYPE	1335	-1.23273	-0.636438	-0.965624	-0.35864	-0.95493	-1.34793	-1.61503	9.77094	hypothetical protein predicted by Glimmer/Critica		35.2	'not assigned.unknown'
Medtr4g087540.1	Mtr.8362.1.S1_at	GENOTYPE	1336	-1.14843	-0.64554	-1.05785	-0.33597	-0.83886	-1.5183	-1.60888	10.6603	hypothetical protein predicted by Glimmer/Critica		35.2	'not assigned.unknown'
Medtr4g087540.1	Mtr.15051.1.S1_s_at	GENOTYPE	1337	-1.32303	-0.884744	-1.4556	-0.35593	-0.79422	-1.44523	-1.31266	9.96999	hypothetical protein predicted by Glimmer/Critica		35.2	'not assigned.unknown'
Medtr8g069390.1	Mtr.41515.1.S1_at	GENOTYPE	1338	-1.42462	-1.08736	-1.00932	-0.36601	-0.70327	-0.99278	-1.40809	8.57694	Inorganic phosphate transporter 2-1, chloroplastic AltName: Full=H(+)/Pi cotransporter; Short=AtPht2;1; Flags: Precursor;		34.7	'transport.phosphate'
Medtr3g095540.1	Mtr.22781.1.S1_at	GENOTYPE	1339	-1.19324	-0.97609	-1.06285	-0.47544	-0.69259	-1.04009	-1.17048	12.7388	Photosystem I reaction center subunit N, chloroplastic Short=PSI-N; Flags: Precursor;		1.1.2.2	'PS.lightreaction.photosystem I.PSI polypeptide subunits'
Medtr5g086040.5	Mtr.15753.1.S1_s_at	GENOTYPE	1340	-1.40649	-1.99864	-0.739405	-0.18974	0.4024	-1.00218	-1.66926	4.86968	protein kinase family protein		30.2.21	'signalling.receptor kinases.lysine motif'
Medtr3g115640.1	Mtr.32123.1.S1_at	GENOTYPE	1341	-1.47759	-1.60058	-0.629756	-0.14428	-0.02129	-0.64045	-1.48829	6.2088	calcium-binding EF hand family protein		30.3	'signalling.calcium'
Medtr5g031750.1	Mtr.32512.1.S1_at	GENOTYPE	1342	-1.26232	-1.52387	-0.245638	-0.30612	-0.04458	-0.45024	-1.46693	3.81937	expressed protein		35.2	'not assigned.unknown'
Medtr2g076670.1	Mtr.10532.1.S1_s_at	GENOTYPE	1343	-1.23353	-1.06576	-0.155356	-0.03559	-0.20336	-0.5081	-1.58627	3.44122	phosphoenolpyruvate carboxylase, putative / PEP carboxylase, putative (PPC2)	PEPC	4.14	'glycolysis.PEPCase'
#N/A	Mtr.35720.1.S1_at	GENOTYPE	1344	-1.25372	-0.909155	-0.269829	0.04634	-0.29823	-0.76858	-1.75247	6.28278	ubiquitin-conjugating enzyme 10 (UBC10)		29.5.11.3	'protein.degradation.ubiquitin.E2'
Medtr4g130980.1	Mtr.15310.1.S1_s_at	GENOTYPE	1345	-1.06947	-0.889034	-0.406182	-0.08779	-0.26822	-0.86015	-1.52344	8.49022	omega-6 fatty acid desaturase, chloroplast (FAD6) (FADC)		11.2.4	'lipid metabolism.FA desaturation.omega 6 desaturase'
#N/A	Mtr.50959.1.S1_s_at	GENOTYPE	1346	-1.10354	-1.1845	-0.755169	-0.0052	0.07576	-0.9535	-1.30187	9.90148	hypothetical protein predicted by Glimmer/Critica		35.2	'not assigned.unknown'
Medtr3g035600.1	Mtr.12576.1.S1_at	GENOTYPE	1347	-1.05838	-0.833477	-0.841031	0.27733	0.05243	-1.42499	-1.64233	12.3765	Photosystem I P700 chlorophyll a apoprotein A2 AltName: Full=PsaB; AltName: Full=PSI-B;		1.1.2.2	'PS.lightreaction.photosystem I.PSI polypeptide subunits'
Medtr1g045140.1	Mtr.10820.1.S1_at	GENOTYPE	1348	-1.33612	-1.11224	-1.93644	-0.10773	-0.33161	-1.81242	-1.2121	9.97261	Protein PROTON GRADIENT REGULATION 5, chloroplastic Flags: Precursor;		1.1.40	'PS.lightreaction.cyclic electron flow-chlororespiration'
#N/A	Mtr.33273.1.S1_at	GENOTYPE	1349	-1.37048	-1.18424	-0.329354	-0.69646	-0.8827	-0.041	-1.08212	3.93221	contains ESTs AU162691(S20635),AU056495(S20635) similar to Arabidopsis thaliana chromosome 4,At4g33060 unknown protein		35.2	'not assigned.unknown'
#N/A	Mtr.1662.1.S1_at	GENOTYPE	1350	-1.12524	-0.697289	-0.465548	-0.61127	-1.03921	-0.62747	-1.28716	7.90535	hypothetical protein predicted by Glimmer/Critica		35.2	'not assigned.unknown'
Medtr7g051910.1	Mtr.5622.1.S1_at	GENOTYPE	1351	-1.00967	-0.436686	0.0385746	-0.49072	-1.06371	-0.45436	-1.50261	3.69861	Auxin-induced in root cultures protein 12 Flags: Precursor;	auxin-responsive protein	17.2.3	'hormone metabolism.auxin.induced-regulated-responsive-activated'
Medtr7g060310.1	Mtr.33359.1.S1_at	GENOTYPE	1352	-1.52607	-1.14055	0.160674	-0.69826	-1.08378	-0.64712	-2.33387	4.30404	hypothetical protein predicted by Glimmer/Critica		35.2	'not assigned.unknown'
Medtr3g092200.1	Mtr.34154.1.S1_at	GENOTYPE	1353	-1.47424	-1.00852	-0.127382	-0.86879	-1.33451	-0.80301	-2.14986	4.19897	hypothetical protein predicted by Glimmer/Critica		35.2	'not assigned.unknown'
Medtr4g103620.1	Mtr.32818.1.S1_at	GENOTYPE	1354	-1.57129	-0.629882	0.0819222	-0.62262	-1.56403	-0.60847	-2.26168	3.01691	Uridine/cytidine kinase-like 1 EC=2.7.1.-;		23.3.1.3	'nucleotide metabolism.salvage.phosphoribosyltransferases.upp'
Medtr4g113100.1	Mtr.38739.1.S1_at	GENOTYPE	1355	-1.45229	-0.120854	0.0281919	-0.6082	-1.93964	-0.51457	-1.99505	2.65756	Probable inactive receptor kinase At2g26730 Flags: Precursor;		30.2.3	'signalling.receptor kinases.leucine rich repeat III'
Medtr3g069910.1	Mtr.31612.1.S1_at	GENOTYPE	1356	-1.51328	-0.210973	0.137857	-0.4941	-1.79641	-0.51365	-2.16479	2.92075	hypothetical protein predicted by Glimmer/Critica		35.2	'not assigned.unknown'
Medtr6g047640.1	Mtr.1702.1.S1_at	GENOTYPE	1357	-1.63565	-0.132581	0.134945	-0.42018	-1.92325	-0.31534	-2.08594	2.8627	Protein TRANSPARENT TESTA 12		34.99	'transport.misc'
Medtr1g016510.1	Mtr.5468.1.S1_at	GENOTYPE	1358	-1.80334	-0.521653	0.0707886	-0.37299	-1.65467	-0.2701	-2.14423	3.02076	Pollen-specific protein SF21		35.1	'not assigned.no ontology'
Medtr2g016630.1	Mtr.5242.1.S1_at	GENOTYPE	1359	-1.46493	-0.331625	0.152178	-0.31139	-1.44469	-0.42073	-2.03783	3.469	Cellulose synthase A catalytic subunit 8 [UDP-forming] Short=AtCesA8; EC=2.4.1.12; AltName: Full=Protein IRREGULAR XYLEM 1; Short=AtIRX1; AltName: Full=Protein LEAF WILTING 2;		10.2.1	'cell wall.cellulose synthesis.cellulose synthase'
Medtr5g035030.1	Mtr.4998.1.S1_s_at	GENOTYPE	1360	-1.47148	-0.387531	0.307683	-0.48989	-1.57384	-0.16024	-1.9394	3.1354	Serine/threonine-protein kinase PBS1 EC=2.7.11.1; AltName: Full=AvrPphB susceptible protein 1;		29.4.1.57	'protein.postranslational modification.kinase.receptor like cytoplasmatic kinase VII'
Medtr4g115920.1	Mtr.38046.1.S1_s_at	GENOTYPE	1361	-1.19315	-0.0713996	-0.0238241	-0.4762	-1.59795	-0.67903	-1.84835	3.4331	1,2-diacylglycerol 3-beta-galactosyltransferase, putative / monogalactosyldiacylglycerol synthase, putative / MGDG synthase, putative		11.10.1	'lipid metabolism.glycolipid synthesis.MGDG synthase'
Medtr8g094190.1	Mtr.39826.1.S1_at	GENOTYPE	1362	-1.492	-0.0235827	-0.147056	-0.26251	-1.73093	-0.19186	-1.53681	3.79403	F-box protein At5g39450		35.2	'not assigned.unknown'
#N/A	Mtr.29223.1.S1_at	GENOTYPE	1363	-1.44292	-0.0511672	-0.000145069	-0.3258	-1.71755	-0.31761	-1.76038	2.4323	expressed protein		35.2	'not assigned.unknown'
#N/A	Mtr.12534.1.S1_at	GENOTYPE	1364	-1.23153	0.0714622	0.144364	-0.30811	-1.61109	-0.29021	-1.6661	3.13893	hypothetical protein predicted by Glimmer/Critica		35.2	'not assigned.unknown'
Medtr5g097410.1	Mtr.6070.1.S1_at	GENOTYPE	1365	-1.22666	-0.473581	0.324605	-0.4533	-1.20638	-0.19644	-1.74771	2.95106	Signal transduction histidine-protein kinase barA EC=2.7.13.3;	MtHK2	17.4.2	'hormone metabolism.cytokinin.signal transduction'
Medtr5g042910.2	Mtr.7125.1.S1_at	GENOTYPE	1366	-1.28262	-0.159262	0.349623	-0.1456	-1.26896	-0.1124	-1.74464	3.34914	expressed protein		35.2	'not assigned.unknown'
Medtr3g071320.1	Mtr.5460.1.S1_at	GENOTYPE	1367	-1.29652	-0.0635459	0.201404	-0.20558	-1.43855	-0.21501	-1.71293	2.74895	Anthranilate N-benzoyltransferase protein 2 EC=2.3.1.144; AltName: Full=Anthranilate N-hydroxycinnamoyl/benzoyltransferase 2;		16.2	'secondary metabolism.phenylpropanoids'
Medtr5g034750.1	Mtr.45358.1.S1_at	GENOTYPE	1368	-1.05611	0	-0.00383951	-0.39205	-1.43427	-0.40182	-1.45409	2.81029	NHL repeat-containing protein		35.1	'not assigned.no ontology'
Medtr6g004630.1	Mtr.6112.1.S1_at	GENOTYPE	1369	-1.21151	-0.145863	-0.00222518	-0.35037	-1.41602	-0.35723	-1.56651	2.88747	Cytochrome P450 86A2 EC=1.14.-.-;		26.10	'misc.cytochrome P450'
#N/A	Mtr.36301.1.S1_at	GENOTYPE	1370	-1.24745	-0.119665	-0.0809608	-0.26165	-1.38944	-0.23551	-1.402	2.68532	hypothetical protein predicted by Glimmer/Critica		35.2	'not assigned.unknown'
Medtr5g014640.1	Mtr.25287.1.S1_at	GENOTYPE	1371	-1.27856	-0.0437851	-0.00350743	-0.08034	-1.31512	-0.08868	-1.36374	2.59595	hypothetical protein predicted by Glimmer/Critica		35.2	'not assigned.unknown'
Medtr5g026510.1	Mtr.9325.1.S1_at	GENOTYPE	1372	-1.11954	-0.0243915	0.00863651	-0.11094	-1.20609	-0.10685	-1.23503	2.4164	leucine-rich repeat transmembrane protein kinase, putative		30.2.13	'signalling.receptor kinases.leucine rich repeat XIII'
Medtr8g040640.2	Mtr.43295.1.S1_at	GENOTYPE	1373	-1.48718	-0.337646	-0.0410172	0.14498	-1.00455	0.02138	-1.42479	3.12576	hypothetical protein predicted by Glimmer/Critica		35.2	'not assigned.unknown'
Medtr4g048040.2	Mtr.34471.1.S1_at	GENOTYPE	1374	-1.68904	-0.398521	-0.115679	0.13341	-1.1571	0.02584	-1.54752	3.10495	Uncharacterized GPI-anchored protein At1g61900 Flags: Precursor;		35.1	'not assigned.no ontology'
#N/A	Mtr.35578.1.S1_at	GENOTYPE	1375	-1.76744	-0.795615	-0.155279	-0.02804	-0.99987	-0.08334	-1.6955	3.34251	expressed protein		35.2	'not assigned.unknown'
Medtr4g132840.1	Mtr.32507.1.S1_at	GENOTYPE	1376	-1.93738	-1.03342	0.0344491	0.23944	-0.66452	-0.07308	-2.0449	3.07128	calcium-binding EF hand family protein		30.3	'signalling.calcium'
Medtr4g058015.1	Mtr.2050.1.S1_at	GENOTYPE	1377	-1.94416	-1.22422	-0.105878	0.02265	-0.69729	-0.04607	-1.88435	3.33532	expressed protein		35.2	'not assigned.unknown'
Medtr3g068125.1	Mtr.29086.1.S1_at	GENOTYPE	1378	-1.68415	-1.10469	0.394363	-0.22636	-0.80582	-0.02188	-2.10039	3.73067	hypothetical protein predicted by Glimmer/Critica		35.2	'not assigned.unknown'
Medtr6g080650.1	Mtr.44959.1.S1_at	GENOTYPE	1379	-1.94524	-1.13043	-0.00343913	-0.27442	-1.08923	-0.19132	-2.13312	3.33268	hypothetical protein predicted by Glimmer/Critica		35.2	'not assigned.unknown'
Medtr7g106210.1	Mtr.5058.1.S1_at	GENOTYPE	1380	-1.87745	-0.821409	0.112011	-0.21266	-1.2687	-0.15684	-2.1463	4.1696	hypothetical protein predicted by Glimmer/Critica		35.2	'not assigned.unknown'
Medtr3g094740.3	Mtr.44975.1.S1_at	GENOTYPE	1381	-1.88653	-0.778661	-0.0322041	-0.04349	-1.15136	-0.11572	-1.97004	2.78072	ABC transporter-related		35.1.1	'not assigned.no ontology.ABC1 family protein'
Medtr7g104500.2	Mtr.38882.1.S1_at	GENOTYPE	1382	-2.13279	0	0	0.02251	-1.08737	0.03231	-2.09811	3.11383	chloroplast division protein FtsZ (FtsZ2-1)		35.2	'not assigned.unknown'
Medtr5g007860.1	Mtr.41482.1.S1_s_at	GENOTYPE	1383	-2.09196	-0.801659	-0.0786814	-0.00109	-1.29139	-0.04801	-2.06129	3.00773	expressed protein		35.2	'not assigned.unknown'
#N/A	Mtr.39627.1.S1_at	GENOTYPE	1384	-2.14719	-0.733803	-0.0153921	-0.00737	-1.42076	-0.08623	-2.21802	4.58265	Subtilisin-like protease EC=3.4.21.-; AltName: Full=Cucumisin-like serine protease; Flags: Precursor;		29.5.1	'protein.degradation.subtilases'
Medtr5g042870.1	Mtr.29088.1.S1_at	GENOTYPE	1385	-1.82786	-0.927313	-0.0430542	-0.52851	-1.42906	-0.09183	-1.87663	3.98755	zinc finger (DHHC type) family protein		27.3.99	'RNA.regulation of transcription.unclassified'
Medtr1g081280.1	Mtr.51205.1.S1_at	GENOTYPE	1386	-2.02555	-1.17778	-0.805984	-0.42998	-1.27776	-0.4928	-1.71236	4.21452	expressed protein		35.2	'not assigned.unknown'
#N/A	Mtr.48789.1.S1_at	GENOTYPE	1387	-1.83917	-0.832937	-0.840283	0.01507	-0.99117	-0.74906	-1.74795	3.99078	Probable peptide transporter At1g52190		34.13	'transport.peptides and oligopeptides'
Medtr4g006110.1	Mtr.45650.1.S1_s_at	GENOTYPE	1388	-1.50015	-1.63505	-0.727161	-0.33526	-0.20035	-1.01343	-1.78642	6.20627	NAD(P)H-quinone oxidoreductase subunit 4L, chloroplastic EC=1.6.5.-; AltName: Full=NAD(P)H dehydrogenase subunit 4L; AltName: Full=NADH-plastoquinone oxidoreductase subunit 4L;		1.1.40	'PS.lightreaction.cyclic electron flow-chlororespiration'
#N/A	Mtr.40808.1.S1_at	GENOTYPE	1389	-1.04451	-1.54792	0.173718	-0.53711	-0.0337	-0.80815	-2.02638	8.01843	hypothetical protein predicted by Glimmer/Critica		28.99	'DNA.unspecified'
Medtr7g115580.2	Mtr.44204.1.S1_at	GENOTYPE	1390	-1.20459	-1.42656	0.0449609	-0.42359	-0.20162	-0.69808	-1.94763	7.32118	Ankyrin repeat domain-containing protein 13B		31.1	'cell.organisation'
Medtr3g075180.2	Mtr.42094.1.S1_at	GENOTYPE	1391	-1.0717	-1.11356	0.0513403	-0.43435	-0.39249	-0.59143	-1.71447	3.35935	Callose synthase 9 EC=2.4.1.34; AltName: Full=1,3-beta-glucan synthase; AltName: Full=Protein GLUCAN SYNTHASE-LIKE 10;		3.6	'minor CHO metabolism.callose'
Medtr4g046697.8	Mtr.6047.1.S1_at	GENOTYPE	1392	-0.99924	-0.827831	0.0224723	-0.27	-0.44141	-0.75215	-1.77386	4.93775	Zinc finger CCCH domain-containing protein 13 Short=OsC3H13; AltName: Full=BRI1-kinase domain-interacting protein 105; Short=BIP105;		27.3.99	'RNA.regulation of transcription.unclassified'
Medtr6g074905.1	Mtr.1585.1.S1_at	GENOTYPE	1393	-1.00897	-0.844972	0.149137	-0.36021	-0.52421	-0.95448	-2.11259	4.61259	hypothetical protein predicted by Glimmer/Critica		35.2	'not assigned.unknown'
Medtr5g068050.1	Mtr.12617.1.S1_at	GENOTYPE	1394	-1.0567	-0.980809	0.0226323	-0.31548	-0.39137	-0.96245	-2.04178	9.02488	Uncharacterized aarF domain-containing protein kinase At5g05200, chloroplastic EC=2.7.-.-; Flags: Precursor;		35.1.1	'not assigned.no ontology.ABC1 family protein'
Medtr1g034240.1	Mtr.5095.1.S1_s_at	GENOTYPE	1395	-1.26553	-1.32538	-0.292495	-0.48377	-0.42392	-0.91632	-1.88936	6.5439	transcriptional factor B3 family protein		27.3.41	'RNA.regulation of transcription.B3 transcription factor family'
#N/A	Mtr.46651.1.S1_x_at	GENOTYPE	1396	-1.32447	-1.00812	-0.508112	-0.25855	-0.57489	-1.09923	-1.91559	8.94139	Uncharacterized protein ycf68 AltName: Full=ORF113;		35.2	'not assigned.unknown'
Medtr8g446810.1	Mtr.11545.1.S1_at	GENOTYPE	1397	-1.26123	-0.753067	-0.374001	-0.32418	-0.83235	-1.08237	-1.9696	9.10937	calcium-binding EF hand family protein		30.3	'signalling.calcium'
Medtr5g088350.1	Mtr.94.1.S1_s_at	GENOTYPE	1398	-1.20678	-1.04914	-0.370276	-0.56446	-0.7221	-1.13479	-1.97129	9.69133	CBL-interacting protein kinase 3 (CIPK3)		29.4	'protein.postranslational modification'
Medtr6g046960.1	Mtr.37310.1.S1_at	GENOTYPE	1399	-1.00127	-1.05242	-0.158688	-0.75865	-0.7075	-1.11355	-1.95613	5.04029	hypothetical protein		35.2	'not assigned.unknown'
#N/A	Mtr.43132.1.S1_at	GENOTYPE	1400	-1.01088	-1.12237	-0.038491	-0.77356	-0.66207	-0.95247	-1.92486	12.8345	Aspartic proteinase nepenthesin-2 EC=3.4.23.12; AltName: Full=Nepenthesin-II; Flags: Precursor;		27.3.99	'RNA.regulation of transcription.unclassified'
Medtr8g039910.4	Mtr.38289.1.S1_at	GENOTYPE	1401	-1.02037	-1.35253	0.0524076	-0.71575	-0.38359	-0.90575	-1.97853	3.63187	Probable WRKY transcription factor 19 AltName: Full=WRKY DNA-binding protein 19;		20.1.7	'stress.biotic.PR-proteins'
Medtr3g017500.1	Mtr.33315.1.S1_at	GENOTYPE	1402	-1.14791	-1.27053	0.514257	-0.57933	-0.45671	-0.67441	-2.33658	4.81811	Probable ADP-ribosylation factor GTPase-activating protein AGD11 AltName: Full=Protein ARF-GAP DOMAIN 11; Short=AtAGD11;		30.5	'signalling.G-proteins'
Medtr3g108290.1	Mtr.1510.1.S1_s_at	GENOTYPE	1403	-1.13648	-1.33552	0.237648	-0.72144	-0.52241	-0.75203	-2.12616	3.97917	hypothetical protein predicted by Glimmer/Critica		35.2	'not assigned.unknown'
Medtr3g117500.1	Mtr.12191.1.S1_at	GENOTYPE	1404	-1.31083	-1.23013	0.226715	-0.71005	-0.79075	-0.79005	-2.3276	3.40778	glycosyl hydrolase family 9 protein		26.3	'misc.gluco-, galacto- and mannosidases'
Medtr6g013660.1	Mtr.42019.1.S1_at	GENOTYPE	1405	-1.35386	-1.12212	0.068202	-0.54637	-0.77812	-0.70132	-2.12339	3.51646	Chaperone protein clpB		20.2.1	'stress.abiotic.heat'
Medtr4g044663.1	Mtr.42191.1.S1_at	GENOTYPE	1406	-1.3375	-0.567013	-0.167348	-0.18981	-0.9603	-0.61247	-1.78262	5.2708	protein kinase family protein		29.4.1.57	'protein.postranslational modification.kinase.receptor like cytoplasmatic kinase VII'
Medtr4g101950.1	Mtr.8412.1.S1_s_at	GENOTYPE	1407	-1.56762	-1.29356	-0.155502	-0.40995	-0.68401	-0.48669	-1.89881	4.17373	ACT domain containing protein (ACR4)		35.1	'not assigned.no ontology'
Medtr8g093870.1	Mtr.10107.1.S1_at	GENOTYPE	1408	-1.60384	-1.48478	-0.564745	-0.45139	-0.57045	-0.41961	-1.45871	5.25301	hypothetical protein predicted by Glimmer/Critica		35.2	'not assigned.unknown'
#N/A	Mtr.11098.1.S1_x_at	GENOTYPE	1409	-1.61126	-1.96227	-0.262731	-0.85053	-0.49952	-0.49772	-1.84625	5.68536	Cytochrome P450 704C1 EC=1.14.-.-; AltName: Full=Cytochrome P450 CYPD;		26.10	'misc.cytochrome P450'
Medtr4g115450.1	Mtr.18652.1.S1_at	GENOTYPE	1410	-1.29714	-1.15837	-0.439715	-0.16731	-0.30607	-0.22475	-1.08217	3.4745	Protein MAK10 homolog AltName: Full=Embryonic growth-associated protein; Short=zEGAP;		35.1	'not assigned.no ontology'
Medtr8g093870.1	Mtr.10107.1.S1_s_at	GENOTYPE	1411	-1.30217	-1.15434	-0.511728	-0.23426	-0.38209	-0.36892	-1.15937	4.75511	hypothetical protein predicted by Glimmer/Critica		35.2	'not assigned.unknown'
Medtr4g094290.1	Mtr.32786.1.S1_at	GENOTYPE	1412	-1.115	-0.884146	-0.0928721	-0.18968	-0.42053	-0.25188	-1.274	3.02636	hypothetical protein predicted by Glimmer/Critica		35.2	'not assigned.unknown'
Medtr1g080030.1	Mtr.23664.1.S1_at	GENOTYPE	1413	-1.08298	-1.01302	0.135355	-0.20968	-0.27964	-0.12529	-1.34362	3.6888	protein phosphatase 2A regulatory subunit B-related protein		29.4	'protein.postranslational modification'
Medtr7g076160.1	Mtr.11751.1.S1_s_at	GENOTYPE	1414	-0.99874	-1.52806	0.52821	-0.54408	-0.01476	0.00942	-1.51753	5.32512	COP9 signalosome complex subunit 1 Short=CSN complex subunit 1; AltName: Full=Constitutive photomorphogenesis protein 11; AltName: Full=Protein FUSCA 6;		30.11.1	'signalling.light.COP9 signalosome'
Medtr8g032570.1	Mtr.41489.1.S1_at	GENOTYPE	1415	-1.18577	-1.06317	0.339964	-0.1151	-0.2377	-0.18145	-1.70718	5.18547	armadillo/beta-catenin repeat family protein		35.1.3	'not assigned.no ontology.armadillo/beta-catenin repeat family protein'
Medtr4g119550.1	Mtr.2500.1.S1_at	GENOTYPE	1416	-1.13502	-1.28794	0.239069	-0.39129	-0.23837	-0.28511	-1.6592	3.0585	mitochondrial transcription termination factor-related / mTERF-related		27.3.99	'RNA.regulation of transcription.unclassified'
Medtr3g072480.1	Mtr.12049.1.S1_at	GENOTYPE	1417	-1.12385	-1.47487	0.387618	-0.31826	0.03276	-0.15799	-1.66946	7.18771	hypothetical protein predicted by Glimmer/Critica		35.2	'not assigned.unknown'
Medtr1g019780.1	Mtr.38323.1.S1_at	GENOTYPE	1418	-1.14164	-1.38347	0.310662	-0.10545	0.13639	-0.21022	-1.66252	2.93218	expressed protein		35.2	'not assigned.unknown'
Medtr1g089370.1	Mtr.38507.1.S1_at	GENOTYPE	1419	-1.01709	-1.01468	0.501379	-0.06293	-0.06534	-0.39116	-1.90964	4.08573	Serine/threonine-protein phosphatase BSL1 EC=3.1.3.16; AltName: Full=BSU1-like protein 1;		29.4	'protein.postranslational modification'
Medtr3g068005.1	Mtr.6988.1.S1_at	GENOTYPE	1420	-1.34101	-1.25477	0.194001	-0.0501	-0.13635	-0.43143	-1.96644	8.13552	RING finger protein 181		29.5.11.4.2	'protein.degradation.ubiquitin.E3.RING'
Medtr3g019530.1	Mtr.10286.1.S1_at	GENOTYPE	1421	-1.32956	-1.41678	0.0855121	-0.26609	-0.17887	-0.4825	-1.89757	3.50999	Putative serine/threonine-protein kinase receptor EC=2.7.11.1; AltName: Full=S-receptor kinase; Short=SRK; Flags: Precursor;		30.2.17	'signalling.receptor kinases.DUF 26'
Medtr7g056390.2	Mtr.11528.1.S1_at	GENOTYPE	1422	-1.35065	-1.30636	0.00905366	-0.22951	-0.2738	-0.57462	-1.93432	2.80439	hypothetical protein predicted by Glimmer/Critica		35.2	'not assigned.unknown'
Medtr7g100260.1	Mtr.27428.1.S1_s_at	GENOTYPE	1423	-1.64731	-1.95214	0.191488	-0.2549	0.04993	-0.20372	-2.04252	5.56682	expressed protein		35.2	'not assigned.unknown'
Medtr4g057493.1	Mtr.13463.1.S1_at	GENOTYPE	1424	-1.49622	-1.73079	0.0243711	-0.28499	-0.05042	-0.36415	-1.88474	3.11913	expressed protein		35.2	'not assigned.unknown'
Medtr7g091460.1	Mtr.27296.1.S1_at	GENOTYPE	1425	-1.5861	-1.77406	-0.100076	-0.18607	0.00188	-0.36162	-1.84764	4.61154	Villin-2		31.1	'cell.organisation'
Medtr8g015500.1	Mtr.45438.1.S1_at	GENOTYPE	1426	-1.46182	-1.53737	0.103629	-0.13064	-0.05509	-0.24181	-1.80726	4.3479	hypothetical protein predicted by Glimmer/Critica		35.2	'not assigned.unknown'
Medtr3g020820.1	Mtr.41455.1.S1_at	GENOTYPE	1427	-1.61197	-2.24645	0.0299393	-0.44968	0.1848	-0.54017	-2.18209	3.21931	calmodulin-binding protein-related		35.2	'not assigned.unknown'
Medtr8g102042.1	Mtr.50343.1.S1_s_at	GENOTYPE	1428	-1.50459	-2.02852	0.116504	-0.3301	0.19383	-0.51882	-2.13991	5.97941	expressed protein		35.2	'not assigned.unknown'
Medtr7g080930.1	Mtr.33742.1.S1_at	GENOTYPE	1429	-1.37428	-1.66489	0.118598	-0.28362	0.007	-0.52475	-2.01763	4.69878	hypothetical protein		35.1	'not assigned.no ontology'
Medtr5g013930.2	Mtr.45495.1.S1_at	GENOTYPE	1430	-1.47868	-1.79117	0.0926605	-0.33783	-0.02535	-0.5183	-2.08964	5.02906	expressed protein		35.2	'not assigned.unknown'
Medtr4g114670.3	Mtr.9431.1.S1_s_at	GENOTYPE	1431	-1.34158	-1.67571	0.312478	-0.32247	0.01166	-0.55732	-2.21137	4.6532	CBL-interacting serine/threonine-protein kinase 24 EC=2.7.11.1; AltName: Full=SNF1-related kinase 3.11; AltName: Full=Protein SALT OVERLY SENSITIVE 2;		29.4	'protein.postranslational modification'
Medtr2g090335.1	Mtr.32490.1.S1_at	GENOTYPE	1432	-1.64886	-1.83934	-0.132755	-0.20548	-0.01499	-0.52068	-2.03678	4.26405	DTW domain-containing protein		35.1	'not assigned.no ontology'
Medtr0393s0030.1	Mtr.43069.1.S1_at	GENOTYPE	1433	-1.21711	-1.70681	0.126561	-0.34548	0.14422	-0.46209	-1.80576	3.58682	hypothetical protein predicted by Glimmer/Critica		35.2	'not assigned.unknown'
Medtr4g083780.1	Mtr.13073.1.S1_at	GENOTYPE	1434	-1.08	-1.53332	0.36415	-0.28653	0.16679	-0.46788	-1.91203	6.52165	Zinc finger protein ZPR1 AltName: Full=Zinc finger protein 259;		27.3.11	'RNA.regulation of transcription.C2H2 zinc finger family'
Medtr8g075790.1	Mtr.11709.1.S1_at	GENOTYPE	1435	-1.38513	-2.21476	0.142623	-0.39105	0.43858	-0.39665	-1.9244	3.24722	expressed protein		35.1.41	'not assigned.no ontology.hydroxyproline rich proteins'
Medtr5g032550.2	Mtr.32354.1.S1_at	GENOTYPE	1436	-1.28261	-1.8985	0	-0.32583	0.29007	-0.49783	-1.92146	2.92524	Cyclin-D4-1 AltName: Full=G1/S-specific cyclin-D4-1; Short=CycD4;1;	CYCD4-2	35.2	'not assigned.unknown'
Medtr3g071450.1	Mtr.45330.1.S1_at	GENOTYPE	1437	-1.12728	-1.93925	0.347685	-0.40477	0.4072	-0.3581	-1.83306	6.34462	expressed protein		35.1	'not assigned.no ontology'
Medtr4g006760.1	Mtr.38466.1.S1_s_at	GENOTYPE	1438	-1.44365	-2.28063	-0.0732195	-0.47548	0.36151	-0.32798	-1.69841	6.89586	XH/XS domain-containing protein / XS zinc finger domain-containing protein		27.3.67	'RNA.regulation of transcription.putative transcription regulator'
Medtr4g013300.1	Mtr.9064.1.S1_at	GENOTYPE	1439	-1.8612	-2.14957	0.386887	-0.49011	-0.20175	0.1751	-2.07299	5.07337	Patellin-6		34.99	'transport.misc'
Medtr7g063470.2	Mtr.5779.1.S1_at	GENOTYPE	1440	-1.60573	-2.06612	0.281213	-0.31112	0.14928	0.03279	-1.85415	3.68299	hypothetical protein predicted by Glimmer/Critica		35.2	'not assigned.unknown'
Medtr3g087220.1	Mtr.39335.1.S1_at	GENOTYPE	1441	-1.59437	-1.88022	0.332526	-0.21244	0.07341	0.08602	-1.84088	3.09888	asparagine synthetase 1		13.1.3.1	'amino acid metabolism.synthesis.aspartate family.asparagine'
Medtr1g080470.1	Mtr.13502.1.S1_at	GENOTYPE	1442	-1.65662	-1.94444	0.112783	-0.14282	0.14501	0.03011	-1.7393	3.45446	Uncharacterized protein HI0358		35.2	'not assigned.unknown'
Medtr1g066460.2	Mtr.13684.1.S1_at	GENOTYPE	1443	-1.61705	-1.54806	0.521199	-0.13538	-0.20437	0.14956	-1.98869	7.67399	Syntaxin-71 Short=AtSYP71;		31.4	'cell.vesicle transport'
Medtr5g021190.1	Mtr.5549.1.S1_at	GENOTYPE	1444	-1.7852	-1.69004	0.210533	-0.08663	-0.18179	0.04711	-1.94863	3.60896	beta-galactosidase, putative / lactase, putative		26.3	'misc.gluco-, galacto- and mannosidases'
Medtr7g100950.2	Mtr.7202.1.S1_s_at	GENOTYPE	1445	-1.81817	-1.53633	-0.137894	0.05275	-0.22908	-0.04579	-1.72606	3.96664	hypothetical protein predicted by Glimmer/Critica		35.2	'not assigned.unknown'
Medtr1g110300.4	Mtr.6784.1.S1_at	GENOTYPE	1446	-1.66526	-1.47986	0.183252	0.04109	-0.14431	0.05786	-1.79065	2.79745	metallo-beta-lactamase family protein		35.1	'not assigned.no ontology'
Medtr5g075060.1	Mtr.13427.1.S1_at	GENOTYPE	1447	-1.71718	-1.75102	-0.0128427	-0.01027	0.02358	-0.03118	-1.73551	3.35365	CBL-interacting serine/threonine-protein kinase 2 EC=2.7.11.1; AltName: Full=SOS2-like protein kinase PKS16; AltName: Full=SNF1-related kinase 3.2;		29.4	'protein.postranslational modification'
Medtr4g118845.2	Mtr.43946.1.S1_at	GENOTYPE	1448	-1.82533	-1.811	0.141565	0.02163	0.0073	0.07408	-1.89282	3.80476	DNA-dependent ATPase, putative		27.3.44	'RNA.regulation of transcription.Chromatin Remodeling Factors'
Medtr2g082940.2	Mtr.5154.1.S1_at	GENOTYPE	1449	-1.8642	-1.95205	0.0171564	-0.0301	0.05776	-0.07854	-1.95989	3.27888	hypothetical protein predicted by Glimmer/Critica		35.2	'not assigned.unknown'
Medtr2g088750.1	Mtr.5472.1.S1_at	GENOTYPE	1450	-1.69648	-1.53873	0.342964	0.08756	-0.07019	-0.0541	-2.09355	3.37662	APO protein 4, mitochondrial Flags: Precursor;		1.1.2	'PS.lightreaction.photosystem I'
Medtr7g111570.1	Mtr.1844.1.S1_s_at	GENOTYPE	1451	-1.65706	-1.60507	0.651689	0.11309	0.0611	0.17724	-2.1315	4.53145	expressed protein		35.2	'not assigned.unknown'
Medtr8g033180.1	Mtr.5749.1.S1_at	GENOTYPE	1452	-1.85411	-1.79123	0.461217	0.03492	-0.02795	0.14837	-2.16696	3.818	calcineurin B subunit-related		30.3	'signalling.calcium'
Medtr2g084270.1	Mtr.44700.1.S1_at	GENOTYPE	1453	-1.69539	-2.06843	0.431321	-0.69398	-0.32094	-0.03765	-2.16436	4.00538	expressed protein		35.2	'not assigned.unknown'
Medtr3g067650.1	Mtr.13392.1.S1_at	GENOTYPE	1454	-1.61532	-1.72153	0.439802	-0.634	-0.52779	-0.16826	-2.22338	4.98651	protein kinase family		29.4.1.56	'protein.postranslational modification.kinase.receptor like cytoplasmatic kinase VI'
Medtr4g124570.2	Mtr.9619.1.S1_at	GENOTYPE	1455	-1.55319	-1.496	0.453562	-0.33935	-0.39654	-0.14042	-2.14718	3.19825	Conserved oligomeric Golgi complex subunit 3 Short=COG complex subunit 3; AltName: Full=Component of oligomeric Golgi complex 3; AltName: Full=Vesicle-docking protein SEC34 homolog; AltName: Full=p94;		29.3.4.2	'protein.targeting.secretory pathway.golgi'
#N/A	Mtr.40964.1.S1_at	GENOTYPE	1456	-1.73093	-1.69108	0.318923	-0.43797	-0.47783	-0.31949	-2.36934	4.8318	Transcription initiation factor TFIID subunit 6 AltName: Full=TBP-associated factor 6; AltName: Full=TBP-associated factor 50 kDa; Short=TAFII-50; Short=TAFII50;		27.3.67	'RNA.regulation of transcription.putative transcription regulator'
Medtr3g096555.1	Mtr.10900.1.S1_at	GENOTYPE	1457	-1.88444	-1.67156	0.32746	-0.31409	-0.52697	-0.2617	-2.4736	3.06715	Putative serine/threonine-protein kinase At1g01540 EC=2.7.11.1;		30.2.99	'signalling.receptor kinases.misc'
Medtr1g063120.1	Mtr.33181.1.S1_at	GENOTYPE	1458	-1.64754	-1.40466	-0.066074	-0.15409	-0.39697	-0.2265	-1.80797	3.71545	4-coumarate--CoA ligase family protein / 4-coumaroyl-CoA synthase family protein		16.2	'secondary metabolism.phenylpropanoids'
Medtr1g104590.1	Mtr.12168.1.S1_at	GENOTYPE	1459	-1.61234	-1.33684	0	-0.18286	-0.45836	-0.30397	-1.90857	3.79356	copper amine oxidase, putative		26.7	'misc.oxidases - copper, flavone etc.'
Medtr7g095350.1	Mtr.31318.1.S1_at	GENOTYPE	1460	-1.80389	-1.38471	0.126536	-0.20076	-0.61993	-0.2653	-2.19572	3.45024	hypothetical protein predicted by Glimmer/Critica		35.2	'not assigned.unknown'
Medtr1g024095.3	Mtr.38857.1.S1_at	GENOTYPE	1461	-1.81258	-1.43064	0.0536825	-0.14344	-0.52537	-0.24837	-2.11463	3.6692	Filament-like plant protein 6 Short=AtFPP6;		35.2	'not assigned.unknown'
Medtr4g478190.1	Mtr.44826.1.S1_at	GENOTYPE	1462	-1.80585	-1.40542	0	-0.22103	-0.62146	-0.14936	-2.02501	3.32573	Interactor of constitutive active ROPs 2, chloroplastic Flags: Precursor;		35.1	'not assigned.no ontology'
Medtr1g067750.4	Mtr.39098.1.S1_at	GENOTYPE	1463	-1.87986	-1.5322	-0.0619864	-0.0921	-0.43976	-0.14683	-1.9647	2.82353	hypothetical protein predicted by Glimmer/Critica		35.2	'not assigned.unknown'
Medtr7g088980.6	Mtr.45508.1.S1_s_at	GENOTYPE	1464	-1.87552	-1.5364	0.0674241	-0.04852	-0.38765	-0.14967	-2.09261	3.69283	Cell division control protein 48 homolog B Short=AtCDC48b;		29.5.9	'protein.degradation.AAA type'
Medtr4g081050.1	Mtr.41639.1.S1_at	GENOTYPE	1465	-1.78128	-1.6401	-0.0341921	-0.10046	-0.24164	-0.25491	-2.002	3.69071	expressed protein		35.2	'not assigned.unknown'
Medtr7g089610.1	Mtr.11748.1.S1_at	GENOTYPE	1466	-1.8986	-1.94273	-0.0201811	-0.13546	-0.09133	-0.24671	-2.12514	3.12042	hypothetical protein predicted by Glimmer/Critica		35.2	'not assigned.unknown'
Medtr1g019200.3	Mtr.43690.1.S1_s_at	GENOTYPE	1467	-1.8517	-1.61457	0.16016	0.02121	-0.21592	-0.21264	-2.2245	3.20257	zinc finger (C3HC4-type RING finger) family protein		29.5.11.4.2	'protein.degradation.ubiquitin.E3.RING'
Medtr5g048070.1	Mtr.44050.1.S1_at	GENOTYPE	1468	-1.84673	-1.69019	0.163717	-0.14081	-0.29735	-0.29245	-2.3029	3.67135	Pentatricopeptide repeat-containing protein At1g05600		35.1.5	'not assigned.no ontology.pentatricopeptide (PPR) repeat-containing protein'
Medtr3g117100.1	Mtr.6853.1.S1_s_at	GENOTYPE	1469	-1.69516	-1.60762	0.687115	-0.08825	-0.1758	-0.10138	-2.48366	5.01262	SEC14 cytosolic factor, putative / phosphoglyceride transfer protein, putative		34.99	'transport.misc'
Medtr1g095540.1	Mtr.39498.1.S1_at	GENOTYPE	1470	-1.45004	-1.18308	0.894838	-0.07175	-0.33871	0.0343	-2.31058	4.14025	serine carboxypeptidase S10 family protein		29.5.5	'protein.degradation.serine protease'
Medtr1g016100.1	Mtr.24883.1.S1_at	GENOTYPE	1471	-1.25187	-0.971518	1.26829	-0.40548	-0.68583	0.02379	-2.49636	8.83669	expressed protein		35.2	'not assigned.unknown'
Medtr2g460800.1	Mtr.38962.1.S1_at	GENOTYPE	1472	-1.19257	-1.31064	0.849805	-0.37953	-0.26146	-0.13843	-2.18081	6.77393	hypothetical protein predicted by Glimmer/Critica		35.2	'not assigned.unknown'
Medtr4g065003.2	Mtr.6055.1.S1_at	GENOTYPE	1473	-1.08985	-1.53115	0.657331	-0.71882	-0.27752	-0.28846	-2.03563	5.00459	Putative serine/threonine-protein kinase At5g41260 EC=2.7.11.1;		29.4	'protein.postranslational modification'
Medtr4g022670.1	Mtr.15002.1.S1_at	GENOTYPE	1474	-1.14382	-0.719145	0.513292	-0.2318	-0.65647	-0.1774	-1.83452	6.71017	Uncharacterized acetyltransferase At3g50280 EC=2.3.1.-;		16.2	'secondary metabolism.phenylpropanoids'
Medtr6g004510.1	Mtr.33488.1.S1_at	GENOTYPE	1475	-1.19644	-0.553455	0.618723	0.02999	-0.613	0.09292	-1.72224	3.37574	Golgin candidate 6 Short=AtGC6;		35.1	'not assigned.no ontology'
#N/A	Mtr.31486.1.S1_at	GENOTYPE	1476	-1.31654	-1.30301	1.07822	-0.31002	-0.32354	0.51339	-1.88136	3.98588	hypothetical protein predicted by Glimmer/Critica		35.2	'not assigned.unknown'
Medtr1g018760.1	Mtr.25985.1.S1_at	GENOTYPE	1477	-1.02324	-0.941666	1.66193	-0.0805	-0.16207	0.42539	-2.25978	12.3502	asparaginase		13.2.3.1.1	'amino acid metabolism.degradation.aspartate family.asparagine.L-asparaginase'
#N/A	Mtr.37103.1.S1_at	GENOTYPE	1478	-1.17228	-0.730514	0.699938	0.26049	-0.18128	0.52093	-1.35129	9.39181	hypothetical protein predicted by Glimmer/Critica		35.2	'not assigned.unknown'
Medtr4g094932.1	Mtr.8437.1.S1_at	GENOTYPE	1479	-1.29525	-0.134703	0.307041	0.51976	-0.64079	0.20019	-1.4021	8.92661	F-box protein SKIP2 AltName: Full=SKP1-interacting partner 2;		29.5.11.4.3.2	'protein.degradation.ubiquitin.E3.SCF.FBOX'
#N/A	Mtr.8620.1.S1_at	GENOTYPE	1480	-1.51521	-0.694384	0.0677808	0.57191	-0.24892	-0.09435	-1.67734	12.0998	expressed protein		35.2	'not assigned.unknown'
Medtr5g011780.4	Mtr.31078.1.S1_at	GENOTYPE	1481	-2.01499	-1.24699	-0.328654	0.36446	-0.40354	0.02471	-1.66163	4.39877	deoxyribodipyrimidine photolyase, putative		28.2	'DNA.repair'
Medtr4g082350.1	Mtr.10034.1.S1_at	GENOTYPE	1482	-1.59556	-1.18001	0	0.04979	-0.36576	-0.23172	-1.70238	3.57661	hypothetical protein predicted by Glimmer/Critica		35.2	'not assigned.unknown'
Medtr4g102820.1	Mtr.2302.1.S1_s_at	GENOTYPE	1483	-1.69545	-1.16557	-0.0559158	0.06156	-0.46832	-0.06121	-1.70074	2.7973	cell division cycle protein-related		31.2	'cell.division'
Medtr4g050590.1	Mtr.37689.1.S1_s_at	GENOTYPE	1484	-1.63647	-1.0398	0.0368212	0.01413	-0.58254	-0.06709	-1.74038	3.465	expressed protein		35.2	'not assigned.unknown'
Medtr7g033640.1	Mtr.27553.1.S1_at	GENOTYPE	1485	-1.58695	-1.0714	0.0695628	-0.01014	-0.52569	-0.03269	-1.68921	3.02899	hypothetical protein predicted by Glimmer/Critica		35.2	'not assigned.unknown'
Medtr2g007220.1	Mtr.41774.1.S1_at	GENOTYPE	1486	-1.61324	-1.29764	0.0044185	0.00652	-0.30908	0.01841	-1.59924	2.54612	F-box protein At1g10780		29.5.11.4.3.2	'protein.degradation.ubiquitin.E3.SCF.FBOX'
Medtr1g093600.1	Mtr.43116.1.S1_at	GENOTYPE	1487	-1.24032	0.212762	0.765854	0.51247	-0.94061	-0.38341	-2.38958	10.0513	RAV1-like ethylene-responsive transcription factor At1g25560		27.3.3	'RNA.regulation of transcription.AP2/EREBP, APETALA2/Ethylene-responsive element binding protein family'
Medtr5g035980.1	Mtr.42388.1.S1_at	GENOTYPE	1488	-1.10703	-0.0972065	-0.241967	0.32618	-0.68365	-0.70194	-1.56701	11.2541	transducin family protein / WD-40 repeat family protein		35.1	'not assigned.no ontology'
#N/A	Mtr.32796.1.S1_at	GENOTYPE	1489	-2.51344	-0.815681	-0.0718824	0.32353	-1.37423	0.13242	-2.30914	4.06644	hypothetical protein predicted by Glimmer/Critica		35.2	'not assigned.unknown'
Medtr3g108190.1	Mtr.27785.1.S1_at	GENOTYPE	1490	-2.38463	-0.484102	0.0140508	-0.0689	-1.96943	-0.1271	-2.52579	2.87476	sulfate permease (SulP)		35.2	'not assigned.unknown'
Medtr5g034320.1	Mtr.28065.1.S1_at	GENOTYPE	1491	-2.31374	-0.41434	0.173529	-0.2158	-2.1152	-0.01868	-2.50595	3.5674	Probable polygalacturonase non-catalytic subunit JP650 AltName: Full=Aromatic-rich glycoprotein JP650; Flags: Precursor;		10.6.3	'cell wall.degradation.pectate lyases and polygalacturonases'
Medtr2g067980.1	Mtr.32260.1.S1_at	GENOTYPE	1492	-2.12492	-0.0123673	-0.00583958	0.00729	-2.10527	-0.00319	-2.12227	2.6763	Thaumatin-like protein 1 Flags: Precursor;		20.1	'stress.biotic'
Medtr4g035180.1	Mtr.11192.1.S1_at	GENOTYPE	1493	-1.68975	0.805865	0.460026	0.32014	-2.17548	0.00475	-2.14503	9.44186	protein kinase, putative		29.4.1.57	'protein.postranslational modification.kinase.receptor like cytoplasmatic kinase VII'
Medtr7g084250.2	Mtr.10277.1.S1_at	GENOTYPE	1494	-1.88425	-0.0471071	-0.00445912	-0.01027	-1.84741	-0.02556	-1.90535	2.55375	hypothetical protein predicted by Glimmer/Critica		35.2	'not assigned.unknown'
#N/A	Mtr.10555.1.S1_at	GENOTYPE	1495	-1.72748	-0.215252	-0.0639291	-0.09341	-1.60564	-0.21216	-1.87571	3.60073	hypothetical protein predicted by Glimmer/Critica		34.12	'transport.metal'
#N/A	Mtr.30180.1.S1_at	GENOTYPE	1496	-1.62982	-0.0273705	0.0331372	-0.08571	-1.68816	-0.09624	-1.7592	2.73726	hypothetical protein predicted by Glimmer/Critica		35.2	'not assigned.unknown'
Medtr2g093160.1	Mtr.5084.1.S1_at	GENOTYPE	1497	-1.67431	-0.0836768	-0.0142483	-0.01714	-1.60777	-0.01919	-1.67924	2.81034	Probable peptide transporter At1g52190		34.13	'transport.peptides and oligopeptides'
Medtr2g101640.1	Mtr.48789.1.S1_s_at	GENOTYPE	1498	-1.62078	-0.0833034	-0.0146067	0.022	-1.51548	0.06358	-1.54259	3.00097	Probable peptide transporter At1g52190		34.13	'transport.peptides and oligopeptides'
Medtr1g057460.2	Mtr.44703.1.S1_at	GENOTYPE	1499	-1.61585	-0.098107	0.00782015	0.00783	-1.50991	-0.00198	-1.62565	2.60979	Probable peptide transporter At1g52190		34.13	'transport.peptides and oligopeptides'
Medtr1g035140.1	Mtr.31516.1.S1_s_at	GENOTYPE	1500	-1.53768	-0.0892532	0	-0.07789	-1.52631	-0.09644	-1.62439	2.83662	Cytochrome P450 71D11 EC=1.14.-.-; Flags: Fragment;		26.10	'misc.cytochrome P450'
Medtr4g073540.1	Mtr.38550.1.S1_at	GENOTYPE	1501	-2.83286	-1.83119	0.404099	-0.08859	-1.09026	0.06238	-3.17458	3.61247	Subtilisin-like protease EC=3.4.21.-; AltName: Full=Cucumisin-like serine protease; Flags: Precursor;		29.5.1	'protein.degradation.subtilases'
Medtr4g094478.1	Mtr.27539.1.S1_at	GENOTYPE	1502	-3.03458	-1.755	-0.00828833	-0.10679	-1.38637	-0.12151	-3.1478	3.16692	FAD-binding domain-containing protein		26.8	'misc.nitrilases, *nitrile lyases, berberine bridge enzymes, reticuline oxidases, troponine reductases'
Medtr3g099120.1	Mtr.2434.1.S1_s_at	GENOTYPE	1503	-2.80354	0	-0.0424408	-0.06355	-1.61551	-0.10129	-2.86239	3.5607	phosphoesterase family protein		35.2	'not assigned.unknown'
Medtr3g086050.1	Mtr.14608.1.S1_at	GENOTYPE	1504	-2.93395	-1.25428	-0.938502	-0.26366	-1.94332	-0.63447	-2.62992	3.6389	Small heat shock protein, chloroplastic Flags: Precursor;		20.2.1	'stress.abiotic.heat'
Medtr8g080290.2	Mtr.11061.1.S1_at	GENOTYPE	1505	-2.15024	-0.884494	-0.111908	-0.15972	-1.42547	-0.35446	-2.39279	4.12301	glucosidase 1		26.3	'misc.gluco-, galacto- and mannosidases'
#N/A	Mtr.25131.1.S1_at	GENOTYPE	1506	-2.25701	-1.24851	0.310646	-0.32005	-1.32855	-0.07026	-2.63791	7.24041	hypothetical protein predicted by Glimmer/Critica		35.2	'not assigned.unknown'
Medtr1g066850.3	Mtr.38784.1.S1_at	GENOTYPE	1507	-2.36662	-1.25012	0.450474	-0.48732	-1.60382	-0.19294	-3.01003	3.60226	Interactor of constitutive active ROPs 2, chloroplastic Flags: Precursor;		31.1	'cell.organisation'
Medtr7g067340.1	Mtr.44760.1.S1_at	GENOTYPE	1508	-2.14725	0	0	-0.37214	-1.77395	-0.5913	-3.14998	3.74824	sulfoquinovosyldiacylglycerol biosynthesis protein		11.10.4	'lipid metabolism.glycolipid synthesis.sulfolipid synthase'
Medtr6g091760.1	Mtr.20234.1.S1_at	GENOTYPE	1509	-2.02251	-0.795973	0.0322576	-0.76448	-1.99101	-0.46495	-2.51971	3.71706	1-aminocyclopropane-1-carboxylate synthase 7 Short=ACC synthase 7; EC=4.4.1.14; AltName: Full=S-adenosyl-L-methionine methylthioadenosine-lyase 7;		17.5.1.1	'hormone metabolism.ethylene.synthesis-degradation.1-aminocyclopropane-1-carboxylate synthase'
Medtr5g035080.1	Mtr.39396.1.S1_at	GENOTYPE	1510	-2.85386	0	-0.291295	-0.93454	-1.228	-0.38035	-2.94292	4.02294	hypothetical protein predicted by Glimmer/Critica		35.2	'not assigned.unknown'
Medtr4g108370.1	Mtr.33776.1.S1_at	GENOTYPE	1511	-2.41137	-2.4099	0.0176669	-0.99574	-0.99721	-0.61978	-3.04881	3.92367	hypothetical protein predicted by Glimmer/Critica		35.2	'not assigned.unknown'
Medtr4g108370.1	Mtr.33776.1.S1_x_at	GENOTYPE	1512	-2.43283	-2.06623	0.0690873	-0.59369	-0.96028	-0.51397	-3.01588	3.89611	hypothetical protein predicted by Glimmer/Critica		35.2	'not assigned.unknown'
Medtr7g406840.1	Mtr.43503.1.S1_at	GENOTYPE	1513	-2.24165	-2.2324	0.519411	-0.68785	-0.69711	-0.38549	-3.14656	4.94345	hypothetical protein		35.2	'not assigned.unknown'
#N/A	Mtr.12056.1.S1_s_at	GENOTYPE	1514	-2.31424	-2.07784	-0.0543481	-0.56567	-0.80206	-0.41343	-2.67332	4.4695	retinoic acid converting enzyme		26.10	'misc.cytochrome P450'
Medtr1g075280.5	Mtr.13563.1.S1_s_at	GENOTYPE	1515	-2.46777	-2.17813	-0.467022	-0.39889	-0.68853	-0.61079	-2.61154	3.59905	hypothetical protein predicted by Glimmer/Critica		35.2	'not assigned.unknown'
Medtr1g016100.1	Mtr.41129.1.S1_s_at	GENOTYPE	1516	-1.62874	-1.68635	1.4433	-0.54454	-0.48693	0.0663	-3.00574	6.72572	expressed protein		35.2	'not assigned.unknown'
Medtr3g116430.1	Mtr.40827.1.S1_at	GENOTYPE	1517	-1.67576	-1.0657	1.57498	-0.32966	-0.93972	0.06959	-3.18115	12.1191	Organ-specific protein S2		35.2	'not assigned.unknown'
#N/A	Mtr.31309.1.S1_at	GENOTYPE	1518	-1.77738	-1.19302	1.23403	-0.42636	-1.01072	0.26138	-2.75003	3.78697	mitogen-activated protein kinase, putative / MAPK, putative (MPK6)		30.6	'signalling.MAP kinases'
Medtr4g105080.2	Mtr.41859.1.S1_at	GENOTYPE	1519	-2.0829	-1.70373	0.234173	-0.43152	-0.81068	0.51753	-1.79954	8.39241	ferric-chelate reductase, putative		15.1	'metal handling.acquisition'
Medtr3g014280.1	Mtr.31565.1.S1_s_at	GENOTYPE	1520	-1.69541	-0.669211	0.883083	-0.36717	-1.39337	0.71241	-1.86609	4.52198	expressed protein		27.3.30	'RNA.regulation of transcription.Trihelix, Triple-Helix transcription factor family'
Medtr4g105310.2	Mtr.5005.1.S1_at	GENOTYPE	1521	-1.87211	-1.54173	1.13671	-1.0414	-1.37179	0.65382	-2.35501	7.13304	Retinol dehydrogenase 11 EC=1.1.1.-; AltName: Full=Retinal reductase 1; Short=RalR1; AltName: Full=Prostate short-chain dehydrogenase/reductase 1; AltName: Full=Androgen-regulated short-chain dehydrogenase/reductase 1; AltName: Full=HCV core-binding protein HCBP12;		26.22	'misc.short chain dehydrogenase/reductase (SDR)'
Medtr0019s0120.1	Mtr.13111.1.S1_at	GENOTYPE	1522	-1.18192	-1.24473	1.2431	-1.06292	-1.00011	0.4887	-1.93632	4.62481	dehydration-responsive family protein		20.2.3	'stress.abiotic.drought/salt'
Medtr4g088580.1	Mtr.27067.1.S1_at	GENOTYPE	1523	-1.15125	-1.45915	0.548807	-1.09724	-0.78934	-0.04978	-1.74984	5.78641	Dof zinc finger protein DOF1.4 Short=AtDOF1.4;		27.3.8	'RNA.regulation of transcription.C2C2(Zn) DOF zinc finger family'
Medtr4g071900.4	Mtr.2882.1.S1_at	GENOTYPE	1524	-1.2784	-1.14908	0.26729	-0.65435	-0.78367	-0.24076	-1.78645	4.57518	Kinesin-like protein bimC		31.1	'cell.organisation'
Medtr7g055710.1	Mtr.28114.1.S1_at	GENOTYPE	1525	-1.20174	-0.818535	0.332798	-0.77132	-1.15452	-0.43712	-1.97166	3.10857	Anthocyanin 3'-O-beta-glucosyltransferase Short=3'GT; EC=2.4.1.238;		26.2	'misc.UDP glucosyl and glucoronyl transferases'
Medtr7g024480.1	Mtr.28009.1.S1_s_at	GENOTYPE	1526	-1.23083	-1.32814	0.800091	-1.1241	-1.02679	-0.25608	-2.287	4.0927	hypothetical protein predicted by Glimmer/Critica		35.2	'not assigned.unknown'
Medtr7g055560.1	Mtr.44521.1.S1_at	GENOTYPE	1527	-1.05143	-0.962045	0.983524	-1.22716	-1.31654	-0.14537	-2.18032	7.60996	expressed protein		35.2	'not assigned.unknown'
Medtr2g028530.1	Mtr.1186.1.S1_s_at	GENOTYPE	1528	-1.83908	0	-0.853515	-1.41077	-1.60562	-0.04827	-1.03384	7.68723	Dual oxidase 2 EC=1.6.3.1; EC=1.11.1.-; AltName: Full=NADH/NADPH thyroid oxidase p138-tox; Flags: Precursor;		15.1	'metal handling.acquisition'
Medtr2g028530.1	Mtr.43870.1.S1_at	GENOTYPE	1529	-2.00515	0	-1.02727	-1.45461	-1.63518	-0.1129	-1.09078	8.19267	Respiratory burst oxidase homolog protein E EC=1.6.3.-; EC=1.11.1.-; AltName: Full=NADPH oxidase RBOHE; Short=AtRBOHE;		15.1	'metal handling.acquisition'
Medtr1g078000.2	Mtr.12272.1.S1_at	GENOTYPE	1530	-2.10609	-3.35909	-1.73568	-2.33807	-1.08507	-0.67039	-1.0408	8.9441	putative glycogen synthase		2.1.2.2	'major CHO metabolism.synthesis.starch.starch synthase'
#N/A	Mtr.37096.1.S1_a_at	GENOTYPE	1531	-1.83942	-2.67772	0	-2.18347	-1.34517	-1.20267	-1.27238	5.08052	neurofilament protein-related		35.2	'not assigned.unknown'
Medtr5g065580.2	Mtr.27923.1.S1_at	GENOTYPE	1532	-3.28292	-0.038856	0.102025	0.00883	-3.23523	-0.11903	-3.50398	3.15865	expressed protein		35.2	'not assigned.unknown'
Medtr4g035430.1	Mtr.38240.1.S1_s_at	GENOTYPE	1533	-2.95409	0.58458	0.449937	0.02185	-3.51682	-0.28472	-3.68874	3.94568	Ethylene-responsive transcription factor ERF023		27.3.3	'RNA.regulation of transcription.AP2/EREBP, APETALA2/Ethylene-responsive element binding protein family'
Medtr3g074930.1	Mtr.40844.1.S1_at	GENOTYPE	1534	-1.01914	0	1.77328	-2.1364	-2.58184	-0.53961	-3.33203	4.28896	calcineurin-like phosphoesterase family protein		26.13	'misc.acid and other phosphatases'
Medtr7g013850.1	Mtr.36996.1.S1_at	GENOTYPE	1535	-1.1294	-0.719638	1.45212	-1.90416	-2.31392	-0.68055	-3.26207	9.14094	Anthocyanin 5-aromatic acyltransferase Short=5AT; EC=2.3.1.153;		16.8.1.21	'secondary metabolism.flavonoids.anthocyanins.anthocyanin 5-aromatic acyltransferase'
Medtr7g105390.1	Mtr.44368.1.S1_at	GENOTYPE	1536	-1.15094	-0.60667	0.79564	-1.94072	-2.48498	-0.93664	-2.88322	3.77572	similar to Lysosomal Pro-X carboxypeptidase precursor (Prolylcarboxypeptidase) (PRCP) (Proline carboxypeptidase) (Angiotensinase C) (Lysosomal carboxypeptidase C)		29.5	'protein.degradation'
Medtr3g108190.1	Mtr.45220.1.S1_at	GENOTYPE	1537	-1.57381	0	0.719749	-1.84949	-2.65443	-0.53076	-2.82432	5.597	sulfate permease (SulP)		35.2	'not assigned.unknown'
Medtr8g032770.1	Mtr.2198.1.S1_at	GENOTYPE	1538	-1.3399	-0.439915	0.0632301	-1.29612	-2.1961	-1.30466	-2.70779	2.91499	hypothetical protein predicted by Glimmer/Critica		35.2	'not assigned.unknown'
Medtr8g089190.2	Mtr.28546.1.S1_at	GENOTYPE	1539	-1.49965	-0.0830687	-0.165921	-1.37656	-2.79314	-1.50148	-2.83521	3.14838	Cytochrome P450 716B2 EC=1.14.-.-; AltName: Full=Cytochrome P450 CYPA2;		26.10	'misc.cytochrome P450'
#N/A	Mtr.11911.1.S1_at	GENOTYPE	1540	-1.83528	-0.126342	-0.343863	-1.09132	-2.80025	-1.12682	-2.61823	3.62117	hypothetical protein predicted by Glimmer/Critica		35.2	'not assigned.unknown'
Medtr5g058470.1	Mtr.45355.1.S1_at	GENOTYPE	1541	-1.59514	0.00321015	0.0162405	-0.91174	-2.51009	-0.90744	-2.51882	2.96828	Ethylene-responsive transcription factor ERF014		27.3.3	'RNA.regulation of transcription.AP2/EREBP, APETALA2/Ethylene-responsive element binding protein family'
Medtr4g094848.1	Mtr.9794.1.S1_at	GENOTYPE	1542	-1.50885	-0.244081	-0.0115881	-1.10413	-2.3689	-0.72904	-2.2263	3.25956	Filament-like plant protein 7 Short=AtFPP7;		35.2	'not assigned.unknown'
Medtr2g102030.2	Mtr.28163.1.S1_at	GENOTYPE	1543	-1.19416	-0.0307447	-0.233754	-0.85687	-2.02028	-1.00747	-1.96788	2.9754	expressed protein		35.2	'not assigned.unknown'
Medtr5g014140.3	Mtr.18567.1.S1_at	GENOTYPE	1544	-1.28756	-0.516714	0.0791569	-0.95704	-1.72789	-0.99465	-2.36136	3.62309	pyruvate kinase		11.1.30	'lipid metabolism.FA synthesis and FA elongation.pyruvate kinase'
Medtr1g101550.1	Mtr.12775.1.S1_at	GENOTYPE	1545	-2.28454	-0.127548	-0.159088	-0.47256	-2.62955	-1.12071	-3.24616	6.57343	Ethylene-responsive transcription factor ERF026		27.3.3	'RNA.regulation of transcription.AP2/EREBP, APETALA2/Ethylene-responsive element binding protein family'
Medtr5g064360.1	Mtr.12226.1.S1_s_at	GENOTYPE	1546	-1.8698	0.420759	1.07127	-0.90581	-3.19637	-0.50964	-3.45071	10.3444	phosphate-responsive 1 family protein		30.1	'signalling.in sugar and nutrient physiology'
Medtr5g064360.1	Mtr.42888.1.S1_s_at	GENOTYPE	1547	-1.88576	0.765238	1.42466	-1.64258	-4.29357	-0.43231	-3.74273	7.11387	expressed protein		30.1	'signalling.in sugar and nutrient physiology'
Medtr5g064345.1	Mtr.12226.1.S1_x_at	GENOTYPE	1548	-1.95627	-0.0887124	1.68979	-1.8632	-3.73076	-0.64429	-4.29035	6.47043	phosphate-responsive 1 family protein		30.1	'signalling.in sugar and nutrient physiology'
Medtr2g104940.1	Mtr.36842.1.S1_s_at	GENOTYPE	1549	-2.48543	0	0.842875	-2.10717	-2.87365	-0.72704	-4.05535	4.32112	Aquaporin NIP6-1 AltName: Full=NOD26-like intrinsic protein 6-1; Short=AtNIP6;1;		34.19	'transport.Major Intrinsic Proteins'
Medtr3g010780.1	Mtr.27563.1.S1_at	GENOTYPE	1550	-2.44904	0	-0.107491	-1.50701	-2.70015	-1.8023	-4.14385	4.19519	pectinesterase family protein		10.8.1	'cell wall.pectin*esterases.PME'
Medtr3g051220.1	Mtr.2129.1.S1_at	GENOTYPE	1551	-2.60735	0	-0.547832	-1.43738	-2.00012	-1.90265	-3.96217	4.69468	hypothetical protein predicted by Glimmer/Critica		35.2	'not assigned.unknown'
Medtr8g023510.1	Mtr.16730.1.S1_at	GENOTYPE	1552	-1.13275	0	0	-0.89137	-2.32032	1.13677	-3.28644	6.87888	Lectin 1 Flags: Precursor;		26.16	'misc.myrosinases-lectin-jacalin'
Medtr3g010330.1	Mtr.45092.1.S1_at	GENOTYPE	1553	-2.5905	-3.77803	1.24078	-2.07839	-0.89086	0.63028	-3.201	7.31251	Endoglucanase 3 EC=3.2.1.4; AltName: Full=Endo-1,4-beta glucanase 3; AltName: Full=Cellulase 5; Short=AtCEL5; Flags: Precursor;		26.3	'misc.gluco-, galacto- and mannosidases'
#N/A	Mtr.32244.1.S1_at	GENOTYPE	1554	-2.5664	0.247479	-0.360716	-0.88504	-3.69892	2.15302	-0.05267	5.19418	TMV resistance protein N		35.2	'not assigned.unknown'
Medtr2g041070.2	Mtr.5121.1.S1_x_at	GENOTYPE	1555	-2.8882	-0.0996248	-0.272887	-0.57689	-3.36547	2.39994	-0.21537	4.54857	TMV resistance protein N		20.1.7	'stress.biotic.PR-proteins'
Medtr2g041070.2	Mtr.5121.1.S1_at	GENOTYPE	1556	-3.26091	-0.521957	-0.641634	-0.89226	-3.63121	2.37624	-0.24303	4.58046	TMV resistance protein N		20.1.7	'stress.biotic.PR-proteins'
Medtr7g108650.1	Mtr.8790.1.S1_at	GENOTYPE	1557	-3.53772	2.13427	-1.47956	1.27524	-4.39675	2.09974	0.04158	9.22085	benzodiazepine receptor-related		35.1	'not assigned.no ontology'
#N/A	Mtr.35345.1.S1_at	GENOTYPE	1558	-4.18931	0.32307	-1.79004	0.59788	-3.91449	2.63975	0.24048	5.10301	hypothetical protein predicted by Glimmer/Critica		35.2	'not assigned.unknown'
Medtr7g109440.1	Mtr.47439.1.S1_at	GENOTYPE	1559	-4.33427	0.471487	-2.05768	0.37781	-4.42794	1.84591	-0.43067	4.75662	hypothetical protein predicted by Glimmer/Critica		35.2	'not assigned.unknown'
Medtr5g015590.6	Mtr.21285.1.S1_at	GENOTYPE	1560	-4.03291	2.12269	-1.45035	0.63324	-5.52237	2.62106	0.0385	8.08458	Calcium-transporting ATPase 1, plasma membrane-type EC=3.6.3.8; AltName: Full=Ca(2+)-ATPase isoform 1; AltName: Full=Plastid envelope ATPase 1;		30.3	'signalling.calcium'
#N/A	Mtr.36203.1.S1_at	GENOTYPE	1561	-3.08891	-1.13852	-0.137915	0.46922	-1.48118	1.4036	-1.5474	7.55517	hypothetical protein predicted by Glimmer/Critica		35.2	'not assigned.unknown'
Medtr8g016480.1	Mtr.12597.1.S1_s_at	GENOTYPE	1562	-2.62999	0.274003	0.103151	1.00474	-1.89925	1.14355	-1.58958	8.91194	TMV resistance protein N		20.1.7	'stress.biotic.PR-proteins'
Medtr2g097620.1	Mtr.43266.1.S1_at	GENOTYPE	1563	-2.953	-0.190225	-0.469746	1.28501	-1.47776	0.94342	-1.53982	11.7953	E3 ubiquitin-protein ligase CIP8 EC=6.3.2.-; AltName: Full=COP1-interacting protein 8;		29.5.11.4.2	'protein.degradation.ubiquitin.E3.RING'
Medtr2g080030.1	Mtr.45297.1.S1_at	GENOTYPE	1564	-2.43455	0.343224	-0.578854	1.49409	-1.28368	1.03727	-0.81843	9.42987	hypothetical protein predicted by Glimmer/Critica		35.2	'not assigned.unknown'
#N/A	Mtr.10716.1.S1_at	GENOTYPE	1565	-2.07228	0.604168	-0.236514	0.96662	-1.70983	0.66331	-1.17246	6.71963	auxin-responsive protein, putative		17.2.3	'hormone metabolism.auxin.induced-regulated-responsive-activated'
Medtr2g078680.1	Mtr.37589.1.S1_at	GENOTYPE	1566	-2.03739	-0.387594	-0.259745	0.22125	-1.42854	0.81114	-0.96651	11.8699	Ethylene-responsive transcription factor 4 Short=AtERF4; AltName: Full=Ethylene-responsive element-binding factor 4; Short=EREBP-4; AltName: Full=Protein RELATED TO APETALA2 5;		17.5.2	'hormone metabolism.ethylene.signal transduction'
Medtr1g111060.1	Mtr.44824.1.S1_at	GENOTYPE	1567	-2.06905	-0.57161	0.161515	0.27286	-1.22458	1.14301	-1.08756	11.242	expressed protein		35.2	'not assigned.unknown'
#N/A	Mtr.3603.1.S1_at	GENOTYPE	1568	-2.39994	-0.524828	-1.53362	0.40705	-1.46805	0.83368	-0.03263	7.70345	hypothetical protein predicted by Glimmer/Critica		35.2	'not assigned.unknown'
Medtr2g436900.1	Mtr.12381.1.S1_at	GENOTYPE	1569	-1.8283	0.850954	-0.0284292	1.1542	-1.52505	1.4488	-0.35108	12.7824	C2 domain-containing protein		20.2.2	'stress.abiotic.cold'
Medtr2g081580.1	Mtr.16859.1.S1_at	GENOTYPE	1570	-1.96211	0.381969	-0.203351	1.19301	-1.15106	1.29067	-0.46809	13.2445	calcium-binding protein, putative		30.3	'signalling.calcium'
Medtr5g065350.1	Mtr.27772.1.S1_s_at	GENOTYPE	1571	-2.05685	0.0275957	-0.294177	0.72129	-1.36316	1.35582	-0.40685	10.437	hypothetical protein predicted by Glimmer/Critica		35.2	'not assigned.unknown'
#N/A	Mtr.36933.1.S1_at	GENOTYPE	1572	-2.36925	-0.231798	-0.545335	0.84894	-1.28851	1.22289	-0.60103	7.47577	Legumin J Contains: RecName: Full=Legumin J alpha chain; AltName: Full=Legumin J acidic chain; Contains: RecName: Full=Legumin J beta chain; AltName: Full=Legumin J basic chain; Flags: Precursor;		33.1	'development.storage proteins'
Medtr5g065350.1	Mtr.8459.1.S1_at	GENOTYPE	1573	-1.77967	0.193994	-0.344063	0.56824	-1.40542	1.07912	-0.35649	11.7524	hypothetical protein predicted by Glimmer/Critica		35.2	'not assigned.unknown'
Medtr8g093335.1	Mtr.35628.1.S1_at	GENOTYPE	1574	-1.71063	0.511865	-0.317529	1.12282	-1.09968	1.01519	-0.37791	10.3609	Protein MKS1 AltName: Full=Protein MAP kinase 4 substrate 1;		35.1	'not assigned.no ontology'
Medtr1g026110.1	Mtr.43229.1.S1_at	GENOTYPE	1575	-1.72681	0.484323	-0.524114	1.03428	-1.17685	0.9251	-0.27759	11.5955	Uncharacterized protein At1g76070		35.2	'not assigned.unknown'
Medtr4g053440.1	Mtr.50784.1.S1_at	GENOTYPE	1576	-1.65679	0.345571	-0.215328	0.88806	-1.1143	1.12203	-0.31943	12.0138	Zinc finger A20 and AN1 domain-containing stress-associated protein 3 Short=AtSAP3;		27.3.99	'RNA.regulation of transcription.unclassified'
Medtr2g014340.1	Mtr.26364.1.S1_at	GENOTYPE	1577	-1.54988	0.181459	-0.378117	0.72278	-1.00856	1.11467	-0.05709	11.2518	Ethylene-responsive transcription factor 4 AltName: Full=Ethylene-responsive element-binding factor 4 homolog; AltName: Full=Ethylene-responsive element-binding factor 3; Short=EREBP-3; AltName: Full=NtERF3;	AtERF4-like/ORA37	17.5.2	'hormone metabolism.ethylene.signal transduction'
Medtr5g082830.1	Mtr.40183.1.S1_at	GENOTYPE	1578	-1.36085	0.179486	-0.294317	0.72271	-0.81763	0.60003	-0.46651	12.5527	Zinc finger CCCH domain-containing protein 33 Short=OsC3H33;		27.3.12	'RNA.regulation of transcription.C3H zinc finger family'
Medtr8g093335.1	Mtr.35628.1.S1_s_at	GENOTYPE	1579	-1.60521	0.342541	-0.273792	0.93662	-1.01113	0.73688	-0.59454	8.5921	Protein MKS1 AltName: Full=Protein MAP kinase 4 substrate 1;		35.1	'not assigned.no ontology'
Medtr6g073880.1	Mtr.43053.1.S1_at	GENOTYPE	1580	-1.44176	0.622213	-0.0276013	0.85833	-1.20564	0.88365	-0.53051	12.5743	TMV resistance protein N		20.1.7	'stress.biotic.PR-proteins'
Medtr3g090350.1	Mtr.24351.1.S1_s_at	GENOTYPE	1581	-1.46476	0.389322	-0.327616	0.63941	-1.21467	0.7865	-0.35065	9.02661	Protein MKS1 AltName: Full=Protein MAP kinase 4 substrate 1;		35.1	'not assigned.no ontology'
Medtr7g090630.2	Mtr.11111.1.S1_at	GENOTYPE	1582	-1.44406	0.685414	-0.0125761	0.69139	-1.43808	0.6226	-0.80888	11.3597	dehydration-induced protein (ERD15)		20.2.3	'stress.abiotic.drought/salt'
#N/A	Mtr.37881.1.S1_x_at	GENOTYPE	1583	-1.75641	0.782969	-0.93178	0.93802	-1.60136	0.39678	-0.42785	10.5323	F-box protein At2g27310		29.5.11.4.3.2	'protein.degradation.ubiquitin.E3.SCF.FBOX'
Medtr6g070920.2	Mtr.43773.1.S1_at	GENOTYPE	1584	-1.56301	1.07997	-0.510215	1.05394	-1.58905	0.77011	-0.28269	12.4035	Nudix hydrolase 4 Short=AtNUDT4; EC=3.6.1.-; AltName: Full=ADP-ribose pyrophosphatase; EC=3.6.1.13; AltName: Full=NADH pyrophosphatase; EC=3.6.1.22;		35.1	'not assigned.no ontology'
Medtr4g106650.1	Mtr.41234.1.S1_at	GENOTYPE	1585	-1.59433	0.54201	-0.791909	-0.16888	-2.30521	0.14366	-0.65876	11.2948	expressed protein		29.5.11.4.3.2	'protein.degradation.ubiquitin.E3.SCF.FBOX'
#N/A	Mtr.42482.1.S1_at	GENOTYPE	1586	-1.9087	-0.365106	-1.03638	-0.18992	-1.73352	0.12921	-0.74311	7.89374	hypothetical protein predicted by Glimmer/Critica		35.2	'not assigned.unknown'
Medtr2g031350.1	Mtr.4597.1.S1_at	GENOTYPE	1587	-1.5662	0.448755	-0.526517	0.21088	-1.80408	0.4905	-0.54918	11.2691	hypothetical protein predicted by Glimmer/Critica		35.2	'not assigned.unknown'
Medtr1g070970.1	Mtr.11208.1.S1_at	GENOTYPE	1588	-2.01173	-0.00594632	-0.841314	-0.16177	-2.16755	0.83431	-0.3361	8.54506	expressed protein		35.2	'not assigned.unknown'
Medtr4g093810.1	Mtr.18595.1.S1_at	GENOTYPE	1589	-1.91872	0.877314	-0.271659	0.46163	-2.3344	1.22308	-0.42398	9.98249	hypothetical protein predicted by Glimmer/Critica		35.2	'not assigned.unknown'
Medtr2g101610.1	Mtr.43110.1.S1_s_at	GENOTYPE	1590	-2.59989	-0.0597502	-0.973533	0.34856	-2.19158	0.95982	-0.66654	6.2601	Probable peptide transporter At1g52190		34.13	'transport.peptides and oligopeptides'
#N/A	Mtr.30206.1.S1_at	GENOTYPE	1591	-2.60448	0.238293	-0.210972	0.69234	-2.15043	1.38619	-1.00732	5.97237	hypothetical protein predicted by Glimmer/Critica		35.2	'not assigned.unknown'
Medtr5g071550.3	Mtr.40503.1.S1_at	GENOTYPE	1592	-2.60556	0.765695	-0.609681	0.57235	-2.7989	0.57176	-1.42411	11.0648	Protein phosphatase 2C HAB1 Short=PP2C HAB1; EC=3.1.3.16; AltName: Full=AtP2C-HA; AltName: Full=Protein HYPERSENSITIVE TO ABA 1; Flags: Precursor;		29.4	'protein.postranslational modification'
Medtr4g133660.1	Mtr.43223.1.S1_at	GENOTYPE	1593	-2.48576	0.641809	-0.520397	0.50783	-2.61974	0.6745	-1.29086	10.9573	Scarecrow-like transcription factor PAT1 AltName: Full=Protein PHYTOCHROME A SIGNAL TRANSDUCTION 1; AltName: Full=GRAS family protein 29; Short=AtGRAS-29;	SIN1; SCL13; SCARECROW-like 13	33.99	'development.unspecified'
Medtr5g013230.1	Mtr.40304.1.S1_at	GENOTYPE	1594	-2.58207	0.325641	-0.442552	0.4949	-2.41282	0.62313	-1.51639	12.0068	lipase class 3 family protein		11.9.2.1	'lipid metabolism.lipid degradation.lipases.triacylglycerol lipase'
#N/A	Mtr.6051.1.S1_at	GENOTYPE	1595	-2.30276	-0.00547199	-0.183914	0.37627	-1.92102	0.62369	-1.49515	3.17974	hypothetical protein predicted by Glimmer/Critica		35.2	'not assigned.unknown'
#N/A	Mtr.42375.1.S1_at	GENOTYPE	1596	-2.36375	0.611346	-0.776559	0.81031	-2.16479	0.25729	-1.3299	7.07286	hypothetical protein predicted by Glimmer/Critica		35.2	'not assigned.unknown'
#N/A	Mtr.11235.1.S1_at	GENOTYPE	1597	-2.1844	0.00368372	-0.57242	0.07724	-2.11084	0.20782	-1.40416	3.27113	TMV resistance protein N		20.1.7	'stress.biotic.PR-proteins'
Medtr4g129820.1	Mtr.8577.1.S1_at	GENOTYPE	1598	-2.00222	0.072236	-0.0254718	-0.13412	-2.20858	0.33781	-1.63894	11.8787	NAD-dependent epimerase/dehydratase family protein		10.1.6	'cell wall.precursor synthesis.GAE'
Medtr3g067610.1	Mtr.40638.1.S1_at	GENOTYPE	1599	-2.05661	0.372525	-0.329166	-0.14826	-2.5774	0.34196	-1.38548	10.5881	Calcium-binding protein CML24 AltName: Full=Calmodulin-like protein 24; AltName: Full=Touch-induced calmodulin-related protein 2;		30.3	'signalling.calcium'
Medtr5g062700.1	Mtr.40312.1.S1_at	GENOTYPE	1600	-1.76308	-0.137132	-0.460006	-0.84434	-2.47029	-0.11106	-1.41414	11.125	AP2 domain-containing transcription factor, putative		27.3.3	'RNA.regulation of transcription.AP2/EREBP, APETALA2/Ethylene-responsive element binding protein family'
#N/A	Mtr.41926.1.S1_at	GENOTYPE	1601	-1.48025	0.932987	0.0989075	-0.61286	-3.0261	0.08486	-1.4943	6.98092	Auxin-induced protein 22E AltName: Full=Indole-3-acetic acid-induced protein ARG14;	AUX/IAA protein	27.3.40	'RNA.regulation of transcription.Aux/IAA family'
Medtr7g074250.1	Mtr.38699.1.S1_at	GENOTYPE	1602	-2.19852	0.635753	0.195408	-0.36805	-3.20232	0.49991	-1.89402	9.27825	expressed protein		35.2	'not assigned.unknown'
Medtr1g108640.1	Mtr.19097.1.S1_at	GENOTYPE	1603	-4.03332	0.521325	-0.569215	1.27923	-3.27541	2.12691	-1.33719	9.62034	expressed protein		35.2	'not assigned.unknown'
#N/A	Mtr.12597.1.S1_at	GENOTYPE	1604	-4.16002	0.489156	-0.518994	1.20669	-3.44249	1.74602	-1.895	8.21375	TMV resistance protein N		20.1.7	'stress.biotic.PR-proteins'
#N/A	Mtr.29821.1.S1_at	GENOTYPE	1605	-3.88756	0.752662	-0.760379	0.75477	-3.88545	1.69238	-1.4348	4.41238	hypothetical protein predicted by Glimmer/Critica		35.2	'not assigned.unknown'
Medtr5g071560.1	Mtr.31952.1.S1_at	GENOTYPE	1606	-3.64652	0.190617	-1.38644	0.13508	-3.70206	0.41672	-1.84335	8.84337	protein kinase family protein	MAPKKK14-like	30.6	'signalling.MAP kinases'
Medtr4g094532.1	Mtr.38095.1.S1_at	GENOTYPE	1607	-3.46703	0.226343	-0.419491	0.44368	-3.24969	1.06292	-1.98462	10.3064	ethylene-regulated nuclear protein ERT2-related protein		17.5.3	'hormone metabolism.ethylene.induced-regulated-responsive-activated'
Medtr1g048610.1	Mtr.37778.1.S1_at	GENOTYPE	1608	-2.90283	0.27752	-0.692478	0.26369	-2.91666	1.15254	-1.05781	11.252	Ethylene-responsive transcription factor ERF104		17.5.2	'hormone metabolism.ethylene.signal transduction'
#N/A	Mtr.35434.1.S1_at	GENOTYPE	1609	-3.19364	-0.259205	-1.12845	-0.09929	-3.03372	0.84858	-1.21661	4.01303	hypothetical protein predicted by Glimmer/Critica		35.2	'not assigned.unknown'
#N/A	Mtr.7760.1.S1_at	GENOTYPE	1610	-3.38042	0.328788	-1.86561	0.1708	-3.53841	0.67808	-0.83673	4.29275	hypothetical protein predicted by Glimmer/Critica	MAPKKK14-like	35.2	'not assigned.unknown'
Medtr8g099000.1	Mtr.11026.1.S1_at	GENOTYPE	1611	-2.91451	1.11187	-0.826122	0.06264	-3.96373	0.67903	-1.40935	8.81436	expressed protein		35.2	'not assigned.unknown'
#N/A	Mtr.36198.1.S1_x_at	GENOTYPE	1612	-3.50148	0.234406	-1.2476	-0.28941	-4.02529	0.90659	-1.34729	4.37207	hypothetical protein predicted by Glimmer/Critica		35.2	'not assigned.unknown'
Medtr1173s0010.1	Mtr.39277.1.S1_at	GENOTYPE	1613	-3.48763	0.507732	-0.863008	-0.05798	-4.05334	1.38574	-1.23888	5.54201	heavy-metal-associated domain-containing protein		28.2	'DNA.repair'
Medtr6g049280.2	Mtr.40705.1.S1_s_at	GENOTYPE	1614	-3.37553	1.2199	-0.481988	0.20097	-4.39446	1.42194	-1.4716	10.2081	hypothetical protein predicted by Glimmer/Critica		35.2	'not assigned.unknown'
Medtr3g078800.1	Mtr.43439.1.S1_at	GENOTYPE	1615	-3.70647	1.03653	-0.562379	0.13032	-4.61269	1.72234	-1.42175	10.23	hypothetical protein		35.1	'not assigned.no ontology'
Medtr8g067280.1	Mtr.12392.1.S1_at	GENOTYPE	1616	-3.68258	1.13317	-0.241142	0.52794	-4.28781	1.19602	-2.24541	8.13875	Transcription factor MYC2 Short=AtMYC2; AltName: Full=Transcription factor EN 38; AltName: Full=Protein JASMONATE INSENSITIVE 1; AltName: Full=R-homologous Arabidopsis protein 1; Short=RAP-1; AltName: Full=Z-box binding factor 1 protein; AltName: Full=bHLH transcription factor bHLH006; AltName: Full=Basic helix-loop-helix protein 6; Short=bHLH 6; Short=AtbHLH6; AltName: Full=rd22BP1;		27.3.6	'RNA.regulation of transcription.bHLH,Basic Helix-Loop-Helix family'
Medtr6g472270.1	Mtr.22408.1.S1_x_at	GENOTYPE	1617	-4.45331	-0.198098	-1.56435	0.13339	-4.12181	0.68883	-2.20012	6.36996	TMV resistance protein N		20.1.7	'stress.biotic.PR-proteins'
Medtr4g064570.1	Mtr.16611.1.S1_at	GENOTYPE	1618	-3.61885	-0.408745	-0.55585	0.73113	-2.47897	0.60124	-2.46177	10.2193	RING finger protein 126		29.5.11.4.2	'protein.degradation.ubiquitin.E3.RING'
#N/A	Mtr.16114.1.S1_at	GENOTYPE	1619	-3.1851	0.0138318	-0.327295	0.73718	-2.46175	0.88014	-1.97766	8.07539	hypothetical protein predicted by Glimmer/Critica		35.2	'not assigned.unknown'
Medtr1g098700.1	Mtr.15331.1.S1_s_at	GENOTYPE	1620	-3.18475	0.110112	-0.184417	1.09491	-2.19995	0.8358	-2.16454	9.2359	expressed protein		35.2	'not assigned.unknown'
Medtr2g436100.1	Mtr.42911.1.S1_at	GENOTYPE	1621	-3.77841	0.310203	-0.476302	1.47214	-2.61647	1.25735	-2.04475	8.44321	RING-H2 finger protein ATL3F AltName: Full=RING-H2 finger protein ATL2;		29.5.11.4.2	'protein.degradation.ubiquitin.E3.RING'
Medtr3g099670.1	Mtr.38045.1.S1_at	GENOTYPE	1622	-3.95062	0.0373714	-0.212213	1.39505	-2.59294	1.24571	-2.4927	9.09185	Putative clathrin assembly protein At4g40080		35.1.21	'not assigned.no ontology.epsin N-terminal homology (ENTH) domain-containing protein'
Medtr1g057400.1	Mtr.44445.1.S1_at	GENOTYPE	1623	-3.08519	0.982637	0.898363	1.73641	-2.33141	1.87346	-2.11009	9.5176	Putative syntaxin-24 Short=AtSYP24;		35.1	'not assigned.no ontology'
#N/A	Mtr.30703.1.S1_at	GENOTYPE	1624	-3.16218	1.41644	0.0557434	1.86334	-2.71527	1.62151	-1.59641	5.20924	GNS1/SUR4 membrane family protein		35.1	'not assigned.no ontology'
Medtr8g079280.1	Mtr.42224.1.S1_s_at	GENOTYPE	1625	-2.91118	0.593849	-0.637299	1.26353	-2.2415	1.49881	-0.77507	6.80055	hypothetical protein predicted by Glimmer/Critica		35.2	'not assigned.unknown'
Medtr2g436100.1	Mtr.12229.1.S1_s_at	GENOTYPE	1626	-3.28263	0.640147	-0.891033	1.5153	-2.40747	1.12598	-1.26561	9.38025	hypothetical protein predicted by Glimmer/Critica		35.2	'not assigned.unknown'
Medtr2g042900.2	Mtr.40073.1.S1_at	GENOTYPE	1627	-3.4704	1.05187	-0.906636	1.35394	-3.16832	1.62802	-0.93574	8.08114	hypothetical protein predicted by Glimmer/Critica		35.2	'not assigned.unknown'
Medtr3g051530.1	Mtr.44211.1.S1_at	GENOTYPE	1628	-4.16147	-0.0541084	-1.27948	2.10405	-2.00332	2.12908	-0.75291	10.8603	hypothetical protein predicted by Glimmer/Critica		35.2	'not assigned.unknown'
Medtr2g436100.1	Mtr.12229.1.S1_at	GENOTYPE	1629	-3.74625	0.632002	-0.843723	2.02257	-2.35568	1.74894	-1.15358	10.7044	hypothetical protein predicted by Glimmer/Critica		35.2	'not assigned.unknown'
Medtr6g008900.1	Mtr.26459.1.S1_at	GENOTYPE	1630	-3.36767	0.254141	0.171137	1.76844	-1.85337	2.34918	-1.18963	10.8437	Glycosyltransferase 8 domain-containing protein 1 EC=2.4.1.-;		26.2	'misc.UDP glucosyl and glucoronyl transferases'
Medtr6g008900.1	Mtr.10928.1.S1_s_at	GENOTYPE	1631	-3.88722	-0.279744	0.468376	1.8003	-1.80718	2.48651	-1.86909	8.76797	glycosyl transferase family 8 protein		26.2	'misc.UDP glucosyl and glucoronyl transferases'
Medtr8g432370.1	Mtr.40765.1.S1_at	GENOTYPE	1632	-1.72883	1.69898	0.0542603	2.35943	-1.06838	2.52611	0.74301	10.9311	BON1-associated protein 1 (BAP1)		35.1	'not assigned.no ontology'
#N/A	Mtr.13527.1.S1_at	GENOTYPE	1633	-2.29823	0.313481	-0.0359343	2.13862	-0.47309	1.97755	-0.28474	8.52799	hypothetical protein predicted by Glimmer/Critica		35.2	'not assigned.unknown'
Medtr3g102980.1	Mtr.37495.1.S1_at	GENOTYPE	1634	-2.51154	0.377894	-0.652397	1.73317	-1.15626	1.91248	0.05334	12.8396	Zinc finger protein 1 AltName: Full=WZF1;		27.3.11	'RNA.regulation of transcription.C2H2 zinc finger family'
Medtr1g018420.1	Mtr.19367.1.S1_at	GENOTYPE	1635	-2.62515	0.674634	-0.692413	1.85232	-1.44746	1.48272	-0.45001	11.2024	Zinc finger protein 1 AltName: Full=WZF1;		27.3.11	'RNA.regulation of transcription.C2H2 zinc finger family'
#N/A	Mtr.38701.1.S1_at	GENOTYPE	1636	-2.6348	0.625667	-0.377383	1.55899	-1.70148	1.75061	-0.50681	5.64331	hypothetical protein predicted by Glimmer/Critica		35.2	'not assigned.unknown'
Medtr4g078710.1	Mtr.26158.1.S1_at	GENOTYPE	1637	-2.56403	0.969131	-0.797285	1.68896	-1.8442	1.51254	-0.25421	9.29717	Ethylene-responsive transcription factor 9 Short=AtERF9; AltName: Full=Ethylene-responsive element-binding factor 9; Short=EREBP-9;		17.5.2	'hormone metabolism.ethylene.signal transduction'
#N/A	Mtr.16123.1.S1_at	GENOTYPE	1638	-2.31677	1.10382	-1.1177	1.62032	-1.80026	1.41216	0.21309	5.1824	hypothetical protein predicted by Glimmer/Critica		35.2	'not assigned.unknown'
Medtr1g099800.1	Mtr.35806.1.S1_at	GENOTYPE	1639	-1.7806	1.10449	-1.15533	1.9476	-0.93749	0.85533	0.23007	8.80891	hypothetical protein predicted by Glimmer/Critica		35.2	'not assigned.unknown'
Medtr4g116480.1	Mtr.18037.1.S1_at	GENOTYPE	1640	-1.48467	0.533494	-0.329496	1.27543	-0.74273	1.14497	-0.0102	11.7521	hypothetical protein predicted by Glimmer/Critica		35.2	'not assigned.unknown'
#N/A	Mtr.2462.1.S1_x_at	GENOTYPE	1641	-1.65185	0.854536	0.0323743	1.43582	-1.07057	1.69166	0.00743	7.09099	TMV resistance protein N		20.1.7	'stress.biotic.PR-proteins'
Medtr5g079340.1	Mtr.40677.1.S1_at	GENOTYPE	1642	-1.10665	1.10196	0.198387	0.7655	-1.4431	1.52379	0.21876	11.6504	Calcium-binding protein CML24 AltName: Full=Calmodulin-like protein 24; AltName: Full=Touch-induced calmodulin-related protein 2;		30.3	'signalling.calcium'
Medtr4g097180.2	Mtr.16909.1.S1_s_at	GENOTYPE	1643	-1.17833	0.876996	-0.00458203	0.67674	-1.37859	1.55177	0.37802	11.6501	hypothetical protein predicted by Glimmer/Critica		35.2	'not assigned.unknown'
#N/A	Mtr.27888.1.S1_at	GENOTYPE	1644	-1.69651	1.58694	-1.21852	1.18439	-2.09907	1.55799	1.08	9.27743	esterase/lipase/thioesterase family protein		35.1	'not assigned.no ontology'
#N/A	Mtr.40796.1.S1_at	GENOTYPE	1645	-1.36829	1.6258	-0.832079	0.94788	-2.04621	2.12183	1.58562	6.02427	hypothetical protein predicted by Glimmer/Critica		35.2	'not assigned.unknown'
Medtr5g011820.1	Mtr.28475.1.S1_at	GENOTYPE	1646	-2.89129	1.50925	-1.39842	1.56197	-2.83857	2.05405	0.56118	7.60379	expressed protein		35.2	'not assigned.unknown'
Medtr8g018735.2	Mtr.5628.1.S1_s_at	GENOTYPE	1647	-1.68721	0	0	-0.70266	-1.09018	3.71567	-1.05768	4.57313	Seed lipoxygenase EC=1.13.11.12;		17.7.1.2	'hormone metabolism.jasmonate.synthesis-degradation.lipoxygenase'
Medtr7g081750.1	Mtr.6132.1.S1_s_at	GENOTYPE	1648	-1.53295	-1.43551	1.59218	-0.68805	-0.78549	2.18342	-0.94171	5.10357	hypothetical protein predicted by Glimmer/Critica		35.2	'not assigned.unknown'
Medtr4g063090.1	Mtr.47707.1.S1_at	GENOTYPE	1649	-1.20297	-2.72012	-0.366094	-1.31571	0.20143	2.73566	1.89878	7.78419	Aquaporin TIP1-1 AltName: Full=Tonoplast intrinsic protein 1-1; Short=AtTIP1;1; AltName: Full=Gamma-tonoplast intrinsic protein; Short=Gamma-TIP; AltName: Full=Aquaporin TIP; AltName: Full=Tonoplast intrinsic protein, root-specific RB7;	GAMMA-TIP	34.19.2	'transport.Major Intrinsic Proteins.TIP'
Medtr6g021950.1	Mtr.33908.1.S1_at	GENOTYPE	1650	-3.63499	0	0	-3.2388	-2.11323	-2.90168	-8.57491	6.69963	Probable pectate lyase 5 EC=4.2.2.2; Flags: Precursor;		10.6.3	'cell wall.degradation.pectate lyases and polygalacturonases'
Medtr1g054880.1	Mtr.44456.1.S1_at	GENOTYPE	1651	-2.5987	0	-0.00182467	-3.02122	-2.09315	-3.91323	-6.51011	4.56326	pectinesterase family protein		10.8.1	'cell wall.pectin*esterases.PME'
Medtr7g051510.1	Mtr.34852.1.S1_at	GENOTYPE	1652	-3.13959	-5.68326	-0.305898	-2.97466	-0.43099	-3.77065	-6.60434	6.73773	glycosyl hydrolase family 1 protein		26.3	'misc.gluco-, galacto- and mannosidases'
Medtr3g068030.2	Mtr.42925.1.S1_s_at	GENOTYPE	1653	-2.27005	-3.41947	0	-1.96065	-0.81124	-4.73455	-6.28785	11.1561	Ribulose bisphosphate carboxylase/oxygenase activase, chloroplastic Short=RuBisCO activase; Short=RA; Flags: Precursor;		1.3.13	'PS.calvin cyle.rubisco interacting'
Medtr5g011250.1	Mtr.28774.1.S1_at	GENOTYPE	1654	-2.12613	0	0	-2.52982	0.22296	-4.75143	-6.3338	7.66439	oxidoreductase, 2OG-Fe(II) oxygenase family protein		16.8.1	'secondary metabolism.flavonoids.anthocyanins'
Medtr7g051510.1	Mtr.39293.1.S1_at	GENOTYPE	1655	-2.43122	0	0	-3.4831	-0.46295	-5.38046	-6.52081	7.63693	hypothetical protein predicted by Glimmer/Critica		35.2	'not assigned.unknown'
Medtr7g088790.1	Mtr.32213.1.S1_at	GENOTYPE	1656	-1.59966	0	1.00434	-3.32321	-1.79	-5.12745	-7.73145	6.84136	Peptide transporter PTR2 AltName: Full=Histidine-transporting protein;		34.13	'transport.peptides and oligopeptides'
Medtr4g031820.2	Mtr.43118.1.S1_s_at	GENOTYPE	1657	-3.85737	0	2.4678	-1.37358	-1.29144	0.10451	-6.22066	6.39207	Secologanin synthase Short=SLS; EC=1.3.3.9; AltName: Full=Cytochrome P450 72A1; AltName: Full=CYPLXXII;		26.10	'misc.cytochrome P450'
Medtr4g094518.1	Mtr.13200.1.S1_at	GENOTYPE	1658	-2.84041	-2.94381	1.13109	-1.89149	-1.78809	-0.87462	-4.84612	5.58125	Reticuline oxidase-like protein EC=1.21.-.-; Flags: Precursor;		26.8	'misc.nitrilases, *nitrile lyases, berberine bridge enzymes, reticuline oxidases, troponine reductases'
Medtr4g101650.1	Mtr.4682.1.S1_s_at	GENOTYPE	1659	-2.81899	-3.28656	0	-1.56769	-1.10012	-0.84331	-5.03028	5.58929	Putative monocopper oxidase AltName: Full=Skewed roots; Flags: Precursor;		35.1	'not assigned.no ontology'
Medtr7g051650.2	Mtr.37287.1.S1_s_at	GENOTYPE	1660	-3.25698	-4.4385	0.412313	-2.13853	-0.95701	-1.79922	-5.46851	8.57345	Non-cyanogenic beta-glucosidase EC=3.2.1.21; Flags: Precursor;		26.3	'misc.gluco-, galacto- and mannosidases'
Medtr7g088790.1	Mtr.45376.1.S1_at	GENOTYPE	1661	-3.40523	0	-0.00844446	-2.06046	-1.58783	-2.30175	-5.69854	4.73529	Peptide transporter PTR2 AltName: Full=Histidine-transporting protein;		34.13	'transport.peptides and oligopeptides'
Medtr2g092930.1	Mtr.34902.1.S1_s_at	GENOTYPE	1662	-4.40184	0	0.0552354	-1.56305	-2.39757	-2.01771	-6.47478	4.52141	phosphoenolpyruvate carboxylase, putative / PEP carboxylase, putative		4.14	'glycolysis.PEPCase'
Medtr7g013850.1	Mtr.40684.1.S1_at	GENOTYPE	1663	-3.16236	-2.6635	1.87093	-1.90843	-2.4073	-1.52084	-6.55413	5.5654	Anthocyanin 5-aromatic acyltransferase Short=5AT; EC=2.3.1.153;		16.8.1.21	'secondary metabolism.flavonoids.anthocyanins.anthocyanin 5-aromatic acyltransferase'
Medtr6g011880.1	Mtr.8438.1.S1_at	GENOTYPE	1664	-3.90931	0	1.22144	0.17419	-1.32591	-0.59701	-5.72775	8.86374	Chlorophyll a-b binding protein AB80, chloroplastic AltName: Full=LHCII type I CAB-AB80; Short=LHCP; Flags: Precursor;		1.1.1.1	'PS.lightreaction.photosystem II.LHC-II'
#N/A	Mtr.27998.1.S1_at	GENOTYPE	1665	-3.02835	-1.35832	0	0.20132	-1.46871	-1.30694	-5.67136	6.79316	hypothetical protein predicted by Glimmer/Critica		35.2	'not assigned.unknown'
Medtr6g477860.1	Mtr.40393.1.S1_s_at	GENOTYPE	1666	-3.50993	0	-0.0451516	0.3113	-0.72466	-1.73688	-5.20166	5.41974	Myb-like protein G		27.3.26	'RNA.regulation of transcription.MYB-related transcription factor family'
Medtr1g112870.2	Mtr.5656.1.S1_s_at	GENOTYPE	1667	-3.40615	0	0.781115	-0.52898	-0.01603	-1.28678	-5.47405	7.83906	vacuolar ATP synthase subunit B, putative / V-ATPase B subunit, putative / vacuolar proton pump B subunit, putative / V-ATPase 57 kDa subunit, putative	H+ ATPase	34.1.1	'transport.p- and v-ATPases.H+-transporting two-sector ATPase'
Medtr4g128930.1	Mtr.5236.1.S1_s_at	GENOTYPE	1668	-3.41447	-3.60263	0	-0.6134	-0.42525	-1.5427	-5.59059	5.93126	Zinc finger protein CONSTANS-LIKE 4		27.3.7	'RNA.regulation of transcription.C2C2(Zn) CO-like, Constans-like zinc finger family'
Medtr8g006730.1	Mtr.42609.1.S1_at	GENOTYPE	1669	-3.2258	0	-0.147621	-0.66563	-1.03077	-1.7554	-4.83358	4.99378	UDP-glucoronosyl/UDP-glucosyl transferase family protein		26.2	'misc.UDP glucosyl and glucoronyl transferases'
Medtr1g074930.1	Mtr.42466.1.S1_at	GENOTYPE	1670	-3.28187	-2.95739	-0.114893	-1.1141	-1.43859	-1.91337	-5.08035	5.1468	Inorganic phosphate transporter 1-2 Short=AtPht1;2; AltName: Full=H(+)/Pi cotransporter;		34.7	'transport.phosphate'
Medtr4g050950.1	Mtr.12676.1.S1_s_at	GENOTYPE	1671	-2.76593	-3.43817	0	-0.1522	0.52004	-2.89888	-5.64782	7.118	NADH dehydrogenase subunit 4		1.1.6	'PS.lightreaction.NADH DH'
Medtr2g031390.1	Mtr.38723.1.S1_at	GENOTYPE	1672	-3.48864	-3.92513	-0.190038	0.0909	0.52739	-2.20378	-5.50238	5.7361	Reticuline oxidase-like protein EC=1.21.-.-; Flags: Precursor;		26.8	'misc.nitrilases, *nitrile lyases, berberine bridge enzymes, reticuline oxidases, troponine reductases'
Medtr7g118330.1	Mtr.773.1.S1_s_at	GENOTYPE	1673	-3.4424	0	0.625921	0.45992	-0.8951	-2.24364	-6.31195	6.19275	myb-related transcription factor (CCA1)		27.3.26	'RNA.regulation of transcription.MYB-related transcription factor family'
#N/A	Mtr.11085.1.S1_at	GENOTYPE	1674	-3.27123	0	0.485844	0.82567	-0.85966	-2.62286	-6.37993	8.58496	myb-related transcription factor (CCA1)		27.3.26	'RNA.regulation of transcription.MYB-related transcription factor family'
Medtr5g012290.1	Mtr.27575.1.S1_at	GENOTYPE	1675	-3.46219	0	2.38453	-0.97506	-0.57652	-1.67899	-7.52571	7.8744	Nitrate/chlorate transporter		34.13	'transport.peptides and oligopeptides'
Medtr2g096670.1	Mtr.4834.1.S1_at	GENOTYPE	1676	-2.40181	-3.56797	0	-1.42072	-0.25455	-2.52582	-6.8871	7.04083	expressed protein		35.2	'not assigned.unknown'
Medtr5g097010.1	Mtr.9236.1.S1_at	GENOTYPE	1677	-2.8933	-3.70249	0.202646	-1.52935	-0.72016	-3.07481	-6.17075	6.53367	glucose-1-phosphate adenylyltransferase		2.1.2.1	'major CHO metabolism.synthesis.starch.AGPase'
Medtr2g090675.1	Mtr.10739.1.S1_at	GENOTYPE	1678	-3.09084	0	-0.0756117	-0.4743	-1.00862	-3.23627	-6.25149	5.91432	Two-component response regulator-like APRR2 AltName: Full=Pseudo-response regulator 2; AltName: Full=TOC2 protein;		27.3.20	'RNA.regulation of transcription.G2-like transcription factor family, GARP'
Medtr6g011870.1	Mtr.8426.1.S1_at	GENOTYPE	1679	-3.18766	0	0	-0.3077	-1.41894	-3.24254	-7.26176	10.1892	Chlorophyll a-b binding protein AB80, chloroplastic AltName: Full=LHCII type I CAB-AB80; Short=LHCP; Flags: Precursor;		1.1.1.1	'PS.lightreaction.photosystem II.LHC-II'
Medtr6g011890.1	Mtr.37215.1.S1_at	GENOTYPE	1680	-3.88577	0	-0.575139	-1.02052	-2.06132	-3.58514	-6.89577	7.08239	Chlorophyll a-b binding protein AB80, chloroplastic AltName: Full=LHCII type I CAB-AB80; Short=LHCP; Flags: Precursor;		1.1.1.1	'PS.lightreaction.photosystem II.LHC-II'
Medtr2g099010.3	Mtr.8440.1.S1_at	GENOTYPE	1681	-2.78267	-3.08253	0.326384	-1.38409	-1.08423	-4.42981	-7.53887	7.40017	Salt tolerance protein		27.3.7	'RNA.regulation of transcription.C2C2(Zn) CO-like, Constans-like zinc finger family'
Medtr2g436310.1	Mtr.42164.1.S1_at	GENOTYPE	1682	-1.08194	-0.813933	2.2129	-1.32633	-1.59434	-0.94967	-4.24451	8.27435	Protein RUPTURED POLLEN GRAIN 1		33.99	'development.unspecified'
Medtr5g041700.1	Mtr.8532.1.S1_at	GENOTYPE	1683	-1.48295	-2.09608	1.91214	-1.51406	-0.90093	-0.74416	-4.13925	10.942	Expansin-A15 Short=AtEXPA15; AltName: Full=Alpha-expansin-15; Short=At-EXP15; Short=AtEx15; AltName: Full=Ath-ExpAlpha-1.3; Flags: Precursor;		10.7	'cell wall.modification'
Medtr1g050448.1	Mtr.38553.1.S1_at	GENOTYPE	1684	-1.51231	0	0	-2.27843	-1.28026	-1.03513	-4.23183	8.33097	expressed protein		35.2	'not assigned.unknown'
Medtr1g103500.1	Mtr.31331.1.S1_s_at	GENOTYPE	1685	-1.99531	-3.20431	0	-2.23041	-1.02141	-1.18019	-4.32826	4.82283	hypothetical protein predicted by Glimmer/Critica		35.2	'not assigned.unknown'
Medtr5g041700.1	Mtr.8533.1.S1_s_at	GENOTYPE	1686	-1.68554	0	0	-2.10593	-1.12276	-1.20469	-5.11719	9.15241	Expansin-A10 Short=AtEXPA10; AltName: Full=Alpha-expansin-10; Short=At-EXP10; Short=AtEx10; AltName: Full=Ath-ExpAlpha-1.1; Flags: Precursor;		10.7	'cell wall.modification'
Medtr2g008220.1	Mtr.36069.1.S1_s_at	GENOTYPE	1687	-1.43116	-2.15675	0	-2.3184	-1.59281	-0.85042	-5.03071	7.88457	Anthocyanidin 3-O-glucosyltransferase EC=2.4.1.115; AltName: Full=Flavonol 3-O-glucosyltransferase; AltName: Full=UDP-glucose flavonoid 3-O-glucosyltransferase; AltName: Full=Anthocyanin rhamnosyl transferase;		16.8.1	'secondary metabolism.flavonoids.anthocyanins'
Medtr1g055085.1	Mtr.9377.1.S1_at	GENOTYPE	1688	-1.57029	-1.45204	0	-1.5579	-1.67615	-1.66246	-4.91647	6.40295	hypothetical protein predicted by Glimmer/Critica		35.2	'not assigned.unknown'
Medtr5g098420.1	Mtr.5307.1.S1_s_at	GENOTYPE	1689	-1.18765	-1.52575	0	-1.83536	-1.49726	-1.78624	-4.92756	9.39713	Fasciclin-like arabinogalactan protein 2 Flags: Precursor;		10.5.1	'cell wall.cell wall proteins.AGPs'
Medtr5g010750.1	Mtr.29832.1.S1_s_at	GENOTYPE	1690	-1.16382	0	2.1191	-2.20995	-2.09005	-1.79455	-5.07747	5.16851	cytochrome P450 family protein		26.1	'misc.misc2'
Medtr3g088420.1	Mtr.51660.1.S1_at	GENOTYPE	1691	-1.01461	-1.45199	2.43231	-2.59344	-2.15606	-1.58101	-5.02793	7.15667	Uncharacterized acetyltransferase At3g50280 EC=2.3.1.-;		16.2	'secondary metabolism.phenylpropanoids'
Medtr4g094478.1	Mtr.40400.1.S1_at	GENOTYPE	1692	-1.30973	-1.41613	0.86759	-1.56584	-1.45944	-2.44046	-4.61778	7.12348	Reticuline oxidase-like protein EC=1.21.-.-; Flags: Precursor;		26.8	'misc.nitrilases, *nitrile lyases, berberine bridge enzymes, reticuline oxidases, troponine reductases'
Medtr2g063110.1	Mtr.38749.1.S1_at	GENOTYPE	1693	-1.67905	-1.94666	-0.0202882	-1.9594	-1.69179	-2.59781	-4.25658	6.84273	hypothetical protein predicted by Glimmer/Critica		35.2	'not assigned.unknown'
Medtr8g107370.3	Mtr.41042.1.S1_s_at	GENOTYPE	1694	-1.33467	-2.19446	0.29438	-2.31847	-1.45868	-2.58922	-4.21827	5.5325	phosphoethanolamine N-methyltransferase 3, putative (NMT3)		11.3	'lipid metabolism.Phospholipid synthesis'
Medtr7g106450.2	Mtr.27199.1.S1_at	GENOTYPE	1695	-1.03239	-2.07692	0	-1.94691	-0.90238	-1.52981	-3.79254	7.51766	MtNF-YA2	MtNF-YA2	35.2	'not assigned.unknown'
#N/A	Mtr.37288.1.S1_at	GENOTYPE	1696	-1.19358	-2.78191	0.25183	-2.56477	-0.97644	-2.23897	-3.68438	10.0063	glycosyl hydrolase family 1 protein / beta-glucosidase, putative (YLS1)		26.3	'misc.gluco-, galacto- and mannosidases'
Medtr4g036090.2	Mtr.39594.1.S1_at	GENOTYPE	1697	-1.54731	-2.34117	0.345678	-1.89243	-1.09858	-2.00167	-3.89466	4.22081	trehalose-6-phosphate phosphatase, putative		3.2.2	'minor CHO metabolism.trehalose.TPP'
Medtr4g094478.1	Mtr.40400.1.S1_x_at	GENOTYPE	1698	-1.30759	-1.31927	0.751947	-1.36822	-1.35654	-1.9926	-4.05213	7.35749	Reticuline oxidase-like protein EC=1.21.-.-; Flags: Precursor;		26.8	'misc.nitrilases, *nitrile lyases, berberine bridge enzymes, reticuline oxidases, troponine reductases'
Medtr5g006430.1	Mtr.16354.1.S1_at	GENOTYPE	1699	-1.23357	-1.46176	0.975998	-1.89788	-1.6697	-1.87293	-4.0825	5.92249	expressed protein		35.2	'not assigned.unknown'
Medtr2g072530.1	Mtr.38984.1.S1_at	GENOTYPE	1700	-1.47815	0	0	-2.22356	-1.8186	-2.13542	-3.56708	3.34569	F-box/LRR-repeat protein At3g14710		29.5.11.4.3.2	'protein.degradation.ubiquitin.E3.SCF.FBOX'
Medtr7g100510.1	Mtr.39806.1.S1_at	GENOTYPE	1701	-1.5389	0	-0.166365	-1.97578	-1.65918	-2.09271	-3.46525	3.54612	WRKY transcription factor 44 AltName: Full=WRKY DNA-binding protein 44; AltName: Full=Protein TRANSPARENT TESTA GLABRA 2;		27.3.32	'RNA.regulation of transcription.WRKY domain transcription factor family'
Medtr7g051610.1	Mtr.8470.1.S1_s_at	GENOTYPE	1702	-1.03548	0	0.0471873	-2.52554	-1.79836	-1.81933	-2.902	7.81423	Beta-glucosidase, chloroplastic EC=3.2.1.21; AltName: Full=Gentiobiase; AltName: Full=Cellobiase; AltName: Full=Beta-D-glucoside glucohydrolase; Flags: Precursor;		35.2	'not assigned.unknown'
Medtr3g103300.1	Mtr.13595.1.S1_at	GENOTYPE	1703	-1.03382	-0.966064	-0.538662	-1.73221	-1.79996	-2.35938	-2.85453	6.65692	1-O-acylceramide synthase Short=ACS; EC=2.3.1.-; AltName: Full=Lysosomal phospholipase A2; AltName: Full=Lysophospholipase 3; AltName: Full=LCAT-like lysophospholipase; Short=LLPL; Flags: Precursor;		11.8	'lipid metabolism.'exotics' (steroids, squalene etc)'
Medtr1g076570.1	Mtr.11088.1.S1_at	GENOTYPE	1704	-1.08036	-1.538	-1.10825	-1.57066	-1.11302	-2.54606	-2.51817	8.1231	chloroplast inner envelope membrane protein		16.1.3.3	'secondary metabolism.isoprenoids.tocopherol biosynthesis.MPBQ/MSBQ methyltransferase'
Medtr4g071880.1	Mtr.37297.1.S1_at	GENOTYPE	1705	-1.30105	-2.03754	-0.868013	-1.86451	-1.12802	-2.41937	-2.85241	6.37707	fructose-bisphosphate aldolase, putative		1.3.6	'PS.calvin cyle.aldolase'
Medtr4g112530.1	Mtr.13564.1.S1_s_at	GENOTYPE	1706	-1.35396	-2.15465	-1.17106	-1.89974	-1.09905	-2.0806	-2.26351	9.70822	expressed protein		35.2	'not assigned.unknown'
Medtr4g112530.1	Mtr.14290.1.S1_at	GENOTYPE	1707	-1.8943	-2.76127	-0.991822	-1.89388	-1.02691	-2.29201	-3.19448	7.494	expressed protein		35.2	'not assigned.unknown'
#N/A	Mtr.5253.1.S1_at	GENOTYPE	1708	-2.03746	-3.0265	-0.63171	-1.89687	-0.90783	-1.59011	-2.99586	4.6169	Serine carboxypeptidase-like 4 EC=3.4.16.-; Flags: Precursor;		29.5.5	'protein.degradation.serine protease'
#N/A	Mtr.6481.1.S1_x_at	GENOTYPE	1709	-2.10961	0	-0.768666	-1.57218	-0.63984	-1.36823	-2.70917	8.21269	hypothetical protein predicted by Glimmer/Critica		35.2	'not assigned.unknown'
Medtr2g101880.1	Mtr.41026.1.S1_at	GENOTYPE	1710	-1.94715	-2.5775	0.603358	-0.89403	-0.26369	-0.9366	-3.48711	6.66509	thioredoxin family protein		21.1	'redox.thioredoxin'
Medtr2g029030.2	Mtr.42539.1.S1_at	GENOTYPE	1711	-1.8936	-2.40477	0.527168	-0.7702	-0.25903	-1.14779	-3.56856	5.15428	Uncharacterized protein At4g37920, chloroplastic Flags: Precursor;		35.2	'not assigned.unknown'
Medtr3g005010.1	Mtr.28549.1.S1_at	GENOTYPE	1712	-2.01252	-2.42736	0.406057	-0.68704	-0.2722	-1.13698	-3.55555	3.74643	Peptide transporter PTR2 AltName: Full=Histidine-transporting protein;		34.13	'transport.peptides and oligopeptides'
Medtr4g069960.1	Mtr.43840.1.S1_s_at	GENOTYPE	1713	-1.72167	-2.54894	0	-0.88501	-0.05774	-1.35042	-3.70803	6.70125	Adenylyl cyclase-associated protein 2 Short=CAP 2;		28.99	'DNA.unspecified'
Medtr5g013970.1	Mtr.13079.1.S1_s_at	GENOTYPE	1714	-2.02193	-2.88034	0.184882	-0.66391	0.19449	-1.2431	-3.44991	4.27088	phosphoglucomutase 3		10.1	'cell wall.precursor synthesis'
Medtr5g011940.1	Mtr.5062.1.S1_at	GENOTYPE	1715	-1.96774	-2.46561	0.133406	-0.43472	0.06315	-1.34639	-3.44753	4.58657	UDP-glucuronate 4-epimerase 2 EC=5.1.3.6; AltName: Full=UDP-glucuronic acid epimerase 2;		10.1.6	'cell wall.precursor synthesis.GAE'
Medtr2g095700.1	Mtr.45189.1.S1_at	GENOTYPE	1716	-1.85103	-2.42619	0	-0.66094	-0.08578	-1.52137	-3.71402	4.42092	alpha-1,3/4-fucosidase, putative		35.1	'not assigned.no ontology'
Medtr7g079030.2	Mtr.44210.1.S1_at	GENOTYPE	1717	-1.73978	-2.11775	0.23598	-0.51263	-0.13466	-1.56028	-3.53605	6.48697	Proline iminopeptidase Short=PIP; EC=3.4.11.5; AltName: Full=Prolyl aminopeptidase; Short=PAP;		29.5	'protein.degradation'
Medtr4g020040.1	Mtr.13497.1.S1_at	GENOTYPE	1718	-1.71776	-1.89456	0	-0.25285	-0.07605	-1.42079	-3.66153	6.14621	expressed protein		35.2	'not assigned.unknown'
Medtr7g031310.1	Mtr.38681.1.S1_s_at	GENOTYPE	1719	-1.59999	-2.01583	0.757678	-0.46163	-0.04579	-1.30764	-3.6653	5.29617	protoporphyrinogen oxidase (PPO) (PPOX), putative		19.9	'tetrapyrrole synthesis.protoporphyrin IX oxidase'
Medtr5g032550.2	Mtr.32354.1.S1_s_at	GENOTYPE	1720	-1.411	-1.89439	1.0631	-0.49267	-0.00928	-1.19244	-3.66654	5.45339	Cyclin-D4-1 AltName: Full=G1/S-specific cyclin-D4-1; Short=CycD4;1;	CYCD4-2	35.2	'not assigned.unknown'
Medtr6g081860.1	Mtr.11028.1.S1_at	GENOTYPE	1721	-1.33373	-1.7742	0	-0.59111	-0.15064	-1.3504	-3.52316	8.97613	Uncharacterized PKHD-type hydroxylase At1g22950 EC=1.14.11.-;		35.1	'not assigned.no ontology'
Medtr7g076820.1	Mtr.12386.1.S1_s_at	GENOTYPE	1722	-1.42615	-1.92386	0	-0.55504	-0.05734	-1.3304	-3.41371	6.58037	DEAD/DEAH box helicase, putative		28.1	'DNA.synthesis/chromatin structure'
Medtr8g027760.2	Mtr.8562.1.S1_at	GENOTYPE	1723	-1.55586	-1.84489	0.651423	-0.42499	-0.13596	-1.1304	-3.33768	7.03266	expressed protein		35.2	'not assigned.unknown'
Medtr0049s0110.2	Mtr.44725.1.S1_at	GENOTYPE	1724	-1.72855	-1.81216	0.586415	-0.21732	-0.13371	-1.14339	-3.45836	5.67945	F-box/FBD/LRR-repeat protein At1g13570		29.5.11.4.3.2	'protein.degradation.ubiquitin.E3.SCF.FBOX'
Medtr7g082270.2	Mtr.41924.1.S1_at	GENOTYPE	1725	-1.7776	-2.52667	0.931307	-0.70385	0.04523	-0.94012	-3.64903	6.35942	Plastidic glucose transporter 4 Short=AtpGlcT;		34.2	'transport.sugars'
Medtr1g053905.2	Mtr.33039.1.S1_s_at	GENOTYPE	1726	-1.5166	-2.10885	1.25018	-0.49955	0.0927	-0.84663	-3.6134	6.30882	hypothetical protein predicted by Glimmer/Critica		35.2	'not assigned.unknown'
Medtr1g089850.1	Mtr.41943.1.S1_at	GENOTYPE	1727	-1.16922	-1.66407	1.76035	-0.46464	0.03021	-0.89992	-3.82949	7.53547	BSD domain-containing protein		35.1.8	'not assigned.no ontology.BSD domain-containing protein'
Medtr3g087390.1	Mtr.11084.1.S1_s_at	GENOTYPE	1728	-1.28195	-1.32586	0.566216	-0.35808	-0.31418	-1.30238	-3.15055	4.56948	VQ motif-containing protein		35.1	'not assigned.no ontology'
Medtr1g113000.3	Mtr.10294.1.S1_at	GENOTYPE	1729	-1.35026	-1.7224	0.496347	-0.56011	-0.18797	-1.12082	-2.96743	6.45201	WD repeat-containing protein 42C		35.1	'not assigned.no ontology'
Medtr1g070505.1	Mtr.38809.1.S1_at	GENOTYPE	1730	-1.34506	-1.48716	0	-0.37437	-0.23227	-1.06463	-2.84999	5.05538	gluthatione reductase, chloroplast		21.2.2	'redox.ascorbate and glutathione.glutathione'
Medtr2g102050.1	Mtr.31103.1.S1_s_at	GENOTYPE	1731	-1.28044	-1.42412	0.795664	-0.26054	-0.11686	-0.93038	-3.00648	4.4261	expressed protein		35.2	'not assigned.unknown'
Medtr6g087140.6	Mtr.8722.1.S1_s_at	GENOTYPE	1732	-1.36821	-1.78616	0.780651	-0.41138	0.00658	-0.83914	-2.988	6.58959	hypothetical protein predicted by Glimmer/Critica		35.2	'not assigned.unknown'
Medtr3g080070.1	Mtr.38199.1.S1_at	GENOTYPE	1733	-1.44572	-1.85871	0.601737	-0.49726	-0.08426	-0.93275	-2.98021	6.51234	Serine/threonine protein phosphatase 2A 59 kDa regulatory subunit B' zeta isoform Short=PP2A, B' subunit, zeta isoform; Short=AtB' zeta;		29.4	'protein.postranslational modification'
Medtr5g066050.1	Mtr.9662.1.S1_at	GENOTYPE	1734	-1.23727	-1.47536	1.22036	-0.45105	-0.21296	-0.82104	-3.27867	5.26222	AP-4 complex subunit mu-1 AltName: Full=Adapter-related protein complex 4 mu-1 subunit; AltName: Full=AP-4 adapter complex mu subunit; AltName: Full=Mu subunit of AP-4; AltName: Full=Mu4-adaptin; Short=mu4; AltName: Full=Mu-adaptin-related protein 2; Short=mu-ARP2;		29.3.4.99	'protein.targeting.secretory pathway.unspecified'
Medtr2g046130.1	Mtr.43603.1.S1_at	GENOTYPE	1735	-1.29338	-1.56124	0.93567	-0.54034	-0.27248	-0.95241	-3.18146	5.59206	Putative serine/threonine-protein kinase At1g01540 EC=2.7.11.1;		30.2.17	'signalling.receptor kinases.DUF 26'
Medtr4g082640.1	Mtr.41122.1.S1_at	GENOTYPE	1736	-1.36653	-1.77169	0.999092	-0.62656	-0.22139	-0.93549	-3.30111	5.19033	Protein GDAP2 homolog		35.1	'not assigned.no ontology'
Medtr4g110100.1	Mtr.6548.1.S1_at	GENOTYPE	1737	-1.46405	-1.75187	0	-0.55634	-0.26852	-0.94084	-3.46877	6.58553	zinc finger (C3HC4-type RING finger) protein family		35.2	'not assigned.unknown'
Medtr5g073210.1	Mtr.41285.1.S1_at	GENOTYPE	1738	-1.1862	-1.29412	0	-0.6876	-0.57968	-1.24277	-3.07609	5.38726	Laccase-3 EC=1.10.3.2; AltName: Full=Benzenediol:oxygen oxidoreductase 3; AltName: Full=Urishiol oxidase 3; AltName: Full=Diphenol oxidase 3; Flags: Precursor;		16.10	'secondary metabolism.simple phenols'
#N/A	Mtr.32662.1.S1_at	GENOTYPE	1739	-1.34152	-1.60147	0	-0.7875	-0.52755	-1.05599	-3.21701	7.59053	beta-amylase (CT-BMY) / 1,4-alpha-D-glucan maltohydrolase		2.2.2.1	'major CHO metabolism.degradation.starch.starch cleavage'
Medtr4g034860.1	Mtr.12017.1.S1_at	GENOTYPE	1740	-1.19491	-1.76094	0.849729	-0.84424	-0.27822	-1.11656	-3.1612	5.9931	hypothetical protein predicted by Glimmer/Critica		35.2	'not assigned.unknown'
Medtr3g096480.1	Mtr.40376.1.S1_at	GENOTYPE	1741	-1.1592	-1.48396	0	-0.72537	-0.40062	-0.93044	-3.24171	6.27986	dehydration-responsive family protein		20.2.3	'stress.abiotic.drought/salt'
Medtr8g092870.1	Mtr.13846.1.S1_at	GENOTYPE	1742	-1.14031	-1.57332	1.3544	-0.75698	-0.32397	-0.98294	-3.47766	5.93608	U-box domain-containing protein 27 EC=6.3.2.-; AltName: Full=Plant U-box protein 27;		27.3.64	'RNA.regulation of transcription.PHOR1'
Medtr8g099300.1	Mtr.38990.1.S1_at	GENOTYPE	1743	-1.08392	-1.3508	1.12872	-0.78815	-0.52126	-1.23696	-3.4496	7.60555	expressed protein		35.2	'not assigned.unknown'
Medtr8g099300.1	Mtr.5199.1.S1_s_at	GENOTYPE	1744	-0.9963	-1.69441	0	-0.9256	-0.22748	-1.21153	-3.40063	5.88341	hypothetical protein predicted by Glimmer/Critica		35.2	'not assigned.unknown'
Medtr6g091670.1	Mtr.40707.1.S1_s_at	GENOTYPE	1745	-1.41203	-2.31685	0.692419	-0.74377	0.16105	-1.27621	-3.38066	5.91107	digalactosyldiacylglycerol synthase 1 (DGD1) / MGDG:MGDG galactosyltransferase / galactolipid galactosyltransferase		11.10.2	'lipid metabolism.glycolipid synthesis.DGDG synthase'
Medtr3g062850.1	Mtr.6111.1.S1_s_at	GENOTYPE	1746	-1.19553	-2.00261	0.893895	-0.78173	0.02534	-1.28524	-3.37467	5.17643	expressed protein		35.2	'not assigned.unknown'
Medtr5g066100.1	Mtr.12158.1.S1_at	GENOTYPE	1747	-1.00122	-1.69401	0	-0.65997	0.03281	-1.44408	-3.29297	8.07231	DnaJ homolog subfamily B member 12		20.2.1	'stress.abiotic.heat'
Medtr3g115240.1	Mtr.38649.1.S1_at	GENOTYPE	1748	-1.0624	-1.61264	0	-0.44629	0.10395	-1.26429	-3.32486	8.71243	expressed protein		35.2	'not assigned.unknown'
Medtr8g095410.2	Mtr.11582.1.S1_s_at	GENOTYPE	1749	-1.23172	-1.84239	0	-0.5845	0.02616	-1.51798	-3.01938	5.66567	zinc finger (C3HC4-type RING finger) family protein		29.5.11.4.2	'protein.degradation.ubiquitin.E3.RING'
Medtr5g026850.1	Mtr.3453.1.S1_s_at	GENOTYPE	1750	-1.08235	-1.54004	0.515096	-0.78546	-0.32778	-1.63453	-3.23197	4.62934	hypothetical protein predicted by Glimmer/Critica	MtIPD3	35.2	'not assigned.unknown'
#N/A	Mtr.38190.1.S1_at	GENOTYPE	1751	-1.09542	-2.2542	0.681319	-0.92651	0.23227	-1.17546	-2.9522	6.83273	expressed protein		31.1	'cell.organisation'
Medtr7g116890.5	Mtr.8953.1.S1_s_at	GENOTYPE	1752	-1.16472	-2.10189	0	-0.77905	0.15812	-0.93027	-3.10624	6.78487	G-box-binding factor 3 Short=AtbZIP55;		27.3.35	'RNA.regulation of transcription.bZIP transcription factor family'
Medtr7g112430.1	Mtr.9194.1.S1_s_at	GENOTYPE	1753	-1.30225	-2.24935	0.670762	-0.74397	0.20313	-1.14428	-3.11729	4.9716	protein phosphatase 2C-related / PP2C-related		29.4	'protein.postranslational modification'
Medtr1g116875.1	Mtr.10970.1.S1_at	GENOTYPE	1754	-1.43214	-2.26681	0.476745	-0.76961	0.06506	-1.14448	-3.05336	7.20853	UPF0061 protein azo1574		35.2	'not assigned.unknown'
Medtr3g055240.1	Mtr.45425.1.S1_at	GENOTYPE	1755	-1.38103	-2.26211	0.247013	-0.92628	-0.0452	-1.14303	-2.77108	4.50222	Transcription initiation factor TFIID subunit 6 AltName: Full=TBP-associated factor 6; AltName: Full=TBP-associated factor 50 kDa; Short=TAFII-50; Short=TAFII50;		27.3.67	'RNA.regulation of transcription.putative transcription regulator'
Medtr7g115340.1	Mtr.38884.1.S1_at	GENOTYPE	1756	-1.58155	-2.45498	0.521465	-0.9502	-0.07677	-0.97008	-3.0731	5.16428	KH domain-containing protein		27.4	'RNA.RNA binding'
Medtr3g099767.1	Mtr.38866.1.S1_at	GENOTYPE	1757	-1.35144	-2.31089	0.978006	-0.98063	-0.02119	-0.74802	-3.07747	4.62305	Serine/threonine-protein kinase PEPKR2 EC=2.7.11.-; AltName: Full=Protein PHOSPHOENOLPYRUVATE CARBOXYLASE-RELATED KINASE 2;		29.4	'protein.postranslational modification'
Medtr2g065360.1	Mtr.42234.1.S1_at	GENOTYPE	1758	-1.71772	-2.56035	0.135098	-0.99926	-0.15663	-1.28056	-3.13337	5.24119	cytochrome P450 71B21, putative (CYP71B21)		26.10	'misc.cytochrome P450'
Medtr4g048320.1	Mtr.43759.1.S1_at	GENOTYPE	1759	-1.60553	-2.04166	0.220578	-0.6551	-0.21897	-1.33421	-3.16032	5.22012	Probable beta-1,3-galactosyltransferase 2 EC=2.4.1.-;		29.7	'protein.glycosylation'
Medtr3g085550.1	Mtr.5028.1.S1_at	GENOTYPE	1760	-1.75969	-2.31363	0.358485	-0.78297	-0.22902	-1.14112	-3.25929	4.73317	hypothetical protein		33.99	'development.unspecified'
Medtr6g045493.1	Mtr.44078.1.S1_at	GENOTYPE	1761	-1.61176	-1.82641	0.496417	-0.71272	-0.49806	-1.16379	-3.27196	4.90557	Uncharacterized protein At1g76660		35.1.41	'not assigned.no ontology.hydroxyproline rich proteins'
#N/A	Mtr.3153.1.S1_at	GENOTYPE	1762	-1.57006	-1.82482	0.364428	-0.9826	-0.72784	-1.14881	-3.08329	3.73156	hypothetical protein predicted by Glimmer/Critica		35.2	'not assigned.unknown'
Medtr5g016150.1	Mtr.5633.1.S1_at	GENOTYPE	1763	-1.34898	-1.69147	-0.363244	-0.85388	-0.51139	-1.66998	-2.65572	9.22705	Sigma factor sigB regulation protein rsbQ		35.1	'not assigned.no ontology'
Medtr1g025550.1	Mtr.41573.1.S1_at	GENOTYPE	1764	-1.39342	-1.64204	-0.115836	-0.95055	-0.70193	-1.52725	-2.80484	9.79091	Extended synaptotagmin-2-B Short=E-Syt2-B; AltName: Full=Protein FAM62B-B;		35.1.19	'not assigned.no ontology.C2 domain-containing protein'
Medtr1g049180.1	Mtr.43488.1.S1_at	GENOTYPE	1765	-1.43897	-1.93056	0.0809181	-0.8335	-0.34191	-1.44894	-2.96883	5.82133	expressed protein		35.2	'not assigned.unknown'
Medtr1g044580.1	Mtr.39568.1.S1_at	GENOTYPE	1766	-1.04581	-1.13088	0	-0.74227	-0.6572	-1.05768	-3.86005	6.029	Cysteine-rich repeat secretory protein 3 Flags: Precursor;		35.1	'not assigned.no ontology'
Medtr5g025610.3	Mtr.8870.1.S1_at	GENOTYPE	1767	-1.28394	-1.3659	1.23826	-0.56214	-0.48017	-1.25101	-3.7732	10.3079	Abscisic acid 8'-hydroxylase 3 Short=ABA 8'-hydroxylase 3; EC=1.14.13.93; AltName: Full=Cytochrome P450 707A3;		26.10	'misc.cytochrome P450'
Medtr2g013260.1	Mtr.27421.1.S1_s_at	GENOTYPE	1768	-1.39542	-1.29253	1.19618	-0.5564	-0.65929	-1.0561	-3.6477	5.34888	hypothetical protein predicted by Glimmer/Critica		35.2	'not assigned.unknown'
Medtr5g094430.3	Mtr.35329.1.S1_s_at	GENOTYPE	1769	-1.28241	-2.12562	0	-1.17062	-0.32741	-1.31425	-3.56357	6.50825	Probable WRKY transcription factor 20 AltName: Full=WRKY DNA-binding protein 20;		27.3.32	'RNA.regulation of transcription.WRKY domain transcription factor family'
Medtr1g081950.1	Mtr.2876.1.S1_at	GENOTYPE	1770	-1.31666	-2.00168	0	-1.15344	-0.46843	-1.27832	-3.61639	6.0491	vesicle-associated membrane protein, putative / VAMP, putative		35.1	'not assigned.no ontology'
Medtr4g123900.2	Mtr.7122.1.S1_at	GENOTYPE	1771	-1.47106	-2.05888	1.04416	-0.94345	-0.35563	-1.20778	-3.723	6.4215	phosphate translocator-related		34.8	'transport.metabolite transporters at the envelope membrane'
Medtr2g105360.1	Mtr.38633.1.S1_at	GENOTYPE	1772	-1.45182	-1.69233	1.06228	-1.03105	-0.79053	-1.27584	-3.78993	7.81299	cytochrome P450 family protein	GA3	17.6.1.3	'hormone metabolism.gibberelin.synthesis-degradation.ent-kaurene oxidase'
Medtr2g435340.1	Mtr.10730.1.S1_at	GENOTYPE	1773	-1.06642	-0.870736	0.891691	-0.92411	-1.11979	-1.49795	-3.45605	7.43787	Putative polygalacturonase At3g15720 Short=PG; EC=3.2.1.15; AltName: Full=Pectinase; Flags: Precursor;		10.6.3	'cell wall.degradation.pectate lyases and polygalacturonases'
Medtr8g023830.1	Mtr.38371.1.S1_at	GENOTYPE	1774	-2.16936	0	0.416857	-0.60036	-0.99931	-1.08532	-3.67154	4.90896	Uncharacterized calcium-binding protein At1g02270		30.3	'signalling.calcium'
Medtr5g012290.1	Mtr.35838.1.S1_at	GENOTYPE	1775	-1.62671	-1.74797	0.934377	-0.69013	-0.56887	-1.21613	-3.77722	11.7073	Nitrate/chlorate transporter		34.4	'transport.nitrate'
Medtr4g101990.1	Mtr.35239.1.S1_at	GENOTYPE	1776	-1.74974	-1.85518	0.810527	-0.71404	-0.6086	-1.14962	-3.70988	5.69614	hypothetical protein predicted by Glimmer/Critica		35.2	'not assigned.unknown'
Medtr1g075880.1	Mtr.4291.1.S1_at	GENOTYPE	1777	-2.01457	-2.03873	0.400319	-0.6405	-0.61634	-1.21204	-3.62693	4.3047	Serine/threonine-protein kinase 38-like EC=2.7.11.1; AltName: Full=NDR protein kinase; AltName: Full=Protein tricorner;		29.4	'protein.postranslational modification'
Medtr5g063920.3	Mtr.44052.1.S1_at	GENOTYPE	1778	-2.09125	-2.16664	0.296708	-0.52492	-0.44954	-1.00381	-3.39177	5.01451	cryptochrome 2 apoprotein (CRY2) / blue light photoreceptor (PHH1)		30.11	'signalling.light'
Medtr1g049140.3	Mtr.13198.1.S1_at	GENOTYPE	1779	-1.98988	-1.84315	0.209835	-0.41841	-0.56514	-1.14731	-3.34703	7.73981	Ethylene-responsive transcription factor RAP2-7 AltName: Full=Protein RELATED TO APETALA2 7; AltName: Full=Protein TARGET OF EAT 1;		27.3.3	'RNA.regulation of transcription.AP2/EREBP, APETALA2/Ethylene-responsive element binding protein family'
Medtr1g101020.1	Mtr.22278.1.S1_at	GENOTYPE	1780	-1.84985	-1.46716	0.287467	-0.3217	-0.70439	-1.22655	-3.36387	5.16849	hypothetical protein predicted by Glimmer/Critica		35.2	'not assigned.unknown'
Medtr2g020830.1	Mtr.49852.1.S1_at	GENOTYPE	1781	-1.72877	-1.36387	1.10289	-0.30369	-0.6686	-0.73522	-3.56688	11.5947	expressed protein		35.2	'not assigned.unknown'
Medtr5g037080.1	Mtr.44653.1.S1_at	GENOTYPE	1782	-1.67946	-1.48482	0.79268	-0.5598	-0.75444	-0.80645	-3.27858	8.21102	myb family transcription factor		27.3.26	'RNA.regulation of transcription.MYB-related transcription factor family'
Medtr2g080130.1	Mtr.32055.1.S1_s_at	GENOTYPE	1783	-1.53943	-1.52622	0	-0.8023	-0.81551	-0.74414	-3.39941	7.66439	expressed protein		35.2	'not assigned.unknown'
Medtr7g053410.1	Mtr.37400.1.S1_at	GENOTYPE	1784	-1.87508	-1.90587	1.16466	-0.78137	-0.75057	-0.59165	-3.63139	6.90172	Transcription factor bHLH78 AltName: Full=Transcription factor EN 86; AltName: Full=bHLH transcription factor bHLH078; AltName: Full=Basic helix-loop-helix protein 78; Short=bHLH 78; Short=AtbHLH78;		27.3.6	'RNA.regulation of transcription.bHLH,Basic Helix-Loop-Helix family'
Medtr5g032100.1	Mtr.10800.1.S1_s_at	GENOTYPE	1785	-1.74843	-2.22038	0	-1.10358	-0.63163	-0.85484	-3.79595	7.055	DUF246 domain-containing protein At1g04910		17.2.3	'hormone metabolism.auxin.induced-regulated-responsive-activated'
Medtr7g086720.1	Mtr.22807.1.S1_at	GENOTYPE	1786	-1.69171	-1.83381	0.750867	-1.28518	-1.14308	-1.09389	-3.53647	4.41534	glycosyltransferase family 14 protein / core-2/I-branching enzyme family protein		26.2	'misc.UDP glucosyl and glucoronyl transferases'
Medtr2g055250.1	Mtr.28077.1.S1_at	GENOTYPE	1787	-1.76071	-1.95687	0.607564	-1.03887	-0.84271	-1.14072	-3.50899	6.19741	contains ESTs AU162267(E31032),AU029519(E31032) unknown protein		35.2	'not assigned.unknown'
Medtr4g115120.1	Mtr.44663.1.S1_s_at	GENOTYPE	1788	-2.02242	-2.1358	0	-1.06965	-0.95627	-0.85351	-3.26893	4.77939	protein kinase, putative		29.4.1.57	'protein.postranslational modification.kinase.receptor like cytoplasmatic kinase VII'
Medtr4g020070.1	Mtr.33362.1.S1_at	GENOTYPE	1789	-1.77749	-2.25462	0.655685	-1.24965	-0.77252	-0.80172	-3.23489	5.34701	Putative serine/threonine-protein kinase At5g41260 EC=2.7.11.1;		29.4	'protein.postranslational modification'
Medtr5g025610.2	Mtr.37893.1.S1_at	GENOTYPE	1790	-1.82428	-1.03774	0.444816	-0.53938	-1.32592	-1.0425	-3.31159	5.15019	Abscisic acid 8'-hydroxylase 1 Short=ABA 8'-hydroxylase 1; EC=1.14.13.93; AltName: Full=Cytochrome P450 707A1;		26.10	'misc.cytochrome P450'
#N/A	Mtr.13242.1.S1_at	GENOTYPE	1791	-2.35718	-1.51861	-0.133134	-0.60024	-1.4388	-1.07222	-3.29626	3.96723	magnesium-chelatase, subunit H		19.10	'tetrapyrrole synthesis.magnesium chelatase'
Medtr3g088465.1	Mtr.27822.1.S1_at	GENOTYPE	1792	-2.19458	-1.39659	0.502287	-0.88485	-1.68284	-0.88618	-3.58305	4.59331	amino acid permease, putative		34.3	'transport.amino acids'
Medtr5g021190.1	Mtr.4292.1.S1_at	GENOTYPE	1793	-1.29268	-2.12475	0	-1.59085	-0.75878	-0.89726	-3.2884	5.18466	beta-galactosidase, putative / lactase, putative		26.3	'misc.gluco-, galacto- and mannosidases'
Medtr8g089180.3	Mtr.5313.1.S1_s_at	GENOTYPE	1794	-1.35254	-2.01528	0.36334	-1.38489	-0.72215	-1.04263	-2.7585	4.74571	UDP-D-xylose 4-epimerase, putative (MUR4)		10.1.9	'cell wall.precursor synthesis.MUR4'
Medtr1g106430.1	Mtr.11381.1.S1_at	GENOTYPE	1795	-1.10985	-1.15147	0.669465	-1.43377	-1.39216	-1.08933	-2.86865	5.53104	Coleoptile phototropism protein 1 AltName: Full=Non-phototropic hypocotyl 3-like protein; Short=NPH3-like protein;		30.11	'signalling.light'
Medtr4g109090.1	Mtr.1592.1.S1_s_at	GENOTYPE	1796	-1.53214	-0.746477	0.747549	-0.41347	-1.19913	-0.28897	-2.56866	3.71859	Putative serine/threonine-protein kinase At1g54610 EC=2.7.11.1;		29.4	'protein.postranslational modification'
Medtr3g103500.1	Mtr.42190.1.S1_at	GENOTYPE	1797	-1.36899	-1.06206	0.594397	-0.74767	-1.0546	-0.64294	-2.60632	3.52535	Probable xyloglucan glycosyltransferase 12 EC=2.4.1.-; AltName: Full=Cellulose synthase-like protein C12; Short=AtCslC12;		10.2	'cell wall.cellulose synthesis'
Medtr6g085010.1	Mtr.42284.1.S1_at	GENOTYPE	1798	-1.32215	-1.21526	0.744791	-1.03995	-1.14684	-0.62892	-2.69586	9.64337	aspartyl protease family protein		29.5.4	'protein.degradation.aspartate protease'
#N/A	Mtr.33729.1.S1_at	GENOTYPE	1799	-1.01404	-0.566808	1.16118	-0.86603	-1.31327	-0.33402	-2.50925	4.49884	hypothetical protein predicted by Glimmer/Critica		35.2	'not assigned.unknown'
Medtr7g024480.1	Mtr.7438.1.S1_at	GENOTYPE	1800	-1.08285	-0.625943	1.00219	-0.8989	-1.35581	-0.46981	-2.55485	5.03426	hypothetical protein predicted by Glimmer/Critica		35.2	'not assigned.unknown'
Medtr6g017240.1	Mtr.41806.1.S1_at	GENOTYPE	1801	-1.25771	-0.458958	1.31543	-0.71091	-1.50966	-0.20589	-2.77903	4.14605	expressed protein		35.2	'not assigned.unknown'
Medtr0122s0020.2	Mtr.32640.1.S1_at	GENOTYPE	1802	-1.55975	-0.956643	0.625182	-0.97167	-1.57478	-0.4499	-2.63484	3.86831	hypothetical protein predicted by Glimmer/Critica		35.2	'not assigned.unknown'
Medtr4g094848.2	Mtr.35739.1.S1_at	GENOTYPE	1803	-1.72837	-1.252	0.453843	-0.98312	-1.45949	-0.73445	-2.91666	3.63	Filament-like plant protein 7 Short=AtFPP7;		35.2	'not assigned.unknown'
Medtr4g007740.1	Mtr.11924.1.S1_at	GENOTYPE	1804	-1.5715	-0.819337	0.842755	-0.94641	-1.69858	-0.72173	-3.13599	4.26234	Aspartic proteinase nepenthesin-1 EC=3.4.23.12; AltName: Full=Nepenthesin-I; Flags: Precursor;		27.3.99	'RNA.regulation of transcription.unclassified'
Medtr1g101120.1	Mtr.9308.1.S1_at	GENOTYPE	1805	-1.12094	-0.287821	1.16299	-0.98513	-1.81826	-0.68317	-2.9671	10.5515	photoassimilate-responsive protein-related		30.1	'signalling.in sugar and nutrient physiology'
Medtr3g111600.1	Mtr.11116.1.S1_at	GENOTYPE	1806	-1.38165	-0.191412	0.876716	-0.9618	-2.15204	-0.9754	-3.23377	5.33304	Glycosyltransferase 8 domain-containing protein 1 EC=2.4.1.-;		26.2	'misc.UDP glucosyl and glucoronyl transferases'
Medtr5g015260.1	Mtr.13656.1.S1_at	GENOTYPE	1807	-1.3004	-1.55432	1.58326	-1.68802	-1.4341	-0.44291	-3.32657	6.74465	galactosyl transferase GMA12/MNN10 family protein		26.2	'misc.UDP glucosyl and glucoronyl transferases'
Medtr0122s0020.2	Mtr.38040.1.S1_at	GENOTYPE	1808	-1.29843	0	1.77017	-1.11437	-1.31691	-0.02887	-3.09747	10.9541	Expansin-B3 Short=At-EXPB3; Short=AtEXPB3; AltName: Full=Beta-expansin-3; AltName: Full=Ath-ExpBeta-1.6; Flags: Precursor;		10.7	'cell wall.modification'
Medtr8g064180.1	Mtr.10910.1.S1_at	GENOTYPE	1809	-1.40325	0	0.238164	0.21326	-1.82245	-2.58275	-4.22417	4.66688	xyloglucan:xyloglucosyl transferase, putative / xyloglucan endotransglycosylase, putative / endo-xyloglucan transferase, putative		10.7	'cell wall.modification'
Medtr3g087330.1	Mtr.52241.1.S1_at	GENOTYPE	1810	-1.71702	0	0.713085	-0.00551	-1.52352	-1.58188	-4.01199	7.65134	expressed protein		35.2	'not assigned.unknown'
Medtr3g062540.2	Mtr.48723.1.S1_at	GENOTYPE	1811	-2.04958	0	-1.1255	0.24715	-0.62825	-2.41903	-3.34311	9.12491	Root phototropism protein 2		30.11	'signalling.light'
Medtr3g083980.2	Mtr.41154.1.S1_s_at	GENOTYPE	1812	-1.61665	-2.06546	-0.160913	-0.51983	-0.07102	-1.47701	-2.93274	7.20073	cysteine desulfurase		30.1.1	'signalling.in sugar and nutrient physiology'
#N/A	Mtr.40345.1.S1_at	GENOTYPE	1813	-1.79158	-1.98646	0	-0.20333	-0.00845	-1.59754	-2.85545	5.75964	hypothetical protein predicted by Glimmer/Critica		35.2	'not assigned.unknown'
Medtr3g027650.1	Mtr.43204.1.S1_at	GENOTYPE	1814	-1.61838	-1.36358	-0.199382	-0.00021	-0.25501	-1.34455	-2.76355	10.7436	hypothetical protein predicted by Glimmer/Critica		35.2	'not assigned.unknown'
Medtr1g095165.1	Mtr.8861.1.S1_at	GENOTYPE	1815	-1.42755	-1.43598	0.159639	-0.18482	-0.17639	-1.24571	-2.83289	8.64737	Patatin-01 EC=3.1.1.-; Flags: Precursor;		33.1	'development.storage proteins'
Medtr3g450170.1	Mtr.45597.1.S1_s_at	GENOTYPE	1816	-1.46007	-1.8162	-0.321993	0.1198	0.47594	-1.78593	-2.92401	10.2012	NADH dehydrogenase subunit 1		1.1.40	'PS.lightreaction.cyclic electron flow-chlororespiration'
Medtr4g051110.1	Mtr.14056.1.S1_s_at	GENOTYPE	1817	-1.59187	-2.00364	-0.214822	-0.14875	0.26301	-1.78266	-3.15971	8.42612	30S ribosomal protein S2, chloroplastic		29.2.1.1.1.1.2	'protein.synthesis.ribosomal protein.prokaryotic.chloroplast.30S subunit.S2'
Medtr3g029550.1	Mtr.20284.1.S1_s_at	GENOTYPE	1818	-1.4463	-1.79632	-0.353419	-0.21554	0.13447	-1.83222	-2.9251	12.2537	ATP synthase subunit A		1.1.4	'PS.lightreaction.ATP synthase'
#N/A	Mtr.1973.1.S1_at	GENOTYPE	1819	-1.19989	-1.22508	-0.0577939	-0.21275	-0.18756	-1.67917	-2.82127	10.6411	hypothetical protein predicted by Glimmer/Critica		35.2	'not assigned.unknown'
Medtr5g014090.2	Mtr.18572.1.S1_at	GENOTYPE	1820	-1.2166	-1.22622	0.211256	-0.22801	-0.21839	-1.6372	-3.06505	10.7288	Type I inositol-1,4,5-trisphosphate 5-phosphatase 2 Short=At5PTase2; EC=3.1.3.56;		28.1	'DNA.synthesis/chromatin structure'
Medtr3g062770.1	Mtr.31394.1.S1_s_at	GENOTYPE	1821	-1.03714	-0.994579	0.344259	0.09524	0.05268	-1.77996	-3.16136	5.87776	DNA-directed RNA polymerase subunit beta' EC=2.7.7.6; AltName: Full=PEP; AltName: Full=Plastid-encoded RNA polymerase subunit beta'; Short=RNA polymerase subunit beta';		27.2	'RNA.transcription'
Medtr4g051110.1	Mtr.20283.1.S1_s_at	GENOTYPE	1822	-1.18584	-1.58865	-0.25083	-0.27469	0.12813	-2.15743	-3.09244	8.62966	30S ribosomal protein S2, chloroplastic		29.2.1.1.1.1.2	'protein.synthesis.ribosomal protein.prokaryotic.chloroplast.30S subunit.S2'
Medtr7g021790.1	Mtr.4492.1.S1_s_at	GENOTYPE	1823	-1.51764	-1.21891	-0.913643	0.15464	-0.14409	-2.21026	-2.81425	8.84414	NAD(P)H-quinone oxidoreductase subunit K, chloroplastic EC=1.6.5.-; AltName: Full=NAD(P)H dehydrogenase subunit K; AltName: Full=NADH-plastoquinone oxidoreductase subunit K;		35.2	'not assigned.unknown'
#N/A	Mtr.14042.1.S1_s_at	GENOTYPE	1824	-1.08959	-1.55649	-0.533529	-0.47821	-0.01131	-1.97562	-2.53168	9.07745	Cytochrome b6-f complex subunit 4 AltName: Full=17 kDa polypeptide;		1.1.3	'PS.lightreaction.cytochrome b6/f'
Medtr3g035700.1	Mtr.45606.1.S1_s_at	GENOTYPE	1825	-1.25308	-1.602	-0.803554	-0.59842	-0.2495	-2.13591	-2.58544	10.888	50S ribosomal protein L23, chloroplastic		29.2.1.1.1.2.23	'protein.synthesis.ribosomal protein.prokaryotic.chloroplast.50S subunit.L23'
Medtr4g451265.1	Mtr.45638.1.S1_s_at	GENOTYPE	1826	-1.16522	-1.49317	-0.699476	-0.76355	-0.4356	-2.04066	-2.5064	12.064	ATP synthase epsilon subunit		1.1.4	'PS.lightreaction.ATP synthase'
Medtr5g085250.2	Mtr.11591.1.S1_at	GENOTYPE	1827	-1.43582	-1.50439	0	-0.59654	-0.52796	-1.98989	-2.9103	6.77466	E3 ubiquitin-protein ligase COP1 EC=6.3.2.-; AltName: Full=Constitutive photomorphogenesis protein 1;		30.11	'signalling.light'
Medtr8g087310.1	Mtr.10648.1.S1_at	GENOTYPE	1828	-1.37503	-1.59219	-0.525196	-0.47982	-0.26265	-2.25246	-3.10229	8.01222	hypothetical protein		30.11	'signalling.light'
Medtr7g104890.1	Mtr.8925.1.S1_s_at	GENOTYPE	1829	-1.60488	-2.73062	-0.317976	-1.33572	-0.20999	-1.97228	-3.25918	6.89405	Signal recognition particle 54 kDa protein, chloroplastic Short=SRP54; Short=54 chloroplast protein; Short=54CP; AltName: Full=FFC; Flags: Precursor;		29.3.3	'protein.targeting.chloroplast'
#N/A	Mtr.14609.1.S1_at	GENOTYPE	1830	-1.27918	-2.29749	-0.245901	-1.31908	-0.30076	-2.22333	-3.2566	4.18083	Cytochrome b6-f complex subunit 4 AltName: Full=17 kDa polypeptide;		1.1.3	'PS.lightreaction.cytochrome b6/f'
Medtr4g451275.1	Mtr.45639.1.S1_s_at	GENOTYPE	1831	-1.40533	-2.10322	-0.5198	-1.06234	-0.36444	-2.33468	-3.22021	11.287	ATP synthase F1, beta subunit		1.1.4	'PS.lightreaction.ATP synthase'
Medtr8g044030.1	Mtr.44510.1.S1_at	GENOTYPE	1832	-1.074	-2.13686	-0.00216664	-1.42542	-0.36255	-2.00256	-3.07439	5.35934	hypothetical protein predicted by Glimmer/Critica		35.2	'not assigned.unknown'
Medtr4g111975.1	Mtr.10170.1.S1_at	GENOTYPE	1833	-1.01389	-1.94123	0	-1.50028	-0.57295	-2.01799	-3.38952	6.93694	myb family transcription factor		27.3.26	'RNA.regulation of transcription.MYB-related transcription factor family'
Medtr8g075330.1	Mtr.32580.1.S1_at	GENOTYPE	1834	-1.20964	-1.8675	0.352799	-1.48452	-0.82666	-1.80573	-3.36818	3.96956	glycosyl hydrolase family 38 (alpha-mannosidase)		26.3	'misc.gluco-, galacto- and mannosidases'
Medtr2g079060.1	Mtr.37796.1.S1_at	GENOTYPE	1835	-1.2289	-1.94698	0.317465	-1.30761	-0.58953	-1.69366	-3.24003	5.88451	auxin-regulated protein		35.2	'not assigned.unknown'
Medtr1g059970.1	Mtr.43381.1.S1_at	GENOTYPE	1836	-1.17689	-1.6996	0.0489437	-1.57104	-1.04833	-2.13972	-3.36555	7.16777	expressed protein		35.2	'not assigned.unknown'
Medtr7g088340.1	Mtr.17318.1.S1_at	GENOTYPE	1837	-1.12154	-1.38694	-0.00921454	-1.26541	-1.00002	-2.05301	-3.16533	12.4453	magnesium-protoporphyrin IX monomethyl ester aerobic oxidative cyclase		19.12	'tetrapyrrole synthesis.magnesium-protoporphyrin IX monomethyl ester (oxidative) cyclase'
Medtr2g460600.1	Mtr.11216.1.S1_at	GENOTYPE	1838	-1.21351	-1.40332	0.147987	-1.22491	-1.0351	-1.70923	-3.07073	7.35771	Preprotein translocase subunit secY, chloroplastic AltName: Full=CpSecY; Flags: Precursor;		29.3.3	'protein.targeting.chloroplast'
Medtr1g059990.1	Mtr.32865.1.S1_at	GENOTYPE	1839	-1.08249	-1.6803	-0.173312	-1.36173	-0.76392	-1.68297	-2.59215	12.1146	hypothetical protein predicted by Glimmer/Critica		35.2	'not assigned.unknown'
Medtr4g019165.1	Mtr.42767.1.S1_at	GENOTYPE	1840	-1.30586	-2.04155	-0.466434	-1.18005	-0.44436	-1.92519	-2.76462	5.32021	putative fructokinase		2.2.1.1	'major CHO metabolism.degradation.sucrose.fructokinase'
#N/A	Mtr.47901.1.S1_x_at	GENOTYPE	1841	-1.32875	-1.84667	-1.10735	-1.13836	-0.62044	-2.25219	-2.47359	10.4142	Glyceraldehyde-3-phosphate dehydrogenase A, chloroplastic EC=1.2.1.13; AltName: Full=NADP-dependent glyceraldehydephosphate dehydrogenase subunit A; Flags: Precursor;		1.3.4	'PS.calvin cyle.GAP'
#N/A	Mtr.47901.1.S1_at	GENOTYPE	1842	-1.21264	-1.65276	-1.07626	-1.03162	-0.5915	-2.16645	-2.30283	9.19586	Glyceraldehyde-3-phosphate dehydrogenase A, chloroplastic EC=1.2.1.13; AltName: Full=NADP-dependent glyceraldehydephosphate dehydrogenase subunit A; Flags: Precursor;		1.3.4	'PS.calvin cyle.GAP'
#N/A	Mtr.44988.1.S1_at	GENOTYPE	1843	-1.62648	-1.49924	-1.31463	-0.69342	-0.82066	-2.33431	-2.64615	5.11556	Zeaxanthin epoxidase, chloroplastic EC=1.14.13.90; AltName: Full=PA-ZE; Flags: Precursor;		17.1.1.1.1	'hormone metabolism.abscisic acid.synthesis-degradation.synthesis.zeaxanthin epoxidase'
Medtr4g131180.1	Mtr.43044.1.S1_at	GENOTYPE	1844	-1.57836	-1.33906	-1.66476	-0.85152	-1.09082	-2.81105	-2.72465	10.5569	NADP-dependent glyceraldehyde-3-phosphate dehydrogenase, putative		1.3.4	'PS.calvin cyle.GAP'
Medtr4g032805.1	Mtr.35685.1.S1_at	GENOTYPE	1845	-1.91283	-1.28945	0	-0.50145	-1.12482	-2.73372	-2.70734	7.20484	Chaperone protein dnaJ		20.2.1	'stress.abiotic.heat'
Medtr4g104870.1	Mtr.33854.1.S1_at	GENOTYPE	1846	-1.85288	-1.18786	-2.78858	-1.24541	-1.91043	-3.18984	-2.25413	7.24028	expressed protein		35.2	'not assigned.unknown'
Medtr7g444820.1	Mtr.24578.1.S1_s_at	GENOTYPE	1847	-1.13921	-1.13668	-2.03195	-1.45599	-1.45852	-3.24468	-2.35193	6.18272	hypothetical protein predicted by Glimmer/Critica		35.2	'not assigned.unknown'
Medtr3g068030.2	Mtr.27388.1.S1_s_at	GENOTYPE	1848	-1.1865	-1.80543	-1.71343	-1.41774	-0.7988	-3.41369	-2.88675	12.9482	Ribulose bisphosphate carboxylase/oxygenase activase, chloroplastic Short=RuBisCO activase; Short=RA; Flags: Precursor;		1.3.13	'PS.calvin cyle.rubisco interacting'
Medtr4g094610.1	Mtr.44178.1.S1_at	GENOTYPE	1849	-1.20821	-0.365154	-0.652232	-1.1721	-2.01515	-3.41365	-3.96963	5.64012	leucine-rich repeat transmembrane protein kinase, putative	FLS2	30.2.11	'signalling.receptor kinases.leucine rich repeat XI'
Medtr1g106005.1	Mtr.8502.1.S1_s_at	GENOTYPE	1850	-1.91621	-3.29059	0	-1.27561	0.09877	-0.7809	-5.24902	9.65037	Tubulin alpha-2/alpha-4 chain		31.1	'cell.organisation'
Medtr0449s0040.1	Mtr.40198.1.S1_s_at	GENOTYPE	1851	-1.21233	-1.9887	0	-1.0153	-0.23893	-1.15446	-5.25283	8.89502	hypothetical protein predicted by Glimmer/Critica		35.2	'not assigned.unknown'
Medtr3g100980.1	Mtr.12092.1.S1_at	GENOTYPE	1852	-1.55933	-2.60179	2.35232	-1.0333	0.00916	-1.59116	-5.50282	7.62338	Nitrate/chlorate transporter		34.13	'transport.peptides and oligopeptides'
Medtr5g070090.1	Mtr.43655.1.S1_at	GENOTYPE	1853	-2.50442	0	1.16141	-0.78022	-0.40606	-1.90102	-5.56685	7.10612	Anthocyanidin 3-O-glucosyltransferase 1 EC=2.4.1.115; AltName: Full=Flavonol 3-O-glucosyltransferase 1; AltName: Full=UDP-glucose flavonoid 3-O-glucosyltransferase 1;		26.2	'misc.UDP glucosyl and glucoronyl transferases'
Medtr6g033740.1	Mtr.12641.1.S1_at	GENOTYPE	1854	-2.22379	-2.61177	1.14596	-0.72197	-0.33399	-1.88008	-5.24983	7.29709	AAA-type ATPase family protein		29.5.9	'protein.degradation.AAA type'
[truncated: 3,464 more rows]
