# Supplementary material for: MtNF-YA1, A Central Transcriptional Regulator of Symbiotic Nodule Development, Is Also a Determinant of Medicago truncatula Susceptibility toward a Root Pathogen
Source: Front Plant Sci. 2016 Dec 5;7:1837. doi: 10.3389/fpls.2016.01837 (PMC5137509; doi:10.3389/fpls.2016.01837)
Supplement: Supplementary file 6 [file Table_5.XLS]

## Sheet: MatrixOutput
Supplementary Table 5: Estimates of evolutionary divergence between MtNF-YA1 sequences.
The numbers of substitutions per site between two sequences are indicated in the third column. Estimates were obtained using the Kimura 2-parameters model, and the analysis involved sequences from 227 M. truncatula accessions.
Accession_1	Accession_2	Distance
A17	HM001	0.0311738
HM001	HM244	0.0310008
HM001	HM245	0.0310008
HM001	HM253	0.0310008
HM001	HM256	0.0310008
HM001	HM259	0.0310008
HM001	HM260	0.0310008
HM001	HM262	0.0310008
HM001	HM266	0.0310008
HM001	HM267	0.0310008
HM001	HM268	0.0310008
HM001	HM238	0.0308258
HM001	HM239	0.0308258
HM001	HM240	0.0308258
HM001	HM241	0.0308258
HM001	HM242	0.0308258
HM001	HM243	0.0308258
HM001	HM205	0.030651
HM001	HM206	0.030651
HM001	HM207	0.030651
HM001	HM208	0.030651
HM001	HM209	0.030651
HM001	HM210	0.030651
HM001	HM211	0.030651
HM001	HM212	0.030651
HM001	HM213	0.030651
HM001	HM214	0.030651
HM001	HM215	0.030651
HM001	HM217	0.030651
HM001	HM218	0.030651
HM001	HM219	0.030651
HM001	HM220	0.030651
HM001	HM221	0.030651
HM001	HM222	0.030651
HM001	HM223	0.030651
HM001	HM224	0.030651
HM001	HM225	0.030651
HM001	HM226	0.030651
HM001	HM227	0.030651
HM001	HM228	0.030651
HM001	HM229	0.030651
HM001	HM230	0.030651
HM001	HM231	0.030651
HM001	HM232	0.030651
HM001	HM233	0.030651
HM001	HM234	0.030651
HM001	HM235	0.030651
HM001	HM236	0.030651
HM001	HM237	0.030651
HM001	HM195	0.0304761
HM001	HM196	0.0304761
HM001	HM197	0.0304761
HM001	HM198	0.0304761
HM001	HM199	0.0304761
HM001	HM200	0.0304761
HM001	HM201	0.0304761
HM001	HM202	0.0304761
HM001	HM203	0.0304761
HM001	HM189	0.0303032
HM001	HM190	0.0303032
HM001	HM191	0.0303032
HM001	HM192	0.0303032
HM001	HM193	0.0303032
HM001	HM194	0.0303032
HM001	HM185	0.0301303
HM001	HM186	0.0301303
HM001	HM187	0.0301303
HM001	HM188	0.0301303
HM001	HM179	0.029781
HM001	HM180	0.029781
HM001	HM181	0.029781
HM001	HM182	0.029781
HM001	HM183	0.029781
HM001	HM184	0.029781
HM001	HM161	0.0296064
HM001	HM162	0.0296064
HM001	HM163	0.0296064
HM001	HM164	0.0296064
HM001	HM165	0.0296064
HM001	HM166	0.0296064
HM001	HM167	0.0296064
HM001	HM168	0.0296064
HM001	HM169	0.0296064
HM001	HM170	0.0296064
HM001	HM172	0.0296064
HM001	HM173	0.0296064
HM001	HM175	0.0296064
HM001	HM176	0.0296064
HM001	HM177	0.0296064
HM001	HM178	0.0296064
HM001	HM159	0.0294319
HM001	HM160	0.0294319
HM001	HM156	0.0292574
HM001	HM157	0.0292574
HM001	HM149	0.0290848
HM001	HM150	0.0290848
HM001	HM151	0.0290848
HM001	HM152	0.0290848
HM001	HM153	0.0290848
HM001	HM154	0.0290848
HM001	HM155	0.0290848
HM001	HM147	0.0289104
HM001	HM148	0.0289104
HM001	HM138	0.0287361
HM001	HM139	0.0287361
HM001	HM141	0.0287361
HM001	HM143	0.0287361
HM001	HM145	0.0287361
HM001	HM146	0.0287361
HM001	HM131	0.0282135
HM001	HM133	0.0282135
HM001	HM134	0.0282135
HM001	HM135	0.0282135
HM001	HM121	0.0280395
HM001	HM122	0.0280395
HM001	HM124	0.0280395
HM001	HM125	0.0280395
HM001	HM126	0.0280395
HM001	HM127	0.0280395
HM001	HM128	0.0280395
HM001	HM129	0.0280395
HM001	HM130	0.0280395
HM001	HM117	0.027867
HM001	HM118	0.027867
HM001	HM119	0.027867
HM001	HM120	0.027867
HM001	HM112	0.0276946
HM001	HM114	0.0276946
HM001	HM115	0.0276946
HM001	HM107	0.0275207
HM001	HM108	0.0275207
HM001	HM109	0.0275207
HM001	HM111	0.0275207
HM001	HM106	0.0273468
HM001	HM095	0.027173
HM001	HM096	0.027173
HM001	HM097	0.027173
HM001	HM098	0.027173
HM001	HM099	0.027173
HM001	HM105	0.027173
HM001	HM070	0.0269992
HM001	HM071	0.0269992
HM001	HM072	0.0269992
HM001	HM073	0.0269992
HM001	HM074	0.0269992
HM001	HM075	0.0269992
HM001	HM076	0.0269992
HM001	HM077	0.0269992
HM001	HM078	0.0269992
HM001	HM079	0.0269992
HM001	HM080	0.0269992
HM001	HM081	0.0269992
HM001	HM082	0.0269992
HM001	HM083	0.0269992
HM001	HM084	0.0269992
HM001	HM085	0.0269992
HM001	HM086	0.0269992
HM001	HM087	0.0269992
HM001	HM088	0.0269992
HM001	HM089	0.0269992
HM001	HM091	0.0269992
HM001	HM092	0.0269992
HM001	HM093	0.0269992
HM001	HM064	0.026827
HM001	HM065	0.026827
HM001	HM066	0.026827
HM001	HM067	0.026827
HM001	HM068	0.026827
HM001	HM069	0.026827
HM001	HM062	0.0266548
HM001	HM063	0.0266548
HM001	HM057	0.0264826
HM001	HM058	0.0264826
HM001	HM059	0.0264826
HM001	HM060	0.0264826
HM001	HM061	0.0264826
HM001	HM056	0.0263105
HM001	HM053	0.0261369
HM001	HM054	0.0261369
HM001	HM055	0.0261369
HM001	HM044	0.0259634
HM001	HM045	0.0259634
HM001	HM046	0.0259634
HM001	HM047	0.0259634
HM001	HM048	0.0259634
HM001	HM049	0.0259634
HM001	HM050	0.0259634
HM001	HM051	0.0259634
HM001	HM052	0.0259634
HM001	HM042	0.0257899
HM001	HM043	0.0257899
HM001	HM041	0.0256165
HM001	HM039	0.0252713
HM001	HM040	0.0252713
HM001	HM038	0.025098
HM001	HM035	0.0249262
HM001	HM036	0.0249262
HM001	HM037	0.0249262
HM001	HM034	0.024753
HM001	HM033	0.0245799
HM001	HM032	0.0244069
HM001	HM031	0.0242352
HM001	HM028	0.023376
HM001	HM027	0.0232045
HM001	HM026	0.0228604
HM001	HM024	0.0225178
HM001	HM025	0.0225178
HM001	HM023	0.0220014
A17	HM002	0.0216605
HM001	HM021	0.0216566
HM002	HM244	0.0214895
HM002	HM245	0.0214895
HM002	HM253	0.0214895
HM002	HM256	0.0214895
HM002	HM259	0.0214895
HM002	HM260	0.0214895
HM002	HM262	0.0214895
HM002	HM266	0.0214895
HM002	HM267	0.0214895
HM002	HM268	0.0214895
HM002	HM238	0.0213171
HM002	HM239	0.0213171
HM002	HM240	0.0213171
HM002	HM241	0.0213171
HM002	HM242	0.0213171
HM002	HM243	0.0213171
HM001	HM020	0.0213132
HM002	HM205	0.0211448
HM002	HM206	0.0211448
HM002	HM207	0.0211448
HM002	HM208	0.0211448
HM002	HM209	0.0211448
HM002	HM210	0.0211448
HM002	HM211	0.0211448
HM002	HM212	0.0211448
HM002	HM213	0.0211448
HM002	HM214	0.0211448
HM002	HM215	0.0211448
HM002	HM217	0.0211448
HM002	HM218	0.0211448
HM002	HM219	0.0211448
HM002	HM220	0.0211448
HM002	HM221	0.0211448
HM002	HM222	0.0211448
HM002	HM223	0.0211448
HM002	HM224	0.0211448
HM002	HM225	0.0211448
HM002	HM226	0.0211448
HM002	HM227	0.0211448
HM002	HM228	0.0211448
HM002	HM229	0.0211448
HM002	HM230	0.0211448
HM002	HM231	0.0211448
HM002	HM232	0.0211448
HM002	HM233	0.0211448
HM002	HM234	0.0211448
HM002	HM235	0.0211448
HM002	HM236	0.0211448
HM002	HM237	0.0211448
HM002	HM195	0.0209725
HM002	HM196	0.0209725
HM002	HM197	0.0209725
HM002	HM198	0.0209725
HM002	HM199	0.0209725
HM002	HM200	0.0209725
HM002	HM201	0.0209725
HM002	HM202	0.0209725
HM002	HM203	0.0209725
HM001	HM016	0.0209688
HM001	HM019	0.0209688
HM002	HM189	0.0208016
HM002	HM190	0.0208016
HM002	HM191	0.0208016
HM002	HM192	0.0208016
HM002	HM193	0.0208016
HM002	HM194	0.0208016
HM002	HM185	0.0206307
HM002	HM186	0.0206307
HM002	HM187	0.0206307
HM002	HM188	0.0206307
HM001	HM014	0.0206258
HM001	HM015	0.0206258
HM002	HM179	0.0202865
HM002	HM180	0.0202865
HM002	HM181	0.0202865
HM002	HM182	0.0202865
HM002	HM183	0.0202865
HM002	HM184	0.0202865
HM001	HM013	0.0202818
HM002	HM161	0.0201145
HM002	HM162	0.0201145
HM002	HM163	0.0201145
HM002	HM164	0.0201145
HM002	HM165	0.0201145
HM002	HM166	0.0201145
HM002	HM167	0.0201145
HM002	HM168	0.0201145
HM002	HM169	0.0201145
HM002	HM170	0.0201145
HM002	HM172	0.0201145
HM002	HM173	0.0201145
HM002	HM175	0.0201145
HM002	HM176	0.0201145
HM002	HM177	0.0201145
HM002	HM178	0.0201145
HM002	HM159	0.0199425
HM002	HM160	0.0199425
HM001	HM012	0.0199391
HM002	HM156	0.0197706
HM002	HM157	0.0197706
HM001	HM011	0.0197683
HM002	HM149	0.0195999
HM002	HM150	0.0195999
HM002	HM151	0.0195999
HM002	HM152	0.0195999
HM002	HM153	0.0195999
HM002	HM154	0.0195999
HM002	HM155	0.0195999
HM001	HM010	0.0195976
HM002	HM147	0.0194281
HM002	HM148	0.0194281
HM001	HM009	0.0194259
HM002	HM138	0.0192563
HM002	HM139	0.0192563
HM002	HM141	0.0192563
HM002	HM143	0.0192563
HM002	HM145	0.0192563
HM002	HM146	0.0192563
HM001	HM008	0.0190836
HM002	HM131	0.0187414
HM002	HM133	0.0187414
HM002	HM134	0.0187414
HM002	HM135	0.0187414
HM001	HM007	0.0185699
HM002	HM121	0.0185699
HM002	HM122	0.0185699
HM002	HM124	0.0185699
HM002	HM125	0.0185699
HM002	HM126	0.0185699
HM002	HM127	0.0185699
HM002	HM128	0.0185699
HM002	HM129	0.0185699
HM002	HM130	0.0185699
HM002	HM117	0.0183994
HM002	HM118	0.0183994
HM002	HM119	0.0183994
HM002	HM120	0.0183994
HM002	HM112	0.018229
HM002	HM114	0.018229
HM002	HM115	0.018229
HM002	HM107	0.0180576
HM002	HM108	0.0180576
HM002	HM109	0.0180576
HM002	HM111	0.0180576
HM001	F83005.5	0.0178862
HM002	HM106	0.0178862
HM002	HM095	0.017715
HM002	HM096	0.017715
HM002	HM097	0.017715
HM002	HM098	0.017715
HM002	HM099	0.017715
HM002	HM105	0.017715
HM002	HM070	0.0175437
HM002	HM071	0.0175437
HM002	HM072	0.0175437
HM002	HM073	0.0175437
HM002	HM074	0.0175437
HM002	HM075	0.0175437
HM002	HM076	0.0175437
HM002	HM077	0.0175437
HM002	HM078	0.0175437
HM002	HM079	0.0175437
HM002	HM080	0.0175437
HM002	HM081	0.0175437
HM002	HM082	0.0175437
HM002	HM083	0.0175437
HM002	HM084	0.0175437
HM002	HM085	0.0175437
HM002	HM086	0.0175437
HM002	HM087	0.0175437
HM002	HM088	0.0175437
HM002	HM089	0.0175437
HM002	HM091	0.0175437
HM002	HM092	0.0175437
HM002	HM093	0.0175437
A17	HM003	0.0173776
HM002	HM064	0.0173735
HM002	HM065	0.0173735
HM002	HM066	0.0173735
HM002	HM067	0.0173735
HM002	HM068	0.0173735
HM002	HM069	0.0173735
HM003	HM244	0.0172074
HM003	HM245	0.0172074
HM003	HM253	0.0172074
HM003	HM256	0.0172074
HM003	HM259	0.0172074
HM003	HM260	0.0172074
HM003	HM262	0.0172074
HM003	HM266	0.0172074
HM003	HM267	0.0172074
HM003	HM268	0.0172074
HM002	HM062	0.0172033
HM002	HM063	0.0172033
HM003	HM238	0.0170362
HM003	HM239	0.0170362
HM003	HM240	0.0170362
HM003	HM241	0.0170362
HM003	HM242	0.0170362
HM003	HM243	0.0170362
HM002	HM057	0.0170331
HM002	HM058	0.0170331
HM002	HM059	0.0170331
HM002	HM060	0.0170331
HM002	HM061	0.0170331
HM003	HM205	0.016865
HM003	HM206	0.016865
HM003	HM207	0.016865
HM003	HM208	0.016865
HM003	HM209	0.016865
HM003	HM210	0.016865
HM003	HM211	0.016865
HM003	HM212	0.016865
HM003	HM213	0.016865
HM003	HM214	0.016865
HM003	HM215	0.016865
HM003	HM217	0.016865
HM003	HM218	0.016865
HM003	HM219	0.016865
HM003	HM220	0.016865
HM003	HM221	0.016865
HM003	HM222	0.016865
HM003	HM223	0.016865
HM003	HM224	0.016865
HM003	HM225	0.016865
HM003	HM226	0.016865
HM003	HM227	0.016865
HM003	HM228	0.016865
HM003	HM229	0.016865
HM003	HM230	0.016865
HM003	HM231	0.016865
HM003	HM232	0.016865
HM003	HM233	0.016865
HM003	HM234	0.016865
HM003	HM235	0.016865
HM003	HM236	0.016865
HM003	HM237	0.016865
HM002	HM056	0.016863
HM001	HM005	0.0168611
HM003	HM195	0.0166939
HM003	HM196	0.0166939
HM003	HM197	0.0166939
HM003	HM198	0.0166939
HM003	HM199	0.0166939
HM003	HM200	0.0166939
HM003	HM201	0.0166939
HM003	HM202	0.0166939
HM003	HM203	0.0166939
HM002	HM053	0.0166919
HM002	HM054	0.0166919
HM002	HM055	0.0166919
HM003	HM189	0.0165239
HM003	HM190	0.0165239
HM003	HM191	0.0165239
HM003	HM192	0.0165239
HM003	HM193	0.0165239
HM003	HM194	0.0165239
HM002	HM044	0.0165209
HM002	HM045	0.0165209
HM002	HM046	0.0165209
HM002	HM047	0.0165209
HM002	HM048	0.0165209
HM002	HM049	0.0165209
HM002	HM050	0.0165209
HM002	HM051	0.0165209
HM002	HM052	0.0165209
HM003	HM185	0.0163539
HM003	HM186	0.0163539
HM003	HM187	0.0163539
HM003	HM188	0.0163539
HM002	HM042	0.01635
HM002	HM043	0.01635
HM002	HM041	0.0161791
HM003	HM179	0.016012
HM003	HM180	0.016012
HM003	HM181	0.016012
HM003	HM182	0.016012
HM003	HM183	0.016012
HM003	HM184	0.016012
HM003	HM161	0.0158411
HM003	HM162	0.0158411
HM003	HM163	0.0158411
HM003	HM164	0.0158411
HM003	HM165	0.0158411
HM003	HM166	0.0158411
HM003	HM167	0.0158411
HM003	HM168	0.0158411
HM003	HM169	0.0158411
HM003	HM170	0.0158411
HM003	HM172	0.0158411
HM003	HM173	0.0158411
HM003	HM175	0.0158411
HM003	HM176	0.0158411
HM003	HM177	0.0158411
HM003	HM178	0.0158411
HM002	HM039	0.0158383
HM002	HM040	0.0158383
HM003	HM159	0.0156703
HM003	HM160	0.0156703
HM001	HM004	0.0156684
HM002	HM038	0.0156676
HM003	HM156	0.0154995
HM003	HM157	0.0154995
HM002	HM035	0.0154977
HM002	HM036	0.0154977
HM002	HM037	0.0154977
HM003	HM149	0.0153297
HM003	HM150	0.0153297
HM003	HM151	0.0153297
HM003	HM152	0.0153297
HM003	HM153	0.0153297
HM003	HM154	0.0153297
HM003	HM155	0.0153297
HM002	HM034	0.0153271
A17	HM004	0.0151609
HM003	HM147	0.015159
HM003	HM148	0.015159
HM002	HM033	0.0151565
HM004	HM244	0.0149912
HM004	HM245	0.0149912
HM004	HM253	0.0149912
HM004	HM256	0.0149912
HM004	HM259	0.0149912
HM004	HM260	0.0149912
HM004	HM262	0.0149912
HM004	HM266	0.0149912
HM004	HM267	0.0149912
HM004	HM268	0.0149912
HM003	HM138	0.0149884
HM003	HM139	0.0149884
HM003	HM141	0.0149884
HM003	HM143	0.0149884
HM003	HM145	0.0149884
HM003	HM146	0.0149884
HM002	HM032	0.014986
HM004	HM238	0.0148206
HM004	HM239	0.0148206
HM004	HM240	0.0148206
HM004	HM241	0.0148206
HM004	HM242	0.0148206
HM004	HM243	0.0148206
HM002	HM031	0.0148162
HM004	HM205	0.01465
HM004	HM206	0.01465
HM004	HM207	0.01465
HM004	HM208	0.01465
HM004	HM209	0.01465
HM004	HM210	0.01465
HM004	HM211	0.01465
HM004	HM212	0.01465
HM004	HM213	0.01465
HM004	HM214	0.01465
HM004	HM215	0.01465
HM004	HM217	0.01465
HM004	HM218	0.01465
HM004	HM219	0.01465
HM004	HM220	0.01465
HM004	HM221	0.01465
HM004	HM222	0.01465
HM004	HM223	0.01465
HM004	HM224	0.01465
HM004	HM225	0.01465
HM004	HM226	0.01465
HM004	HM227	0.01465
HM004	HM228	0.01465
HM004	HM229	0.01465
HM004	HM230	0.01465
HM004	HM231	0.01465
HM004	HM232	0.01465
HM004	HM233	0.01465
HM004	HM234	0.01465
HM004	HM235	0.01465
HM004	HM236	0.01465
HM004	HM237	0.01465
HM004	HM195	0.0144795
HM004	HM196	0.0144795
HM004	HM197	0.0144795
HM004	HM198	0.0144795
HM004	HM199	0.0144795
HM004	HM200	0.0144795
HM004	HM201	0.0144795
HM004	HM202	0.0144795
HM004	HM203	0.0144795
HM003	HM131	0.0144769
HM003	HM133	0.0144769
HM003	HM134	0.0144769
HM003	HM135	0.0144769
HM004	HM189	0.0143099
HM004	HM190	0.0143099
HM004	HM191	0.0143099
HM004	HM192	0.0143099
HM004	HM193	0.0143099
HM004	HM194	0.0143099
HM003	HM121	0.0143065
HM003	HM122	0.0143065
HM003	HM124	0.0143065
HM003	HM125	0.0143065
HM003	HM126	0.0143065
HM003	HM127	0.0143065
HM003	HM128	0.0143065
HM003	HM129	0.0143065
HM003	HM130	0.0143065
HM004	HM185	0.0141404
HM004	HM186	0.0141404
HM004	HM187	0.0141404
HM004	HM188	0.0141404
HM003	HM117	0.0141369
HM003	HM118	0.0141369
HM003	HM119	0.0141369
HM003	HM120	0.0141369
A17	HM005	0.0139709
HM002	HM028	0.0139674
HM003	HM112	0.0139674
HM003	HM114	0.0139674
HM003	HM115	0.0139674
HM005	HM244	0.0138015
HM005	HM245	0.0138015
HM005	HM253	0.0138015
HM005	HM256	0.0138015
HM005	HM259	0.0138015
HM005	HM260	0.0138015
HM005	HM262	0.0138015
HM005	HM266	0.0138015
HM005	HM267	0.0138015
HM005	HM268	0.0138015
HM004	HM179	0.0137996
HM004	HM180	0.0137996
HM004	HM181	0.0137996
HM004	HM182	0.0137996
HM004	HM183	0.0137996
HM004	HM184	0.0137996
HM002	HM027	0.0137979
HM003	HM107	0.0137971
HM003	HM108	0.0137971
HM003	HM109	0.0137971
HM003	HM111	0.0137971
HM005	HM238	0.0136311
HM005	HM239	0.0136311
HM005	HM240	0.0136311
HM005	HM241	0.0136311
HM005	HM242	0.0136311
HM005	HM243	0.0136311
HM004	HM161	0.0136293
HM004	HM162	0.0136293
HM004	HM163	0.0136293
HM004	HM164	0.0136293
HM004	HM165	0.0136293
HM004	HM166	0.0136293
HM004	HM167	0.0136293
HM004	HM168	0.0136293
HM004	HM169	0.0136293
HM004	HM170	0.0136293
HM004	HM172	0.0136293
HM004	HM173	0.0136293
HM004	HM175	0.0136293
HM004	HM176	0.0136293
HM004	HM177	0.0136293
HM004	HM178	0.0136293
HM003	HM106	0.0136269
HM005	HM205	0.0134608
HM005	HM206	0.0134608
HM005	HM207	0.0134608
HM005	HM208	0.0134608
HM005	HM209	0.0134608
HM005	HM210	0.0134608
HM005	HM211	0.0134608
HM005	HM212	0.0134608
HM005	HM213	0.0134608
HM005	HM214	0.0134608
HM005	HM215	0.0134608
HM005	HM217	0.0134608
HM005	HM218	0.0134608
HM005	HM219	0.0134608
HM005	HM220	0.0134608
HM005	HM221	0.0134608
HM005	HM222	0.0134608
HM005	HM223	0.0134608
HM005	HM224	0.0134608
HM005	HM225	0.0134608
HM005	HM226	0.0134608
HM005	HM227	0.0134608
HM005	HM228	0.0134608
HM005	HM229	0.0134608
HM005	HM230	0.0134608
HM005	HM231	0.0134608
HM005	HM232	0.0134608
HM005	HM233	0.0134608
HM005	HM234	0.0134608
HM005	HM235	0.0134608
HM005	HM236	0.0134608
HM005	HM237	0.0134608
HM004	HM159	0.0134591
HM004	HM160	0.0134591
HM002	HM026	0.0134583
HM001	HM003	0.0134575
HM003	HM095	0.0134568
HM003	HM096	0.0134568
HM003	HM097	0.0134568
HM003	HM098	0.0134568
HM003	HM099	0.0134568
HM003	HM105	0.0134568
HM005	HM195	0.0132906
HM005	HM196	0.0132906
HM005	HM197	0.0132906
HM005	HM198	0.0132906
HM005	HM199	0.0132906
HM005	HM200	0.0132906
HM005	HM201	0.0132906
HM005	HM202	0.0132906
HM005	HM203	0.0132906
HM004	HM156	0.0132889
HM004	HM157	0.0132889
HM003	HM070	0.0132867
HM003	HM071	0.0132867
HM003	HM072	0.0132867
HM003	HM073	0.0132867
HM003	HM074	0.0132867
HM003	HM075	0.0132867
HM003	HM076	0.0132867
HM003	HM077	0.0132867
HM003	HM078	0.0132867
HM003	HM079	0.0132867
HM003	HM080	0.0132867
HM003	HM081	0.0132867
HM003	HM082	0.0132867
HM003	HM083	0.0132867
HM003	HM084	0.0132867
HM003	HM085	0.0132867
HM003	HM086	0.0132867
HM003	HM087	0.0132867
HM003	HM088	0.0132867
HM003	HM089	0.0132867
HM003	HM091	0.0132867
HM003	HM092	0.0132867
HM003	HM093	0.0132867
HM005	HM189	0.0131213
HM005	HM190	0.0131213
HM005	HM191	0.0131213
HM005	HM192	0.0131213
HM005	HM193	0.0131213
HM005	HM194	0.0131213
HM002	HM024	0.0131196
HM002	HM025	0.0131196
HM004	HM149	0.0131196
HM004	HM150	0.0131196
HM004	HM151	0.0131196
HM004	HM152	0.0131196
HM004	HM153	0.0131196
HM004	HM154	0.0131196
HM004	HM155	0.0131196
HM003	HM064	0.0131173
HM003	HM065	0.0131173
HM003	HM066	0.0131173
HM003	HM067	0.0131173
HM003	HM068	0.0131173
HM003	HM069	0.0131173
HM005	HM185	0.012952
HM005	HM186	0.012952
HM005	HM187	0.012952
HM005	HM188	0.012952
A17	F83005.5	0.0129511
HM004	HM147	0.0129495
HM004	HM148	0.0129495
HM003	HM062	0.012948
HM003	HM063	0.012948
F83005.5	HM244	0.0127819
F83005.5	HM245	0.0127819
F83005.5	HM253	0.0127819
F83005.5	HM256	0.0127819
F83005.5	HM259	0.0127819
F83005.5	HM260	0.0127819
F83005.5	HM262	0.0127819
F83005.5	HM266	0.0127819
F83005.5	HM267	0.0127819
F83005.5	HM268	0.0127819
HM004	HM138	0.0127794
HM004	HM139	0.0127794
HM004	HM141	0.0127794
HM004	HM143	0.0127794
HM004	HM145	0.0127794
HM004	HM146	0.0127794
HM003	HM057	0.0127787
HM003	HM058	0.0127787
HM003	HM059	0.0127787
HM003	HM060	0.0127787
HM003	HM061	0.0127787
HM005	HM179	0.0126118
HM005	HM180	0.0126118
HM005	HM181	0.0126118
HM005	HM182	0.0126118
HM005	HM183	0.0126118
HM005	HM184	0.0126118
F83005.5	HM238	0.0126118
F83005.5	HM239	0.0126118
F83005.5	HM240	0.0126118
F83005.5	HM241	0.0126118
F83005.5	HM242	0.0126118
F83005.5	HM243	0.0126118
HM002	HM023	0.0126102
HM003	HM056	0.0126094
HM005	HM161	0.0124418
HM005	HM162	0.0124418
HM005	HM163	0.0124418
HM005	HM164	0.0124418
HM005	HM165	0.0124418
HM005	HM166	0.0124418
HM005	HM167	0.0124418
HM005	HM168	0.0124418
HM005	HM169	0.0124418
HM005	HM170	0.0124418
HM005	HM172	0.0124418
HM005	HM173	0.0124418
HM005	HM175	0.0124418
HM005	HM176	0.0124418
HM005	HM177	0.0124418
HM005	HM178	0.0124418
F83005.5	HM205	0.0124418
F83005.5	HM206	0.0124418
F83005.5	HM207	0.0124418
F83005.5	HM208	0.0124418
F83005.5	HM209	0.0124418
F83005.5	HM210	0.0124418
F83005.5	HM211	0.0124418
F83005.5	HM212	0.0124418
F83005.5	HM213	0.0124418
F83005.5	HM214	0.0124418
F83005.5	HM215	0.0124418
F83005.5	HM217	0.0124418
F83005.5	HM218	0.0124418
F83005.5	HM219	0.0124418
F83005.5	HM220	0.0124418
F83005.5	HM221	0.0124418
F83005.5	HM222	0.0124418
F83005.5	HM223	0.0124418
F83005.5	HM224	0.0124418
F83005.5	HM225	0.0124418
F83005.5	HM226	0.0124418
F83005.5	HM227	0.0124418
F83005.5	HM228	0.0124418
F83005.5	HM229	0.0124418
F83005.5	HM230	0.0124418
F83005.5	HM231	0.0124418
F83005.5	HM232	0.0124418
F83005.5	HM233	0.0124418
F83005.5	HM234	0.0124418
F83005.5	HM235	0.0124418
F83005.5	HM236	0.0124418
F83005.5	HM237	0.0124418
HM003	HM053	0.0124395
HM003	HM054	0.0124395
HM003	HM055	0.0124395
A17	HM007	0.0122727
HM005	HM159	0.0122719
HM005	HM160	0.0122719
F83005.5	HM195	0.0122719
F83005.5	HM196	0.0122719
F83005.5	HM197	0.0122719
F83005.5	HM198	0.0122719
F83005.5	HM199	0.0122719
F83005.5	HM200	0.0122719
F83005.5	HM201	0.0122719
F83005.5	HM202	0.0122719
F83005.5	HM203	0.0122719
HM002	HM021	0.0122703
HM003	HM044	0.0122696
HM003	HM045	0.0122696
HM003	HM046	0.0122696
HM003	HM047	0.0122696
HM003	HM048	0.0122696
HM003	HM049	0.0122696
HM003	HM050	0.0122696
HM003	HM051	0.0122696
HM003	HM052	0.0122696
HM004	HM131	0.0122696
HM004	HM133	0.0122696
HM004	HM134	0.0122696
HM004	HM135	0.0122696
HM007	HM244	0.0121036
HM007	HM245	0.0121036
HM007	HM253	0.0121036
HM007	HM256	0.0121036
HM007	HM259	0.0121036
HM007	HM260	0.0121036
HM007	HM262	0.0121036
HM007	HM266	0.0121036
HM007	HM267	0.0121036
HM007	HM268	0.0121036
F83005.5	HM189	0.0121028
F83005.5	HM190	0.0121028
F83005.5	HM191	0.0121028
F83005.5	HM192	0.0121028
F83005.5	HM193	0.0121028
F83005.5	HM194	0.0121028
HM005	HM156	0.012102
HM005	HM157	0.012102
HM003	HM042	0.0120998
HM003	HM043	0.0120998
HM004	HM121	0.0120998
HM004	HM122	0.0120998
HM004	HM124	0.0120998
HM004	HM125	0.0120998
HM004	HM126	0.0120998
HM004	HM127	0.0120998
HM004	HM128	0.0120998
HM004	HM129	0.0120998
HM004	HM130	0.0120998
F83005.5	HM185	0.0119337
F83005.5	HM186	0.0119337
F83005.5	HM187	0.0119337
F83005.5	HM188	0.0119337
HM007	HM238	0.0119337
HM007	HM239	0.0119337
HM007	HM240	0.0119337
HM007	HM241	0.0119337
HM007	HM242	0.0119337
HM007	HM243	0.0119337
HM005	HM149	0.0119329
HM005	HM150	0.0119329
HM005	HM151	0.0119329
HM005	HM152	0.0119329
HM005	HM153	0.0119329
HM005	HM154	0.0119329
HM005	HM155	0.0119329
HM002	HM020	0.0119314
HM004	HM117	0.0119307
HM004	HM118	0.0119307
HM004	HM119	0.0119307
HM004	HM120	0.0119307
HM003	HM041	0.0119301
A17	HM008	0.0117639
HM007	HM205	0.0117639
HM007	HM206	0.0117639
HM007	HM207	0.0117639
HM007	HM208	0.0117639
HM007	HM209	0.0117639
HM007	HM210	0.0117639
HM007	HM211	0.0117639
HM007	HM212	0.0117639
HM007	HM213	0.0117639
HM007	HM214	0.0117639
HM007	HM215	0.0117639
HM007	HM217	0.0117639
HM007	HM218	0.0117639
HM007	HM219	0.0117639
HM007	HM220	0.0117639
HM007	HM221	0.0117639
HM007	HM222	0.0117639
HM007	HM223	0.0117639
HM007	HM224	0.0117639
HM007	HM225	0.0117639
HM007	HM226	0.0117639
HM007	HM227	0.0117639
HM007	HM228	0.0117639
HM007	HM229	0.0117639
HM007	HM230	0.0117639
HM007	HM231	0.0117639
HM007	HM232	0.0117639
HM007	HM233	0.0117639
HM007	HM234	0.0117639
HM007	HM235	0.0117639
HM007	HM236	0.0117639
HM007	HM237	0.0117639
HM005	HM147	0.0117631
HM005	HM148	0.0117631
HM004	HM112	0.0117616
HM004	HM114	0.0117616
HM004	HM115	0.0117616
HM008	HM244	0.0115949
HM008	HM245	0.0115949
HM008	HM253	0.0115949
HM008	HM256	0.0115949
HM008	HM259	0.0115949
HM008	HM260	0.0115949
HM008	HM262	0.0115949
HM008	HM266	0.0115949
HM008	HM267	0.0115949
HM008	HM268	0.0115949
F83005.5	HM179	0.0115941
F83005.5	HM180	0.0115941
F83005.5	HM181	0.0115941
F83005.5	HM182	0.0115941
F83005.5	HM183	0.0115941
F83005.5	HM184	0.0115941
HM007	HM195	0.0115941
HM007	HM196	0.0115941
HM007	HM197	0.0115941
HM007	HM198	0.0115941
HM007	HM199	0.0115941
HM007	HM200	0.0115941
HM007	HM201	0.0115941
HM007	HM202	0.0115941
HM007	HM203	0.0115941
HM005	HM138	0.0115933
HM005	HM139	0.0115933
HM005	HM141	0.0115933
HM005	HM143	0.0115933
HM005	HM145	0.0115933
HM005	HM146	0.0115933
HM002	HM016	0.011592
HM002	HM019	0.011592
HM004	HM107	0.011592
HM004	HM108	0.011592
HM004	HM109	0.011592
HM004	HM111	0.011592
HM003	HM039	0.0115913
HM003	HM040	0.0115913
A17	HM009	0.0114251
HM007	HM189	0.0114251
HM007	HM190	0.0114251
HM007	HM191	0.0114251
HM007	HM192	0.0114251
HM007	HM193	0.0114251
HM007	HM194	0.0114251
HM008	HM238	0.0114251
HM008	HM239	0.0114251
HM008	HM240	0.0114251
HM008	HM241	0.0114251
HM008	HM242	0.0114251
HM008	HM243	0.0114251
F83005.5	HM161	0.0114244
F83005.5	HM162	0.0114244
F83005.5	HM163	0.0114244
F83005.5	HM164	0.0114244
F83005.5	HM165	0.0114244
F83005.5	HM166	0.0114244
F83005.5	HM167	0.0114244
F83005.5	HM168	0.0114244
F83005.5	HM169	0.0114244
F83005.5	HM170	0.0114244
F83005.5	HM172	0.0114244
F83005.5	HM173	0.0114244
F83005.5	HM175	0.0114244
F83005.5	HM176	0.0114244
F83005.5	HM177	0.0114244
F83005.5	HM178	0.0114244
HM004	HM106	0.0114223
HM003	HM038	0.0114217
HM007	HM185	0.0112562
HM007	HM186	0.0112562
HM007	HM187	0.0112562
HM007	HM188	0.0112562
HM009	HM244	0.0112562
HM009	HM245	0.0112562
HM009	HM253	0.0112562
HM009	HM256	0.0112562
HM009	HM259	0.0112562
HM009	HM260	0.0112562
HM009	HM262	0.0112562
HM009	HM266	0.0112562
HM009	HM267	0.0112562
HM009	HM268	0.0112562
A17	HM010	0.0112554
HM008	HM205	0.0112554
HM008	HM206	0.0112554
HM008	HM207	0.0112554
HM008	HM208	0.0112554
HM008	HM209	0.0112554
HM008	HM210	0.0112554
HM008	HM211	0.0112554
HM008	HM212	0.0112554
HM008	HM213	0.0112554
HM008	HM214	0.0112554
HM008	HM215	0.0112554
HM008	HM217	0.0112554
HM008	HM218	0.0112554
HM008	HM219	0.0112554
HM008	HM220	0.0112554
HM008	HM221	0.0112554
HM008	HM222	0.0112554
HM008	HM223	0.0112554
HM008	HM224	0.0112554
HM008	HM225	0.0112554
HM008	HM226	0.0112554
HM008	HM227	0.0112554
HM008	HM228	0.0112554
HM008	HM229	0.0112554
HM008	HM230	0.0112554
HM008	HM231	0.0112554
HM008	HM232	0.0112554
HM008	HM233	0.0112554
HM008	HM234	0.0112554
HM008	HM235	0.0112554
HM008	HM236	0.0112554
HM008	HM237	0.0112554
F83005.5	HM159	0.0112547
F83005.5	HM160	0.0112547
HM002	HM014	0.0112534
HM002	HM015	0.0112534
HM003	HM035	0.0112527
HM003	HM036	0.0112527
HM003	HM037	0.0112527
HM004	HM095	0.0112527
HM004	HM096	0.0112527
HM004	HM097	0.0112527
HM004	HM098	0.0112527
HM004	HM099	0.0112527
HM004	HM105	0.0112527
A17	HM011	0.0110865
HM009	HM238	0.0110865
HM009	HM239	0.0110865
HM009	HM240	0.0110865
HM009	HM241	0.0110865
HM009	HM242	0.0110865
HM009	HM243	0.0110865
HM010	HM244	0.0110865
HM010	HM245	0.0110865
HM010	HM253	0.0110865
HM010	HM256	0.0110865
HM010	HM259	0.0110865
HM010	HM260	0.0110865
HM010	HM262	0.0110865
HM010	HM266	0.0110865
HM010	HM267	0.0110865
HM010	HM268	0.0110865
HM008	HM195	0.0110858
HM008	HM196	0.0110858
HM008	HM197	0.0110858
HM008	HM198	0.0110858
HM008	HM199	0.0110858
HM008	HM200	0.0110858
HM008	HM201	0.0110858
HM008	HM202	0.0110858
HM008	HM203	0.0110858
F83005.5	HM156	0.0110851
F83005.5	HM157	0.0110851
HM005	HM131	0.0110844
HM005	HM133	0.0110844
HM005	HM134	0.0110844
HM005	HM135	0.0110844
HM003	HM034	0.0110832
HM004	HM070	0.0110832
HM004	HM071	0.0110832
HM004	HM072	0.0110832
HM004	HM073	0.0110832
HM004	HM074	0.0110832
HM004	HM075	0.0110832
HM004	HM076	0.0110832
HM004	HM077	0.0110832
HM004	HM078	0.0110832
HM004	HM079	0.0110832
HM004	HM080	0.0110832
HM004	HM081	0.0110832
HM004	HM082	0.0110832
HM004	HM083	0.0110832
HM004	HM084	0.0110832
HM004	HM085	0.0110832
HM004	HM086	0.0110832
HM004	HM087	0.0110832
HM004	HM088	0.0110832
HM004	HM089	0.0110832
HM004	HM091	0.0110832
HM004	HM092	0.0110832
HM004	HM093	0.0110832
A17	HM012	0.0109177
HM011	HM244	0.0109177
HM011	HM245	0.0109177
HM011	HM253	0.0109177
HM011	HM256	0.0109177
HM011	HM259	0.0109177
HM011	HM260	0.0109177
HM011	HM262	0.0109177
HM011	HM266	0.0109177
HM011	HM267	0.0109177
HM011	HM268	0.0109177
HM007	HM179	0.0109169
HM007	HM180	0.0109169
HM007	HM181	0.0109169
HM007	HM182	0.0109169
HM007	HM183	0.0109169
HM007	HM184	0.0109169
HM008	HM189	0.0109169
HM008	HM190	0.0109169
HM008	HM191	0.0109169
HM008	HM192	0.0109169
HM008	HM193	0.0109169
HM008	HM194	0.0109169
HM009	HM205	0.0109169
HM009	HM206	0.0109169
HM009	HM207	0.0109169
HM009	HM208	0.0109169
HM009	HM209	0.0109169
HM009	HM210	0.0109169
HM009	HM211	0.0109169
HM009	HM212	0.0109169
HM009	HM213	0.0109169
HM009	HM214	0.0109169
HM009	HM215	0.0109169
HM009	HM217	0.0109169
HM009	HM218	0.0109169
HM009	HM219	0.0109169
HM009	HM220	0.0109169
HM009	HM221	0.0109169
HM009	HM222	0.0109169
HM009	HM223	0.0109169
HM009	HM224	0.0109169
HM009	HM225	0.0109169
HM009	HM226	0.0109169
HM009	HM227	0.0109169
HM009	HM228	0.0109169
HM009	HM229	0.0109169
HM009	HM230	0.0109169
HM009	HM231	0.0109169
HM009	HM232	0.0109169
HM009	HM233	0.0109169
HM009	HM234	0.0109169
HM009	HM235	0.0109169
HM009	HM236	0.0109169
HM009	HM237	0.0109169
HM010	HM238	0.0109169
HM010	HM239	0.0109169
HM010	HM240	0.0109169
HM010	HM241	0.0109169
HM010	HM242	0.0109169
HM010	HM243	0.0109169
F83005.5	HM149	0.0109162
F83005.5	HM150	0.0109162
F83005.5	HM151	0.0109162
F83005.5	HM152	0.0109162
F83005.5	HM153	0.0109162
F83005.5	HM154	0.0109162
F83005.5	HM155	0.0109162
HM005	HM121	0.0109149
HM005	HM122	0.0109149
HM005	HM124	0.0109149
HM005	HM125	0.0109149
HM005	HM126	0.0109149
HM005	HM127	0.0109149
HM005	HM128	0.0109149
HM005	HM129	0.0109149
HM005	HM130	0.0109149
HM002	HM013	0.0109143
HM004	HM064	0.0109143
HM004	HM065	0.0109143
HM004	HM066	0.0109143
HM004	HM067	0.0109143
HM004	HM068	0.0109143
HM004	HM069	0.0109143
HM003	HM033	0.0109138
HM012	HM244	0.0107489
HM012	HM245	0.0107489
HM012	HM253	0.0107489
HM012	HM256	0.0107489
HM012	HM259	0.0107489
HM012	HM260	0.0107489
HM012	HM262	0.0107489
HM012	HM266	0.0107489
HM012	HM267	0.0107489
HM012	HM268	0.0107489
HM008	HM185	0.0107481
HM008	HM186	0.0107481
HM008	HM187	0.0107481
HM008	HM188	0.0107481
HM011	HM238	0.0107481
HM011	HM239	0.0107481
HM011	HM240	0.0107481
HM011	HM241	0.0107481
HM011	HM242	0.0107481
HM011	HM243	0.0107481
HM007	HM161	0.0107474
HM007	HM162	0.0107474
HM007	HM163	0.0107474
HM007	HM164	0.0107474
HM007	HM165	0.0107474
HM007	HM166	0.0107474
HM007	HM167	0.0107474
HM007	HM168	0.0107474
HM007	HM169	0.0107474
HM007	HM170	0.0107474
HM007	HM172	0.0107474
HM007	HM173	0.0107474
HM007	HM175	0.0107474
HM007	HM176	0.0107474
HM007	HM177	0.0107474
HM007	HM178	0.0107474
HM009	HM195	0.0107474
HM009	HM196	0.0107474
HM009	HM197	0.0107474
HM009	HM198	0.0107474
HM009	HM199	0.0107474
HM009	HM200	0.0107474
HM009	HM201	0.0107474
HM009	HM202	0.0107474
HM009	HM203	0.0107474
HM010	HM205	0.0107474
HM010	HM206	0.0107474
HM010	HM207	0.0107474
HM010	HM208	0.0107474
HM010	HM209	0.0107474
HM010	HM210	0.0107474
HM010	HM211	0.0107474
HM010	HM212	0.0107474
HM010	HM213	0.0107474
HM010	HM214	0.0107474
HM010	HM215	0.0107474
HM010	HM217	0.0107474
HM010	HM218	0.0107474
HM010	HM219	0.0107474
HM010	HM220	0.0107474
HM010	HM221	0.0107474
HM010	HM222	0.0107474
HM010	HM223	0.0107474
HM010	HM224	0.0107474
HM010	HM225	0.0107474
HM010	HM226	0.0107474
HM010	HM227	0.0107474
HM010	HM228	0.0107474
HM010	HM229	0.0107474
HM010	HM230	0.0107474
HM010	HM231	0.0107474
HM010	HM232	0.0107474
HM010	HM233	0.0107474
HM010	HM234	0.0107474
HM010	HM235	0.0107474
HM010	HM236	0.0107474
HM010	HM237	0.0107474
F83005.5	HM147	0.0107467
F83005.5	HM148	0.0107467
HM005	HM117	0.010746
HM005	HM118	0.010746
HM005	HM119	0.010746
HM005	HM120	0.010746
HM004	HM062	0.0107454
HM004	HM063	0.0107454
HM003	HM032	0.0107444
A17	HM013	0.0105793
HM012	HM238	0.0105793
HM012	HM239	0.0105793
HM012	HM240	0.0105793
HM012	HM241	0.0105793
HM012	HM242	0.0105793
HM012	HM243	0.0105793
HM009	HM189	0.0105786
HM009	HM190	0.0105786
HM009	HM191	0.0105786
HM009	HM192	0.0105786
HM009	HM193	0.0105786
HM009	HM194	0.0105786
HM011	HM205	0.0105786
HM011	HM206	0.0105786
HM011	HM207	0.0105786
HM011	HM208	0.0105786
HM011	HM209	0.0105786
HM011	HM210	0.0105786
HM011	HM211	0.0105786
HM011	HM212	0.0105786
HM011	HM213	0.0105786
HM011	HM214	0.0105786
HM011	HM215	0.0105786
HM011	HM217	0.0105786
HM011	HM218	0.0105786
HM011	HM219	0.0105786
HM011	HM220	0.0105786
HM011	HM221	0.0105786
HM011	HM222	0.0105786
HM011	HM223	0.0105786
HM011	HM224	0.0105786
HM011	HM225	0.0105786
HM011	HM226	0.0105786
HM011	HM227	0.0105786
HM011	HM228	0.0105786
HM011	HM229	0.0105786
HM011	HM230	0.0105786
HM011	HM231	0.0105786
HM011	HM232	0.0105786
HM011	HM233	0.0105786
HM011	HM234	0.0105786
HM011	HM235	0.0105786
HM011	HM236	0.0105786
HM011	HM237	0.0105786
HM007	HM159	0.0105779
HM007	HM160	0.0105779
HM010	HM195	0.0105779
HM010	HM196	0.0105779
HM010	HM197	0.0105779
HM010	HM198	0.0105779
HM010	HM199	0.0105779
HM010	HM200	0.0105779
HM010	HM201	0.0105779
HM010	HM202	0.0105779
HM010	HM203	0.0105779
HM005	HM112	0.0105772
HM005	HM114	0.0105772
HM005	HM115	0.0105772
F83005.5	HM138	0.0105772
F83005.5	HM139	0.0105772
F83005.5	HM141	0.0105772
F83005.5	HM143	0.0105772
F83005.5	HM145	0.0105772
F83005.5	HM146	0.0105772
HM004	HM057	0.0105766
HM004	HM058	0.0105766
HM004	HM059	0.0105766
HM004	HM060	0.0105766
HM004	HM061	0.0105766
HM002	HM012	0.010576
HM003	HM031	0.0105755
HM013	HM244	0.0104106
HM013	HM245	0.0104106
HM013	HM253	0.0104106
HM013	HM256	0.0104106
HM013	HM259	0.0104106
HM013	HM260	0.0104106
HM013	HM262	0.0104106
HM013	HM266	0.0104106
HM013	HM267	0.0104106
HM013	HM268	0.0104106
HM009	HM185	0.0104099
HM009	HM186	0.0104099
HM009	HM187	0.0104099
HM009	HM188	0.0104099
HM012	HM205	0.0104099
HM012	HM206	0.0104099
HM012	HM207	0.0104099
HM012	HM208	0.0104099
HM012	HM209	0.0104099
HM012	HM210	0.0104099
HM012	HM211	0.0104099
HM012	HM212	0.0104099
HM012	HM213	0.0104099
HM012	HM214	0.0104099
HM012	HM215	0.0104099
HM012	HM217	0.0104099
HM012	HM218	0.0104099
HM012	HM219	0.0104099
HM012	HM220	0.0104099
HM012	HM221	0.0104099
HM012	HM222	0.0104099
HM012	HM223	0.0104099
HM012	HM224	0.0104099
HM012	HM225	0.0104099
HM012	HM226	0.0104099
HM012	HM227	0.0104099
HM012	HM228	0.0104099
HM012	HM229	0.0104099
HM012	HM230	0.0104099
HM012	HM231	0.0104099
HM012	HM232	0.0104099
HM012	HM233	0.0104099
HM012	HM234	0.0104099
HM012	HM235	0.0104099
HM012	HM236	0.0104099
HM012	HM237	0.0104099
HM008	HM179	0.0104091
HM008	HM180	0.0104091
HM008	HM181	0.0104091
HM008	HM182	0.0104091
HM008	HM183	0.0104091
HM008	HM184	0.0104091
HM010	HM189	0.0104091
HM010	HM190	0.0104091
HM010	HM191	0.0104091
HM010	HM192	0.0104091
HM010	HM193	0.0104091
HM010	HM194	0.0104091
HM011	HM195	0.0104091
HM011	HM196	0.0104091
HM011	HM197	0.0104091
HM011	HM198	0.0104091
HM011	HM199	0.0104091
HM011	HM200	0.0104091
HM011	HM201	0.0104091
HM011	HM202	0.0104091
HM011	HM203	0.0104091
HM007	HM156	0.0104085
HM007	HM157	0.0104085
HM004	HM056	0.0104078
HM005	HM107	0.0104078
HM005	HM108	0.0104078
HM005	HM109	0.0104078
HM005	HM111	0.0104078
HM002	HM011	0.0104072
HM013	HM238	0.0102412
HM013	HM239	0.0102412
HM013	HM240	0.0102412
HM013	HM241	0.0102412
HM013	HM242	0.0102412
HM013	HM243	0.0102412
A17	HM014	0.0102404
A17	HM015	0.0102404
HM010	HM185	0.0102404
HM010	HM186	0.0102404
HM010	HM187	0.0102404
HM010	HM188	0.0102404
HM011	HM189	0.0102404
HM011	HM190	0.0102404
HM011	HM191	0.0102404
HM011	HM192	0.0102404
HM011	HM193	0.0102404
HM011	HM194	0.0102404
HM012	HM195	0.0102404
HM012	HM196	0.0102404
HM012	HM197	0.0102404
HM012	HM198	0.0102404
HM012	HM199	0.0102404
HM012	HM200	0.0102404
HM012	HM201	0.0102404
HM012	HM202	0.0102404
HM012	HM203	0.0102404
HM007	HM149	0.0102397
HM007	HM150	0.0102397
HM007	HM151	0.0102397
HM007	HM152	0.0102397
HM007	HM153	0.0102397
HM007	HM154	0.0102397
HM007	HM155	0.0102397
HM008	HM161	0.0102397
HM008	HM162	0.0102397
HM008	HM163	0.0102397
HM008	HM164	0.0102397
HM008	HM165	0.0102397
HM008	HM166	0.0102397
HM008	HM167	0.0102397
HM008	HM168	0.0102397
HM008	HM169	0.0102397
HM008	HM170	0.0102397
HM008	HM172	0.0102397
HM008	HM173	0.0102397
HM008	HM175	0.0102397
HM008	HM176	0.0102397
HM008	HM177	0.0102397
HM008	HM178	0.0102397
HM002	HM010	0.0102385
HM004	HM053	0.0102385
HM004	HM054	0.0102385
HM004	HM055	0.0102385
HM005	HM106	0.0102385
HM011	HM185	0.0100717
HM011	HM186	0.0100717
HM011	HM187	0.0100717
HM011	HM188	0.0100717
HM012	HM189	0.0100717
HM012	HM190	0.0100717
HM012	HM191	0.0100717
HM012	HM192	0.0100717
HM012	HM193	0.0100717
HM012	HM194	0.0100717
HM013	HM205	0.0100717
HM013	HM206	0.0100717
HM013	HM207	0.0100717
HM013	HM208	0.0100717
HM013	HM209	0.0100717
HM013	HM210	0.0100717
HM013	HM211	0.0100717
HM013	HM212	0.0100717
HM013	HM213	0.0100717
HM013	HM214	0.0100717
HM013	HM215	0.0100717
HM013	HM217	0.0100717
HM013	HM218	0.0100717
HM013	HM219	0.0100717
HM013	HM220	0.0100717
HM013	HM221	0.0100717
HM013	HM222	0.0100717
HM013	HM223	0.0100717
HM013	HM224	0.0100717
HM013	HM225	0.0100717
HM013	HM226	0.0100717
HM013	HM227	0.0100717
HM013	HM228	0.0100717
HM013	HM229	0.0100717
HM013	HM230	0.0100717
HM013	HM231	0.0100717
HM013	HM232	0.0100717
HM013	HM233	0.0100717
HM013	HM234	0.0100717
HM013	HM235	0.0100717
HM013	HM236	0.0100717
HM013	HM237	0.0100717
HM014	HM244	0.0100717
HM015	HM244	0.0100717
HM014	HM245	0.0100717
HM015	HM245	0.0100717
HM014	HM253	0.0100717
HM015	HM253	0.0100717
HM014	HM256	0.0100717
HM015	HM256	0.0100717
HM014	HM259	0.0100717
HM015	HM259	0.0100717
HM014	HM260	0.0100717
HM015	HM260	0.0100717
HM014	HM262	0.0100717
HM015	HM262	0.0100717
HM014	HM266	0.0100717
HM015	HM266	0.0100717
HM014	HM267	0.0100717
HM015	HM267	0.0100717
HM014	HM268	0.0100717
HM015	HM268	0.0100717
HM009	HM179	0.010071
HM009	HM180	0.010071
HM009	HM181	0.010071
HM009	HM182	0.010071
HM009	HM183	0.010071
HM009	HM184	0.010071
HM007	HM147	0.0100704
HM007	HM148	0.0100704
HM008	HM159	0.0100704
HM008	HM160	0.0100704
HM002	HM009	0.0100692
HM004	HM044	0.0100692
HM004	HM045	0.0100692
HM004	HM046	0.0100692
HM004	HM047	0.0100692
HM004	HM048	0.0100692
HM004	HM049	0.0100692
HM004	HM050	0.0100692
HM004	HM051	0.0100692
HM004	HM052	0.0100692
HM005	HM095	0.0100692
HM005	HM096	0.0100692
HM005	HM097	0.0100692
HM005	HM098	0.0100692
HM005	HM099	0.0100692
HM005	HM105	0.0100692
F83005.5	HM131	0.0100692
F83005.5	HM133	0.0100692
F83005.5	HM134	0.0100692
F83005.5	HM135	0.0100692
HM012	HM185	0.00990312
HM012	HM186	0.00990312
HM012	HM187	0.00990312
HM012	HM188	0.00990312
A17	HM016	0.0099024
A17	HM019	0.0099024
HM013	HM195	0.0099024
HM013	HM196	0.0099024
HM013	HM197	0.0099024
HM013	HM198	0.0099024
HM013	HM199	0.0099024
HM013	HM200	0.0099024
HM013	HM201	0.0099024
HM013	HM202	0.0099024
HM013	HM203	0.0099024
HM014	HM238	0.0099024
HM015	HM238	0.0099024
HM014	HM239	0.0099024
HM015	HM239	0.0099024
HM014	HM240	0.0099024
HM015	HM240	0.0099024
HM014	HM241	0.0099024
HM015	HM241	0.0099024
HM014	HM242	0.0099024
HM015	HM242	0.0099024
HM014	HM243	0.0099024
HM015	HM243	0.0099024
HM009	HM161	0.00990172
HM009	HM162	0.00990172
HM009	HM163	0.00990172
HM009	HM164	0.00990172
HM009	HM165	0.00990172
HM009	HM166	0.00990172
HM009	HM167	0.00990172
HM009	HM168	0.00990172
HM009	HM169	0.00990172
HM009	HM170	0.00990172
HM009	HM172	0.00990172
HM009	HM173	0.00990172
HM009	HM175	0.00990172
HM009	HM176	0.00990172
HM009	HM177	0.00990172
HM009	HM178	0.00990172
HM010	HM179	0.00990172
HM010	HM180	0.00990172
HM010	HM181	0.00990172
HM010	HM182	0.00990172
HM010	HM183	0.00990172
HM010	HM184	0.00990172
HM007	HM138	0.00990109
HM007	HM139	0.00990109
HM007	HM141	0.00990109
HM007	HM143	0.00990109
HM007	HM145	0.00990109
HM007	HM146	0.00990109
HM008	HM156	0.00990109
HM008	HM157	0.00990109
HM004	HM042	0.00989995
HM004	HM043	0.00989995
HM005	HM070	0.00989995
HM005	HM071	0.00989995
HM005	HM072	0.00989995
HM005	HM073	0.00989995
HM005	HM074	0.00989995
HM005	HM075	0.00989995
HM005	HM076	0.00989995
HM005	HM077	0.00989995
HM005	HM078	0.00989995
HM005	HM079	0.00989995
HM005	HM080	0.00989995
HM005	HM081	0.00989995
HM005	HM082	0.00989995
HM005	HM083	0.00989995
HM005	HM084	0.00989995
HM005	HM085	0.00989995
HM005	HM086	0.00989995
HM005	HM087	0.00989995
HM005	HM088	0.00989995
HM005	HM089	0.00989995
HM005	HM091	0.00989995
HM005	HM092	0.00989995
HM005	HM093	0.00989995
F83005.5	HM121	0.00989995
F83005.5	HM122	0.00989995
F83005.5	HM124	0.00989995
F83005.5	HM125	0.00989995
F83005.5	HM126	0.00989995
F83005.5	HM127	0.00989995
F83005.5	HM128	0.00989995
F83005.5	HM129	0.00989995
F83005.5	HM130	0.00989995
HM013	HM189	0.0097338
HM013	HM190	0.0097338
HM013	HM191	0.0097338
HM013	HM192	0.0097338
HM013	HM193	0.0097338
HM013	HM194	0.0097338
HM016	HM244	0.0097338
HM019	HM244	0.0097338
HM016	HM245	0.0097338
HM019	HM245	0.0097338
HM016	HM253	0.0097338
HM019	HM253	0.0097338
HM016	HM256	0.0097338
HM019	HM256	0.0097338
HM016	HM259	0.0097338
HM019	HM259	0.0097338
HM016	HM260	0.0097338
HM019	HM260	0.0097338
HM016	HM262	0.0097338
HM019	HM262	0.0097338
HM016	HM266	0.0097338
HM019	HM266	0.0097338
HM016	HM267	0.0097338
HM019	HM267	0.0097338
HM016	HM268	0.0097338
HM019	HM268	0.0097338
HM011	HM179	0.00973311
HM011	HM180	0.00973311
HM011	HM181	0.00973311
HM011	HM182	0.00973311
HM011	HM183	0.00973311
HM011	HM184	0.00973311
HM014	HM205	0.00973311
HM015	HM205	0.00973311
HM014	HM206	0.00973311
HM015	HM206	0.00973311
HM014	HM207	0.00973311
HM015	HM207	0.00973311
HM014	HM208	0.00973311
HM015	HM208	0.00973311
HM014	HM209	0.00973311
HM015	HM209	0.00973311
HM014	HM210	0.00973311
HM015	HM210	0.00973311
HM014	HM211	0.00973311
HM015	HM211	0.00973311
HM014	HM212	0.00973311
HM015	HM212	0.00973311
HM014	HM213	0.00973311
HM015	HM213	0.00973311
HM014	HM214	0.00973311
HM015	HM214	0.00973311
HM014	HM215	0.00973311
HM015	HM215	0.00973311
HM014	HM217	0.00973311
HM015	HM217	0.00973311
HM014	HM218	0.00973311
HM015	HM218	0.00973311
HM014	HM219	0.00973311
HM015	HM219	0.00973311
HM014	HM220	0.00973311
HM015	HM220	0.00973311
HM014	HM221	0.00973311
HM015	HM221	0.00973311
HM014	HM222	0.00973311
HM015	HM222	0.00973311
HM014	HM223	0.00973311
HM015	HM223	0.00973311
HM014	HM224	0.00973311
HM015	HM224	0.00973311
HM014	HM225	0.00973311
HM015	HM225	0.00973311
HM014	HM226	0.00973311
HM015	HM226	0.00973311
HM014	HM227	0.00973311
HM015	HM227	0.00973311
HM014	HM228	0.00973311
HM015	HM228	0.00973311
HM014	HM229	0.00973311
HM015	HM229	0.00973311
HM014	HM230	0.00973311
HM015	HM230	0.00973311
HM014	HM231	0.00973311
HM015	HM231	0.00973311
HM014	HM232	0.00973311
HM015	HM232	0.00973311
HM014	HM233	0.00973311
HM015	HM233	0.00973311
HM014	HM234	0.00973311
HM015	HM234	0.00973311
HM014	HM235	0.00973311
HM015	HM235	0.00973311
HM014	HM236	0.00973311
HM015	HM236	0.00973311
HM014	HM237	0.00973311
HM015	HM237	0.00973311
HM008	HM149	0.00973246
HM008	HM150	0.00973246
HM008	HM151	0.00973246
HM008	HM152	0.00973246
HM008	HM153	0.00973246
HM008	HM154	0.00973246
HM008	HM155	0.00973246
HM009	HM159	0.00973246
HM009	HM160	0.00973246
HM010	HM161	0.00973246
HM010	HM162	0.00973246
HM010	HM163	0.00973246
HM010	HM164	0.00973246
HM010	HM165	0.00973246
HM010	HM166	0.00973246
HM010	HM167	0.00973246
HM010	HM168	0.00973246
HM010	HM169	0.00973246
HM010	HM170	0.00973246
HM010	HM172	0.00973246
HM010	HM173	0.00973246
HM010	HM175	0.00973246
HM010	HM176	0.00973246
HM010	HM177	0.00973246
HM010	HM178	0.00973246
HM002	HM008	0.0097313
HM003	HM028	0.0097313
HM005	HM064	0.0097313
HM005	HM065	0.0097313
HM005	HM066	0.0097313
HM005	HM067	0.0097313
HM005	HM068	0.0097313
HM005	HM069	0.0097313
F83005.5	HM117	0.0097313
F83005.5	HM118	0.0097313
F83005.5	HM119	0.0097313
F83005.5	HM120	0.0097313
HM004	HM041	0.00973078
HM013	HM185	0.00956524
HM013	HM186	0.00956524
HM013	HM187	0.00956524
HM013	HM188	0.00956524
HM012	HM179	0.00956454
HM012	HM180	0.00956454
HM012	HM181	0.00956454
HM012	HM182	0.00956454
HM012	HM183	0.00956454
HM012	HM184	0.00956454
HM016	HM238	0.00956454
HM019	HM238	0.00956454
HM016	HM239	0.00956454
HM019	HM239	0.00956454
HM016	HM240	0.00956454
HM019	HM240	0.00956454
HM016	HM241	0.00956454
HM019	HM241	0.00956454
HM016	HM242	0.00956454
HM019	HM242	0.00956454
HM016	HM243	0.00956454
HM019	HM243	0.00956454
A17	HM020	0.00956388
HM011	HM161	0.00956388
HM011	HM162	0.00956388
HM011	HM163	0.00956388
HM011	HM164	0.00956388
HM011	HM165	0.00956388
HM011	HM166	0.00956388
HM011	HM167	0.00956388
HM011	HM168	0.00956388
HM011	HM169	0.00956388
HM011	HM170	0.00956388
HM011	HM172	0.00956388
HM011	HM173	0.00956388
HM011	HM175	0.00956388
HM011	HM176	0.00956388
HM011	HM177	0.00956388
HM011	HM178	0.00956388
HM014	HM195	0.00956388
HM015	HM195	0.00956388
HM014	HM196	0.00956388
HM015	HM196	0.00956388
HM014	HM197	0.00956388
HM015	HM197	0.00956388
HM014	HM198	0.00956388
HM015	HM198	0.00956388
HM014	HM199	0.00956388
HM015	HM199	0.00956388
HM014	HM200	0.00956388
HM015	HM200	0.00956388
HM014	HM201	0.00956388
HM015	HM201	0.00956388
HM014	HM202	0.00956388
HM015	HM202	0.00956388
HM014	HM203	0.00956388
HM015	HM203	0.00956388
HM008	HM147	0.00956326
HM008	HM148	0.00956326
HM009	HM156	0.00956326
HM009	HM157	0.00956326
HM010	HM159	0.00956326
HM010	HM160	0.00956326
HM003	HM027	0.00956268
HM005	HM062	0.00956268
HM005	HM063	0.00956268
F83005.5	HM112	0.00956268
F83005.5	HM114	0.00956268
F83005.5	HM115	0.00956268
HM012	HM161	0.00939533
HM012	HM162	0.00939533
HM012	HM163	0.00939533
HM012	HM164	0.00939533
HM012	HM165	0.00939533
HM012	HM166	0.00939533
HM012	HM167	0.00939533
HM012	HM168	0.00939533
HM012	HM169	0.00939533
HM012	HM170	0.00939533
HM012	HM172	0.00939533
HM012	HM173	0.00939533
HM012	HM175	0.00939533
HM012	HM176	0.00939533
HM012	HM177	0.00939533
HM012	HM178	0.00939533
HM014	HM189	0.00939533
HM015	HM189	0.00939533
HM014	HM190	0.00939533
HM015	HM190	0.00939533
HM014	HM191	0.00939533
HM015	HM191	0.00939533
HM014	HM192	0.00939533
HM015	HM192	0.00939533
HM014	HM193	0.00939533
HM015	HM193	0.00939533
HM014	HM194	0.00939533
HM015	HM194	0.00939533
HM016	HM205	0.00939533
HM019	HM205	0.00939533
HM016	HM206	0.00939533
HM019	HM206	0.00939533
HM016	HM207	0.00939533
HM019	HM207	0.00939533
HM016	HM208	0.00939533
HM019	HM208	0.00939533
HM016	HM209	0.00939533
HM019	HM209	0.00939533
HM016	HM210	0.00939533
HM019	HM210	0.00939533
HM016	HM211	0.00939533
HM019	HM211	0.00939533
HM016	HM212	0.00939533
HM019	HM212	0.00939533
HM016	HM213	0.00939533
HM019	HM213	0.00939533
HM016	HM214	0.00939533
HM019	HM214	0.00939533
HM016	HM215	0.00939533
HM019	HM215	0.00939533
HM016	HM217	0.00939533
HM019	HM217	0.00939533
HM016	HM218	0.00939533
HM019	HM218	0.00939533
HM016	HM219	0.00939533
HM019	HM219	0.00939533
HM016	HM220	0.00939533
HM019	HM220	0.00939533
HM016	HM221	0.00939533
HM019	HM221	0.00939533
HM016	HM222	0.00939533
HM019	HM222	0.00939533
HM016	HM223	0.00939533
HM019	HM223	0.00939533
HM016	HM224	0.00939533
HM019	HM224	0.00939533
HM016	HM225	0.00939533
HM019	HM225	0.00939533
HM016	HM226	0.00939533
HM019	HM226	0.00939533
HM016	HM227	0.00939533
HM019	HM227	0.00939533
HM016	HM228	0.00939533
HM019	HM228	0.00939533
HM016	HM229	0.00939533
[truncated: 23,654 more rows]

## Sheet: Caption
Table. Estimates of Evolutionary Divergence between Sequences
The number of base substitutions per site from between sequences are shown. Standard error estimate(s) are shown in the last column. Analyses were conducted using the Kimura 2-parameter model [1]. The analysis involved 227 nucleotide sequences. All positions containing gaps and missing data were eliminated. There were a total of 6001 positions in the final dataset. Evolutionary analyses were cond…
1. Kimura M. (1980). A simple method for estimating evolutionary rate of base substitutions through comparative studies of nucleotide sequences. Journal of Molecular Evolution 16:111-120.
2. Tamura K., Dudley J., Nei M., and Kumar S. (2007). MEGA4: Molecular Evolutionary Genetics Analysis (MEGA) software version 4.0. Molecular Biology and Evolution 24:1596-1599.
Disclaimer: Although utmost care has been taken to ensure the correctness of the caption, the caption text is provided "as is" without any warranty of any kind. Authors advise the user to carefully check the caption prior to its use for any purpose and report any errors or problems to the authors immediately (www.megasoftware.net). In no event shall the authors and their employers be liable for a…
